# Supplementary material for: A single m6A modification in U6 snRNA diversifies exon sequence at the 5’ splice site
Source: Nat Commun. 2021 May 28;12:3244. doi: 10.1038/s41467-021-23457-6 (PMC8163875; doi:10.1038/s41467-021-23457-6)
Supplement: Supplementary file 3 — Supplementary Data 1 [file 41467_2021_23457_MOESM3_ESM.xlsx]

## Sheet: 210203irsseqcount
Supplementary Table 1. Splicing analysis results and raw data
ID	CHR	INTRST	INTREN	STRAND	GENEID	GENENAME	TRANID	INTRNUM	s5p	s3p	minreads	conirsme	treirsme	conirssd	treirssd	irsdiff	irszscore	n5pe3	n5pe2	n5pe1	n5pi4	seq20i	seq5p15	seq3p23	conpcsme	trepcsme	eijrcon1	eijrcon2	eijrcon3	eijrcon4	eijrtre1	eijrtre2	eijrtre3	eijrtre4	iejrcon1	iejrcon2	iejrcon3	iejrcon4	iejrtre1	iejrtre2	iejrtre3	iejrtre4	csrcon1	csrcon2	csrcon3	csrcon4	csrtre1	csrtre2	csrtre3
1	I	22077	22131	+	SPAC212.04c	SPAC212.04c	SPAC212.04c.1	1	GT	AG	15	-3.63055	-3.78144	0.745409	0.199478	-0.15089	-0.391091	A	C	T	C	CTTATTGTCTGCTTTTAACTGTACGTTTCCTTCACACTGAAGCTGTTTTTTCTCTTTACTAATAGTTTATTGTAGACTGCTCCAAGCTTATTATA	TTAACTGTACGTTTC	TTACTAATAGTTTATTGTAGACT	8.01223	6.60376	6	6	12	4	1	1	2	1	7	5	8	1	2	2	1	1	64	93	68	54	19	20	26
2	I	29228	29285	+	SPAC212.01c	SPAC212.01c	SPAC212.01c.1	1	GT	AG	163.5	-5.34982	-4.68064	0.870253	0.423752	0.669183	1.3827	T	T	T	T	AATGTTACTTAGTTTAATTTGTATGTTTCCTTTATAGTGATGCTTTTTTTCTTTTTTTTTGCTAATAATTTAAAATAGTCTTTGCAGAGTTTGCGGTA	TAATTTGTATGTTTC	TTGCTAATAATTTAAAATAGTCT	2.66596	3.8344	4	15	12	8	8	17	12	17	1	1	10	1	7	4	5	2	232	329	235	159	298	252	190
3	I	31914	32162	-	SPAC977.18	SPAC977.18	SPAC977.18.1	1	GT	AG	1740	-5.25382	-5.05038	0.181598	0.151549	0.203447	1.72029	G	T	G	T	TTACTTACGTGTCCTGTGTGGTATGAAATTAGTGAAAGAGAATTAAATCATGCTGTTTGGGGACAATATTAAAATGGTGAAGTTATAATGAAACAGTTGTTGGAAGCGATTAGTTTCAAAAATTAGCGACTCGTATTTTGTTTATTATTATTATTATTTTTTCTTTTTTTTTTATTCGCTGTTTTAAAATTGTTTCCAGCAATCTTCTTCCTGTTCTCTTTTTATCCGTTTGACAACACATTTTGCTAATGCTTTTTTTTTTTTTTTAGTTCAAAGAAGACTGGTACGA	TGTGTGGTATGAAAT	TGCTTTTTTTTTTTTTTTAGTTC	3.21049	3.3783	54	41	81	39	53	64	56	47	45	46	73	51	59	72	46	59	1748	1977	2646	1736	1692	2241	1962
4	I	31558	31767	-	SPAC977.18	SPAC977.18	SPAC977.18.1	2	GT	AG	1811	-4.75554	-4.53937	0.109533	0.104044	0.216167	2.86178	A	A	G	A	TTCCGGTTTATACGAATAAGGTAAGAACATTCAAGAAAGCGTTTGATATGAAGTCTGTTCCATTATTGCTCTTAGTGCCTGACAAACGTTGTTAGTCTGTTTTGAGTTTACAAGTTTGTTAAGCTAATAGCCATTCATTGATCTTCATTGTTACATGCTTTCCATGGAATAGTTGGAGGTGTTTACTTTTCAACTTGTTAGCACTCACTTGCTAACATTTTTAATAACAGGTACTTCGTTGTTCTCAGTG	AATAAGGTAAGAACA	GCTAACATTTTTAATAACAGGTA	3.95314	4.51829	98	101	144	87	89	142	128	124	44	44	52	37	48	75	66	41	1732	2045	2623	1797	1764	2362	2190
5	I	46144	46207	-	SPAC977.09c	SPAC977.09c	SPAC977.09c.1	1	GT	AG	793.5	-6.16144	-5.71132	0.356135	0.293357	0.450123	1.95112	T	C	T	T	CTAGTACAACATCTTCATCTGTATGTTCTCAAAAATTCACGTTGATTAAACTATTTTTTTTTTCATCGCTAACTTTTGTTCTAGGTAGCATCAGCCACTCCCAC	TCATCTGTATGTTCT	ATCGCTAACTTTTGTTCTAGGTA	1.78172	2.29425	12	7	8	1	7	13	11	6	31	29	25	20	18	20	33	22	1074	1447	1259	911	778	899	861
6	I	52241	52317	+	SPAC977.10	sod2	SPAC977.10.1	1	GT	AG	728.5	-3.39769	-2.90957	0.120535	0.184818	0.488118	4.42437	C	T	G	C	ATTACTAGTTGGAGAAGCTGGTACGTTGAAGATATTGTATAGGGTGGTTTTTGAAAATTAGCAATTGATATAAAATAAGACTAATACTAGTGTGTAGTTCTTGGAAGTATCACTGGA	AAGCTGGTACGTTGA	AGACTAATACTAGTGTGTAGTTC	9.6985	13.671	110	158	100	70	146	172	141	118	106	116	90	65	115	114	108	87	1129	1420	1122	652	1106	1172	799
7	I	112047	112097	-	SPAC11D3.03c	SPAC11D3.03c	SPAC11D3.03c.1	2	GT	AG	18	1.331	0.470023	0.835798	0.333232	-0.860977	-1.91375	T	A	G	T	CGGGGCCCCACAGTAGATAGGTATATTCGCTTAAATCAATCGGAAAAGCAGTGTTTTTAACGCTTTAGTAGATAGGGGAAGGAAACCAACT	AGATAGGTATATTCG	TGTTTTTAACGCTTTAGTAGATA	71.4778	59.3937	24	28	31	10	23	22	14	10	25	29	25	12	20	19	17	8	6	14	7	9	14	12	11
8	I	113368	113434	-	SPAC11D3.04c	SPAC11D3.04c	SPAC11D3.04c.1	1	GT	AG	83	-2.42623	-2.80439	0.404365	0.257571	-0.378156	-1.57752	G	A	G	A	TTGATATCGACTATTTAGAGGTAAGATTAAAAATAGCTAAACTTGATTTGTTATTTCAGTTTTGAGTTACATCAACCTAACTTACAGTACTGTGCGACACATTACCC	TTAGAGGTAAGATTA	TACATCAACCTAACTTACAGTAC	16.0723	12.5892	39	28	29	20	34	19	15	16	17	11	14	8	14	9	6	7	107	143	131	69	129	105	84
9	I	129128	129171	-	SPAC11D3.11c	SPAC11D3.11c	SPAC11D3.11c.1	1	GT	AG	350	-6.64796	-3.63576	0.455329	0.0792138	3.01221	13.0351	A	T	C	A	CATATAATGCGTTCATTATCGTAAGGATCATGGGATACTGTTATCAGTACTAACCAATATCTAGTTGTATTGTGTGCCGTCAGA	ATTATCGTAAGGATC	CAGTACTAACCAATATCTAGTTG	1.01317	7.4428	6	9	5	7	36	48	37	40	1	4	2	3	23	30	22	25	421	585	496	345	371	461	395
10	I	129060	129102	-	SPAC11D3.11c	SPAC11D3.11c	SPAC11D3.11c.1	2	GT	AG	416	-2.31978	-1.25683	0.164196	0.269995	1.06295	6.72746	A	A	G	T	TTGTGTGCCGTCAGAAAAAGGTATTCATACATTGAAATTATCAGCATCTAACTACAATTAAAGATAAAATGTGACCGAAAAAA	AAAAAGGTATTCATA	GCATCTAACTACAATTAAAGATA	16.726	29.6088	98	113	103	65	157	158	133	179	87	97	96	61	140	143	121	167	403	562	474	353	315	400	373
11	I	141511	141558	+	SPAC11D3.17	SPAC11D3.17	SPAC11D3.17.1	1	GT	AG	12	-5.12978	-4.52837	2.85507	3.53593	0.601409	0.264665	G	T	A	A	AACTTATATCAAAACCTGTAGTAAGTGTAAAGGAATAAAGATTTCAAGTTGCTAACACCTATCTGTAGAACCTAAAATCAGCTGGTTT	CCTGTAGTAAGTGTA	TTGCTAACACCTATCTGTAGAAC	13.5636	36.6254	3	0	1	1	0	2	3	1	3	0	3	1	0	5	1	0	23	32	35	19	35	19	6
12	I	146870	146911	-	SPAC11D3.18c	SPAC11D3.18c	SPAC11D3.18c.1	1	GT	AG	15.5	0.0431558	1.15529	0.467029	1.36324	1.11214	1.54354	A	T	A	A	TAGTGGTAGATTTTCTTATAGTAATGTATTTCCCAAAAGAAGGTTTCTAATTAATTTTTTAGCCTAATCCTTTTCGTAACTA	CTTATAGTAATGTAT	GTTTCTAATTAATTTTTTAGCCT	51.1595	67.2152	1	3	1	1	3	1	3	0	26	29	29	18	43	13	22	27	14	10	15	13	5	12	3
13	I	180529	180585	+	SPAC13G6.04	tim8	SPAC13G6.04.1	1	GT	AG	2932.5	-4.58739	-4.00203	0.0695172	0.152284	0.585356	6.99346	A	A	G	T	GAAGGTTAAGCTACAGCAAGGTATGAATCAACTATAGTAAAAAACAAGGTTGATTGTAGGCTAATCCAAAACCTTAGCAATTCACCAATTTACCTCT	AGCAAGGTATGAATC	AGGCTAATCCAAAACCTTAGCAA	4.02778	6.06396	156	209	164	112	363	305	193	223	142	215	161	111	311	268	193	184	3665	4793	3864	2820	4843	4489	3574
14	I	180722	180889	+	SPAC13G6.04	tim8	SPAC13G6.04.1	2	GT	AG	683	-6.33649	-5.89362	0.495192	0.176767	0.442873	1.68458	A	A	G	T	AACTTCCACATCATCAAAAGGTATGCTCTTGAAAAATTTGGTTTTCTATTTTGTTGGCTTGGGTTCTCGTGTTAACGATTGCTACTCAACTAGATGAGCAAAGTTATTGTAGAGCCTAAGACATCATCTAAGTTACTCTAAACTTCTGAAGTTTTAACTTTCCTTTATATATTAGCTAACGTTACCAGTTTGGAATCAACTAGGAAGT	CAAAAGGTATGCTCT	ATATTAGCTAACGTTACCAGTTT	2.49628	3.63763	14	13	12	7	19	19	15	14	13	18	17	3	21	16	21	13	848	1193	971	672	1293	1145	903
15	I	181750	182000	-	SPAC13G6.05c	trs33	SPAC13G6.05c.1	1	GT	AG	486	-3.16442	-3.14722	0.295771	0.187161	0.0172003	0.0982835	A	A	G	A	GGAAGAAAAATAACAGAAAGGTAAGTGATATGAATAAGGCTATGAGTTATATATATTATCGCAGTCTTCTTTTAGGATAAAAACAAAAGGCGTCTTTTTGAGGTTTTCTATGCTGCGATAACTCCATACTCTTCGACAATAAATAAGCTAAATAGAATTCTACTAACACAAATTACTTTGCTGGGAGCTCATACTGTCTTACTCACGGATAACTTTTTGTTAACCTAAGTAGGATGCGTTGCGAGTAACCAGAAAGTAATTGATTGAACAGACTTTTATTGAACAGGAATA	AGAAAGGTAAGTGAT	GAAAGTAATTGATTGAACAGACT	10.4483	10.6334	109	102	126	80	102	131	100	123	13	19	24	26	24	29	31	27	556	717	552	432	620	740	606
16	I	181575	181631	-	SPAC13G6.05c	trs33	SPAC13G6.05c.1	2	GT	AG	455.5	-3.39231	-2.43243	0.0424434	0.160817	0.959887	11.5424	A	G	G	C	ACTTGAAAACAAACAGAAGGGTACAAGCTATTTAAATAAAGAAACCCCCAGATTGTACTAACGGTTTAAAAATTTAGGGGATTTTTGTGCTGACTGA	AGAAGGGTACAAGCT	CTAACGGTTTAAAAATTTAGGGG	8.8069	15.9263	39	52	35	16	88	109	78	90	89	87	83	63	142	147	100	135	645	749	629	416	609	667	563
17	I	181437	181484	-	SPAC13G6.05c	trs33	SPAC13G6.05c.1	3	GT	AG	392.5	-5.62459	-4.59087	0.213529	0.293301	1.03372	5.69866	C	C	T	A	TGGCTCAAATAACGACACCTGTAAGCTTAATGACCTTCGTATATTTTTACCTAATCGTTTCTTTTTAGTATTTTTATTTCCCAAGTGG	ACACCTGTAAGCTTA	ACCTAATCGTTTCTTTTTAGTAT	1.99413	4.03213	10	17	13	10	34	43	34	22	13	14	10	9	31	33	24	21	606	773	654	383	740	730	718
18	I	190585	190729	+	SPAC13G6.09	SPAC13G6.09	SPAC13G6.09.1	1	GT	AG	437	-5.09895	-4.58625	0.260027	0.402906	0.512703	2.13837	A	G	G	A	ACAGCAGGCTGGACGAGAGGGTAAGTTAAACATTTATTAGTAAATCGTTTTATATTAGACGACTTGATGTCAAAAAAATTATTGGATTTCGGACCTAATATGTTTTTTGAAATCACATTGTAAACCAGCATTTATCTTAATTGTACTAACTTTACATTTACTTAGTGTTAAAGTTTTTAGGGAAC	GAGAGGGTAAGTTAA	CTAACTTTACATTTACTTAGTGT	4.7677	5.43208	12	22	19	7	27	21	24	14	35	20	26	17	25	34	28	21	696	929	694	414	730	723	413
19	I	195259	195507	-	SPAC13G6.11c	erg12	SPAC13G6.11c.1	1	GT	AG	1229	-5.07438	-2.10646	0.273006	0.0530444	2.96792	21.3434	G	C	T	A	ATGCCGTTGTATATGGAGCTGTAAGTTTACCTAAGGTTTAAAGCAGATTACATTAGCGAGAGTTTTTAACAGGCTAGTACTGGATACAGCTCTGTTATGCATATATGATTTCTTTGTAACATAGTATTTGCAAAGCGAACACCACTTTTAACTTTGACAGTCGTCGCAAATGTCATTCTGCTATAGCCATGCTTATTTTTGATTCTAATCTTAAGCCATTTTAAAGCGAAAATATGGAGATCATTTAAATTTTTATGCTAACTTTCTAGACTGCGTTAGCTGCAGCTGT	GGAGCTGTAAGTTTA	TTTTTATGCTAACTTTCTAGACT	4.33625	20.6165	83	85	61	66	403	436	328	338	19	21	12	8	265	259	215	238	1368	1922	1527	1177	1482	1483	1202
20	I	196175	196220	-	SPAC13G6.12c	chs1	SPAC13G6.12c.1	1	GT	AG	154	-1.64167	-0.874119	0.0676965	0.146844	0.767549	9.49365	T	C	T	C	AGCGCTTATTTGTCGTTTCTGTACGTTGATTTCAAGACTGTTTTATCAGTTGACTAACTATAATAGACTTTGGAGCGTCGTTGCTT	GTTTCTGTACGTTGA	CAGTTGACTAACTATAATAGACT	24.5702	36.1323	78	91	69	38	185	162	147	150	69	76	63	34	169	154	126	131	217	255	214	117	285	308	276
21	I	228233	228311	-	SPAC24B11.12c	SPAC24B11.12c	SPAC24B11.12c.1	1	GT	AG	347	-5.39107	-5.80691	0.136775	0.363552	-0.415836	-2.14111	C	A	G	T	TGTTTTTAGTTATTTTACAGGTATGCTTTCTTATTCTCATCACGATTGAAATCACCAATTATCTTGGTTCATTTTTTTCTTTACTAACGTTTTATGTAGTCTATTTCCATATTCGGTGA	TTACAGGTATGCTTT	TTTACTAACGTTTTATGTAGTCT	2.42028	1.78569	23	29	24	18	26	25	24	15	1	2	0	0	1	0	0	0	500	661	567	338	612	742	567
22	I	235054	235102	-	SPAC806.02c	SPAC806.02c	SPAC806.02c.1	1	GT	AG	407	-3.39545	-3.00547	0.184587	0.309592	0.389973	2.16385	T	G	G	A	ACTACAATTGCTTGTTATGGGTAAATGATATTGAGAAGTTTTTTTTTCATTTAATTAACTTTATAATAGATAAAGTTCAACATGTAATT	TTATGGGTAAATGAT	TTTAATTAACTTTATAATAGATA	9.37648	12.4212	95	113	118	72	82	112	75	99	2	13	7	5	13	16	4	9	448	704	609	471	436	447	399
23	I	242816	242916	-	SPAC806.04c	SPAC806.04c	SPAC806.04c.1	1	GT	AG	709	-3.22328	-2.77029	0.236217	0.109595	0.452986	3.47912	T	C	C	T	GTTTCTAAATCCACCGTTCCGTATGTAAAAATTAATTAGTTTATCTTTATTAGGGAATAAAGATTTCTTGCTAAATTATTATTGTTTTGAGATTCCTCATATTAATGCTTTGTTAACCTAGCGTATTCTATGACTAGTGAT	CGTTCCGTATGTAAA	TTAATGCTTTGTTAACCTAGCGT	9.77735	12.8415	154	197	149	87	179	255	167	160	42	54	55	23	74	66	60	64	815	1129	874	654	871	1018	858
24	I	241710	241756	-	SPAC806.04c	SPAC806.04c	SPAC806.04c.1	2	GT	AG	1647.5	-6.70488	-6.31055	0.317759	0.28254	0.394333	1.85479	A	G	G	A	TGACATGATTTTTTTCAAGGGTAAGAACATTTTACTATATCTGTGCTTTTTACTAATGAGCGAATAGGTGACCTAAACTACAGGAAA	TCAAGGGTAAGAACA	TTTTACTAATGAGCGAATAGGTG	0.990081	1.29052	23	29	31	13	21	37	32	34	18	23	20	10	20	24	28	27	2098	2545	2143	1635	2131	2397	2258
25	I	241538	241588	-	SPAC806.04c	SPAC806.04c	SPAC806.04c.1	3	GT	AG	1102	-7.8906	-6.74901	0.462417	0.281198	1.14159	4.21869	A	G	C	T	GCACTTCGCACATGCAAAGCGTATGTAAAATTGATTGTATATTGATTTGAATAATTTCTAACAGGAAATAGTGATGTTGTTGTTGGACTTC	CAAAGCGTATGTAAA	TAATTTCTAACAGGAAATAGTGA	0.431672	0.930939	8	13	7	4	19	20	22	14	7	8	5	2	14	10	18	8	1479	1851	1549	1099	1579	1804	1759
26	I	250550	250606	-	SPAC806.08c	mod21	SPAC806.08c.1	1	GT	AG	235.5	-3.24414	-3.03925	0.227864	0.270414	0.204887	1.1588	A	G	G	A	ATGATAGAACATATAAAAGGGTAACGTAAAGCAGATCTGCCGATTGTTGTTGGAATGTTAAGACTAACTTGATCTAGCATCTGTGACAAAATGGGTA	AAAAGGGTAACGTAA	TTAAGACTAACTTGATCTAGCAT	10.01	10.9896	37	69	54	31	66	54	72	61	8	22	15	18	16	25	27	18	270	407	307	208	369	388	315
27	I	252753	253589	-	SPAC1639.01c	SPAC1639.01c	SPAC1639.01c.1	1	GT	AG	4628	-5.25763	-3.91988	0.0715919	0.145369	1.33776	16.5113	C	T	G	A	CAATTTCAGTATCCCATCTGGTGAGTTTGTCGATATTATGCCTCCGCTAAGCTATTTAACTGTTTTCCATGTTTGCCATAGCTTTGCTCACTAATGTGCCTACATAGTGATGCGTACGTGAATTTCTCTTCTAGAAGATGCTTGCTTTTTTTCCACACAAATCAATCAGTATATATTTTTCGTTTATCCTTGTTCAATGCCTTTCTACTTCCGGCGCTGTTTATTTTGAATTTTCTGAAATTTTGACTGTAGACCAGCCACTTTCTGTTTTGAGTTTTCTTTGTTTTTGACACTCTCCTACCAGCATACCGGTCTTTGTTGTCGTCCTTTCTTTGCTTACCGTTGTTACACTGTCGCTCGCTATATCGTTCCGTTCAGCATCCTCTGTTAGATATTCAA…	CATCTGGTGAGTTTG	TTTTTACTAACAATTTTTAGGTC	3.69661	7.90854	218	295	207	160	466	489	420	332	78	134	98	83	235	263	222	189	5888	7633	5961	4709	5337	5867	4232
28	I	252338	252391	-	SPAC1639.01c	SPAC1639.01c	SPAC1639.01c.1	2	GT	AG	2381	-7.58303	-6.06721	0.35485	0.241497	1.51582	7.06296	T	T	C	C	GTGCTTATATTTCAAAATTCGTACGTCTCCATCGTTTTTTGACCATACTTTTTTCATTCTAACATACGTTTTAGCTTGAATTGACAGATACTTT	AAATTCGTACGTCTC	CATTCTAACATACGTTTTAGCTT	0.534126	1.52079	16	32	20	10	67	57	36	50	15	32	23	14	68	55	36	53	4098	4674	3855	2369	3742	4061	2921
29	I	259316	259355	-	SPAC1639.02c	trk2	SPAC1639.02c.1	1	GT	AG	198.5	-6.26561	-6.17173	0.729045	1.12457	0.0938771	0.140093	A	T	T	T	CCGGTTCCTTGAATACCATTGTATGTGAAAAACTTCTTTTCAAGCCTAACTTTGTTCAAGATTCTTTTATAATAGGAATG	ACCATTGTATGTGAA	CAAGCCTAACTTTGTTCAAGATT	1.88522	1.822	4	3	5	5	17	5	4	4	3	3	6	4	16	5	1	2	311	431	372	192	378	445	319
30	I	259121	259160	-	SPAC1639.02c	trk2	SPAC1639.02c.1	2	GT	AG	314.5	-4.78604	-4.42122	0.571923	0.134272	0.364824	1.24201	C	A	G	T	AGATATCCATTTACCAACAGGTATGCATATTTTTAAATAAATTTTTTAACTATTTTTTAGTTAACTATTCTCCTTTTTGG	CAACAGGTATGCATA	ATTTTTTAACTATTTTTTAGTTA	4.76253	4.85108	25	23	31	9	32	23	27	18	10	12	13	4	16	20	9	15	355	534	447	304	502	513	345
31	I	258185	258219	-	SPAC1639.02c	trk2	SPAC1639.02c.1	3	GT	AG	505	-4.94963	-2.04743	0.132928	0.0432253	2.9022	41.5254	C	T	G	A	CAGGCCTATATATTTTGCTGGTAAGTCATTCCGTGATTTTAATATTGACCTTTAGATGACACGAATGGAGCTGAG	TTGCTGGTAAGTCAT	ATTTTAATATTGACCTTTAGATG	3.13581	19.6538	21	36	24	15	133	158	126	133	13	20	15	15	106	124	95	108	488	815	612	527	482	581	477
32	I	257182	257228	-	SPAC1639.02c	trk2	SPAC1639.02c.1	4	GT	AG	288.5	-6.57101	-6.23595	0.430286	0.403319	0.335065	1.13628	T	A	T	A	TGATGTATATCTCTGCCTATGTAAGTATATTTCGATTTAAAGAGTTTTATGCTAACGTTTAATTTAGCCAGTAAGGACTTGCATGAA	GCCTATGTAAGTATA	TATGCTAACGTTTAATTTAGCCA	2.01554	2.53681	10	7	9	6	9	8	12	9	1	1	1	1	0	5	3	1	409	583	486	284	484	496	405
33	I	257136	257178	-	SPAC1639.02c	trk2	SPAC1639.02c.1	5	GT	AG	317	-0.642605	-0.544891	0.09498	0.110073	0.0977135	1.34419	C	C	A	A	GCTAACGTTTAATTTAGCCAGTAAGGACTTGCATGAACAAGCAAAATACTGACTGATCATTAGATCGCAATGAGTATTCGACA	TAGCCAGTAAGGACT	AAATACTGACTGATCATTAGATC	39.2602	41.7422	210	333	251	152	255	270	224	203	138	194	172	94	166	173	129	117	297	393	313	194	299	301	255
34	I	257071	257115	-	SPAC1639.02c	trk2	SPAC1639.02c.1	6	GT	AG	355.5	-6.90833	-6.41699	0.700811	0.627167	0.491337	1.04488	A	C	A	C	ATCGCAATGAGTATTCGACAGTACGTTTACTTTATTATATAATTGATATACTAACAATGGACTAGAACTAATGTTTACGAGGTAA	TCGACAGTACGTTTA	ATATACTAACAATGGACTAGAAC	1.25222	1.37403	9	12	4	2	5	6	6	12	2	8	5	1	5	6	3	11	534	739	586	354	550	614	492
35	I	257010	257054	-	SPAC1639.02c	trk2	SPAC1639.02c.1	7	GT	AG	368.5	-2.61341	-0.837473	0.216751	0.121388	1.77593	14.2974	G	A	G	A	CTAGAACTAATGTTTACGAGGTAAATGCGAAACTTTAGTAGACTTTAAACTAAATAGCTTTTTAGGAACGTTCTCTTGGAATATA	TACGAGGTAAATGCG	TAAACTAAATAGCTTTTTAGGAA	14.2929	35.8968	81	156	96	62	266	290	217	227	57	103	66	43	179	217	144	165	502	655	514	316	372	420	354
36	I	256751	256796	-	SPAC1639.02c	trk2	SPAC1639.02c.1	8	GT	AG	286.5	-3.71634	-3.49265	0.399223	0.284492	0.223684	0.912589	C	C	G	C	TAGAGTCGGAAGCGGAACCGGTACGTTGAAAGTGCTAAGCAAATAACTTATTAATTAACGGAATAGCAATTTACGCTTTTTGCTAT	GAACCGGTACGTTGA	CTTATTAATTAACGGAATAGCAA	8.95797	8.85872	35	53	62	24	47	39	56	51	24	16	24	5	22	22	27	27	370	484	402	265	415	441	390
37	I	256613	256683	-	SPAC1639.02c	trk2	SPAC1639.02c.1	9	GT	AG	399.5	-3.49712	-3.33461	0.173682	0.121429	0.162508	1.53367	T	A	G	T	CACTGTGGGCCTAAGCTTAGGTATGTGCATGTTCGCTTGTTTTAAGTTATACAATTGTGGCTTTCCCATGTGCTGTATTAACTCATAAAAGGGTACAAAAATGATCCTTCG	GCTTAGGTATGTGCA	GCTGTATTAACTCATAAAAGGGT	11.4764	11.0114	56	70	71	42	75	81	74	71	29	39	34	21	36	33	27	21	544	652	508	347	515	566	502
38	I	256446	256541	-	SPAC1639.02c	trk2	SPAC1639.02c.1	10	GT	AG	683	-4.18013	-4.64638	0.23994	0.231771	-0.466255	-2.79529	C	A	G	C	TTGTTATGGTTGCACTACAGGTACGTTAAATGTTTTGTGCTAAGAAGGTTAAGGTGCTACAACTATTTCCTTTTCTGGCTTTTTTGCAAAAATATCAGTGTCTAATAATGGTTTAGATTCGTGGACGACATAGAGG	CTACAGGTACGTTAA	AGTGTCTAATAATGGTTTAGATT	5.39892	3.88986	71	91	58	57	42	49	55	58	31	44	29	27	23	28	34	28	933	1161	985	639	968	1069	972
39	I	256371	256426	-	SPAC1639.02c	trk2	SPAC1639.02c.1	11	GT	AG	677.5	-2.26743	-2.30497	0.223296	0.125955	-0.0375468	-0.292911	G	A	G	A	GATTCGTGGACGACATAGAGGTGAGTCACTAAGATGTTATCAAGAGAGAAGGGTATTAACGATTTTAAAAAAACAGGACTTCCAAGTGCATTAGAT	ATAGAGGTGAGTCAC	TAACGATTTTAAAAAAACAGGAC	17.9248	18.5552	143	222	195	144	143	163	151	183	135	208	144	123	158	177	164	174	807	984	853	537	779	878	811
40	I	256135	256344	-	SPAC1639.02c	trk2	SPAC1639.02c.1	12	GT	AG	738.5	-3.60544	-1.82146	0.102196	0.127536	1.78398	21.8316	G	C	A	A	CAAGTGCATTAGATAGAGCAGTAAGTTTGAACTAAACACGATTTAAAGGGTGTTAGCAGATGATTTTGAAATGTCATGAGATGTGCAGTTTTGATGTGTTCAAAAAATCCATTTAGCAATGACAAAACCTTATAATTGAGAAAGGTTTTTATTTTCATCGCAACACACCTTCTTTCTATAGTTAGAAGATACACTTAAAAATGAATCTACTAACGGTTTATTTACTTTAGGTGCTAATGCCTTCGGATAA	AGAGCAGTAAGTTTG	TAACGGTTTATTTACTTTAGGTG	8.19396	23.5526	132	161	118	78	409	406	348	363	30	50	42	29	91	98	93	99	941	1196	1053	679	789	904	863
41	I	259783	259843	+	SPAC1F5.11c	tra2	SPAC1F5.11c.1	1	GT	AG	88.5	-7.38241	-7.22827	0.132193	0.456824	0.154138	0.64823	C	A	G	T	ACTGAAAGCTGAAAGTACAGGTATATAAATTTTTGTAGATATTTTGATTCATTTTTTTATTTTATACTAACTTTTTTTAAGAAATAGAAGAAAAAATCAAA	GTACAGGTATATAAA	TTATACTAACTTTTTTTAAGAAA	2.55064	3.85062	0	2	2	1	1	1	0	1	1	0	0	0	1	1	1	1	104	163	177	86	129	157	129
42	I	272191	272256	-	SPAC1F5.10	SPAC1F5.10	SPAC1F5.10.1	1	GT	AG	1252.5	-3.377	-2.88295	0.1248	0.13265	0.494051	5.42529	C	T	T	A	TGTGAATGCTGTATCCTCTTGTAAGTAAATTATATTTTTTTATAATATGAATACTTACTGTGAATGATGCTAACATTGTTTTGCAGTTGAGGAAATGAATCTTAAA	CCTCTTGTAAGTAAA	ATGCTAACATTGTTTTGCAGTTG	9.37167	12.1875	204	302	246	173	283	306	216	260	84	100	91	55	103	115	73	75	1512	2051	1583	1321	1538	1582	1107
43	I	272117	272169	-	SPAC1F5.10	SPAC1F5.10	SPAC1F5.10.1	2	GT	AG	1418.5	-6.36782	-6.07725	0.381655	0.161503	0.290575	1.40232	A	A	G	A	TGAGGAAATGAATCTTAAAGGTTAGTTAATGAATTGATAAAAATTTCCATAATTTTGTTCTAACAACATGCAGAGGATTTACTTCGTGGAATC	TTAAAGGTTAGTTAA	TTTGTTCTAACAACATGCAGAGG	1.6725	1.54702	28	59	35	40	42	47	38	34	4	11	7	10	6	15	7	8	1825	2472	1932	1583	1909	1973	1396
44	I	289986	290186	+	SPAC1F5.03c	SPAC1F5.03c	SPAC1F5.03c.1	1	GT	AG	1083.5	-5.13515	-5.03669	0.175036	0.142728	0.0984638	0.871935	G	T	G	T	AAACATTGTAATTGTCGGTGGTATGTGACTTTAAAAATAGCTGGACTCATGATCTCTTTTATCTTAACTCATATATTGTTGATGTTGTTGATATTGACAAGAAGTTCATCAGCTTTATGACGGTGAAACTTCTTTCCTGCCATGCTCAGATGAGCTTTGCTTTGATTGCTATTTTACTTTACTGCCGCAATTTTCATAACTTACTAACAAATATTTTTCAGGTGGAATCACCGGTGTGAGC	TCGGTGGTATGTGAC	TACTAACAAATATTTTTCAGGTG	2.93479	3.02212	47	58	61	29	44	37	33	36	43	54	42	42	51	50	38	40	1668	2245	1758	1072	1554	1631	1048
45	I	301521	301587	-	SPAC18B11.10	tup11	SPAC18B11.10.1	1	GT	AG	527	-6.57326	-5.80432	0.913523	0.618659	0.768936	1.39389	C	T	A	C	AAACGACTATGAATCTTCTAGTACGTGTTTGAATAAAATAAATTAAATTAGCTATTTTTTGGAAACTAACATTCTGTTCTATTGCAGTGATACAATCTCAAATTCAA	CTTCTAGTACGTGTT	AACATTCTGTTCTATTGCAGTGA	1.45885	2.17203	11	4	10	15	13	25	8	14	2	3	8	3	14	10	3	6	567	847	615	530	655	669	573
46	I	301264	301435	-	SPAC18B11.10	tup11	SPAC18B11.10.1	2	GT	AG	651.5	-5.17645	-4.12659	0.174224	0.389171	1.04986	4.92444	A	A	C	A	CAAAAATCTATTAGAGAAACGTAAGTTTTTATATGTTAAAGGTATCGAGGGATTATATAGTATCTACTTCTTTTCTGTGAAATTCATCATTATTTTATAATAGCATACGTGTCGCTCGAGATTTATATGCTTGAAGTAAAAAAAAAAAAACCTTTATAACATCTGTCTTCACCAATTTACTAACATTTATAGGTACGAAAAAGATATCAACA	AGAAACGTAAGTTTT	CAATTTACTAACATTTATAGGTA	3.2895	8.95941	5	5	4	3	17	32	11	25	32	54	32	36	51	71	51	66	705	991	755	627	765	776	663
47	I	303232	303333	+	SPAC18B11.09c	SPAC18B11.09c	SPAC18B11.09c.1	1	GT	AG	342	-0.732523	3.07551	0.158911	0.305727	3.80803	22.1037	A	C	C	A	AAAATGATATCTGGTCAACCGTAAGGCTAATGCTTAAAACTTGTCGAGCTAATATATCATCTTCGTTGACATGTTTGAAGTCACATTGAACGCAGGGAGATATTCTAATTACTAAATAACAGGTACAAGGCTTACGACGAGG	TCAACCGTAAGGCTA	TTCTAATTACTAAATAACAGGTA	37.9197	89.2894	198	212	212	129	352	394	356	342	186	257	230	133	425	449	366	362	340	435	320	210	45	57	32
48	I	303641	303715	+	SPAC18B11.09c	SPAC18B11.09c	SPAC18B11.09c.1	2	GT	AG	417.5	-7.24486	-5.01037	0.657662	0.31369	2.23449	6.13329	A	A	T	T	ATGTAATGCTAGGCCCCAATGTATGTTTATATATATATATAGTTACTTTCAAGTCATTCATTCAAAAAATAAATATACTAATGGTGTCTTTCCAGGTTCAACTATGTACAGCAAC	CCCAATGTATGTTTA	TACTAATGGTGTCTTTCCAGGTT	0.695005	3.04497	7	7	5	3	13	14	16	17	4	6	2	0	9	17	16	11	541	750	627	416	493	448	456
49	I	303794	303851	+	SPAC18B11.09c	SPAC18B11.09c	SPAC18B11.09c.1	3	GT	AG	430	-2.18501	-1.29679	0.075222	0.177657	0.888226	9.20796	A	A	C	T	AATTTGGTTTACCAATTAACGTATGCGTTAGTCCAGTTATTGAAACATCTTACAACTAACAAACAAAATTTTATCAAGATTCAGGACAATGTTTGGAT	ATTAACGTATGCGTT	ACAAACAAAATTTTATCAAGATT	18.5357	29.1967	95	120	95	79	133	124	131	115	100	127	113	88	156	139	135	133	464	551	492	356	298	355	353
50	I	304536	304673	+	SPAC18B11.08c	SPAC18B11.08c	SPAC18B11.08c.1	1	GT	AG	2478	-5.18386	-5.12895	0.123743	0.0398358	0.0549192	0.844933	A	A	G	A	AGTCAAAGCAAATGAAGAAGGTAAAGTAGAAAGCACTTTCAAATTGAACCCAATCGTGAGTTACGCTGATTTAATCGCTCAAGCTTTAGTTCATTGTGGAATATTTTAAATCCTTTCTTTCGTCAAATAATTTATTAAGTTTGCTAACCCTATTATAGTTGGCTTGAGTTTGGTAAGC	AAGAAGGTAAAGTAG	GTTTGCTAACCCTATTATAGTTG	3.10629	2.9693	38	54	47	31	57	41	33	37	95	177	124	108	124	138	120	101	2732	3889	3081	2440	3256	3178	2583
51	I	304732	304770	+	SPAC18B11.08c	SPAC18B11.08c	SPAC18B11.08c.1	2	GT	AG	2644.5	-4.9415	-4.29386	0.237685	0.114262	0.647639	4.91151	C	A	A	T	GCTTTATTTCTTCGTTTCAAGTATGTAAGATATTTTAGGATTTTCATGTTAACGAGAAGATTAATTGCATGGGTTGCTT	TTTCAAGTATGTAAG	ATTTTCATGTTAACGAGAAGATT	3.65234	6.74639	107	107	101	103	162	181	139	131	93	109	91	95	154	183	117	120	2824	4005	3193	2539	3240	3191	2680
52	I	304861	304918	+	SPAC18B11.08c	SPAC18B11.08c	SPAC18B11.08c.1	3	GT	AG	1697	-5.82991	-4.54898	0.139717	0.127527	1.28093	13.5429	T	T	T	A	TCTCCGACTTCAATGGCTTTGTAAGTAATCCTAATTCATTGCATTAATGTAGTTCTATGGATGTTAACATTTGATCAGTATGGGTATCGCGGCTCTTG	GGCTTTGTAAGTAAT	GGATGTTAACATTTGATCAGTAT	2.39457	6.87083	41	49	41	34	101	96	76	84	34	38	31	28	93	85	70	79	1935	2728	2196	1653	2246	2254	1835
53	I	304956	304999	+	SPAC18B11.08c	SPAC18B11.08c	SPAC18B11.08c.1	4	GT	AG	873.5	-6.86873	-6.27332	0.344588	0.198723	0.595408	2.99363	C	C	G	A	TTGTGTCAACATATTTACCGGTAAGTTGAATTTTTATATTTACTTTGTCGATTAACTTGTGCAGCAATTTTTAAATACTCCAAA	TTACCGGTAAGTTGA	TTGTCGATTAACTTGTGCAGCAA	0.88612	1.35935	11	23	16	7	23	28	20	19	6	11	5	4	9	12	4	3	1010	1486	1222	868	1343	1262	1002
54	I	305765	305811	+	SPAC18B11.07c	rhp6	SPAC18B11.07c.1	1	GT	AG	1688	-5.5332	-5.22272	0.165628	0.102958	0.31048	3.18407	A	A	G	C	GTCTCATGCGAGATTTTAAGGTACGGCAGTTGTGGATCCGAGAAGACTTATATTAACCAATTCTTAGAGGATGCAGCAAGATCCTCC	TTTAAGGTACGGCAG	TTATATTAACCAATTCTTAGAGG	2.43331	3.01743	25	37	44	22	59	60	61	48	66	73	72	50	62	82	75	80	2238	2842	2302	1648	2438	2745	2323
55	I	305877	306089	+	SPAC18B11.07c	rhp6	SPAC18B11.07c.1	2	GT	AG	2292.5	-5.90043	-5.13222	0.188197	0.119988	0.768215	6.88386	T	T	G	A	TCTGACAATGTAATGCTTTGGTAAGTGTTTACCTATGTCAATTCATTTTTCTCTTATTGTTATGCAACGTAATGGTGAATATATGTGCTATATATTGAATGCCTTTTTTGCCATATATTTAGGAAGGAGATCGTTTCAAAATTCTTACAAGAAGCGATCTTTTTATGCTTGTTGGTTTCTGGATTGATTGCTTTTGTTTTTTATTATTGATGTTGGACTAACCATTTGAGCAGGAATGCTGTTATCATTGGCC	GCTTTGGTAAGTGTT	TGGACTAACCATTTGAGCAGGAA	2.17454	3.34122	32	58	32	42	72	75	93	73	48	79	62	43	93	118	100	120	2752	3731	3046	2237	3194	3523	3170
56	I	306211	306315	+	SPAC18B11.07c	rhp6	SPAC18B11.07c.1	3	GT	AG	2648	-4.63056	-4.57987	0.0883476	0.073757	0.0506869	0.880832	A	T	G	T	TAAAATTCGTCTCCACAATGGTATGCTTAGTCATTGTATTTAGACAAGTCTTAAATTAGATTATTTGATTTGTTGTAATTTACTTTTTTCTTGGTTTTTTTTGTTTACTTACTTATTGGCTTTAGTTCCATCCAAATGTGTACGC	ACAATGGTATGCTTA	TACTTACTTATTGGCTTTAGTTC	4.04241	4.12037	45	58	41	18	82	79	56	44	233	325	269	172	278	304	269	292	3510	4496	3678	2546	4014	4602	4095
57	I	306420	306467	+	SPAC18B11.07c	rhp6	SPAC18B11.07c.1	4	GT	AG	3328.5	-3.90722	-4.29621	0.152082	0.10087	-0.388986	-4.26302	A	A	G	T	ATTCTTACCTCTATTCAAAGGTTTGCTTTTCAGAAATATTACTTAAATTTCTCATAACTAACTTTTAGCTTACTTAATGATCCAAATA	TCAAAGGTTTGCTTT	TTCTCATAACTAACTTTTAGCTT	6.30291	4.88156	231	312	272	230	231	246	248	223	254	339	300	251	279	280	301	254	3875	5217	4410	3088	4760	5476	5034
58	I	309840	309888	-	SPAC18B11.05	gpi18	SPAC18B11.05.1	1	GT	AG	351.5	-2.23777	-2.18871	0.239097	0.173261	0.0490583	0.33229	A	A	G	T	TGAACTTGGAGTTTTTCAAGGTATGAATATTCATTTTTAAATAAGGTATGAACCATACTAATTAAAAAGTTTACTTTATATTGTGCGCT	TTCAAGGTATGAATA	GAACCATACTAATTAAAAAGTTT	21.4022	21.6065	29	78	48	43	65	79	46	56	76	125	116	94	119	147	91	87	304	455	402	267	412	448	364
59	I	311332	311370	-	SPAC18B11.04	ncs1	SPAC18B11.04.1	1	GT	AG	523.5	-2.40006	-1.91766	0.208431	0.118572	0.482405	4.02344	G	G	T	C	CTTAGTTCGTTCTACAAGGTGTACGTTTTGTAAAACTAGTCAATACTAACAAATCCAAGTTGATAAAAAGGAATTGCAA	CAAGGTGTACGTTTT	TCAATACTAACAAATCCAAGTTG	16.3284	21.8391	143	148	147	105	261	256	177	185	125	137	131	92	249	226	156	145	728	836	793	421	863	991	626
60	I	311181	311298	-	SPAC18B11.04	ncs1	SPAC18B11.04.1	2	GT	AG	503.5	-2.84112	-3.20833	0.243504	0.181243	-0.367208	-2.41942	A	A	G	T	ATTGCAACAATGGTATAAAGGTATGACAGCTATCCTAAAAAAATTGATTTTACATCCGCATCATGGTTCTGCAATTTGAATAAGATTCTTAATTGCTGCTAAATTGAATGTTTAACGCTGAATCTAACAAGTATGCAGGGTTTTTTAAAGACTGCCCT	ATAAAGGTATGACAG	TGAATCTAACAAGTATGCAGGGT	14.2781	11.7427	99	99	98	66	128	122	77	76	105	115	109	83	122	119	82	74	746	824	861	420	979	1179	722
61	I	310791	310836	-	SPAC18B11.04	ncs1	SPAC18B11.04.1	3	GT	AG	1523	-4.58244	-4.59592	0.16773	0.102305	-0.0134763	-0.137186	A	A	G	T	ATGAAGATACTCCTGAAAAGGTTTGAATATTTAGTATGTTGAGCATAATGTCTAATAATTTTTTAGCGCGTCAACAAGATTTTCAA	GAAAAGGTTTGAATA	AATGTCTAATAATTTTTTAGCGC	4.12361	4.09789	115	140	127	102	156	181	136	130	36	55	55	40	65	67	59	50	2018	2473	2169	1451	2540	2795	2497
62	I	312213	312273	+	SPAC18B11.03c	SPAC18B11.03c	SPAC18B11.03c.1	1	GT	AG	294.5	-3.4585	-3.60685	0.15165	0.313623	-0.148348	-0.851686	C	A	G	G	CATGGAAGAAAGAGAAGCAGGTTGGTAATTATGTTTAACATTTCTTCGATTTTCTAATCATTTTCTTACTAATGTCTACAGGACGGTTGGAAATTTATTCC	AAGCAGGTTGGTAAT	TTTCTTACTAATGTCTACAGGAC	10.4332	7.92048	52	50	47	31	53	50	39	24	19	22	26	18	38	33	28	20	349	456	401	263	487	513	340
63	I	318173	318220	-	SPAC12G12.15	sif3	SPAC12G12.15.1	1	GT	AG	156	-4.93572	-5.10754	0.286942	0.355231	-0.171816	-0.752512	A	A	A	A	ATTGTATCGAATATCTGAAAGTAAGTTAATCCTAACTGTTTAGCTAATTTCCTATTAACGCCATTTAGTTTTCGTCTTCTCTTATGGT	CTGAAAGTAAGTTAA	TTCCTATTAACGCCATTTAGTTT	3.18548	2.95335	7	12	7	5	7	4	6	8	5	12	4	5	7	8	6	8	210	281	201	151	248	280	207
64	I	317470	317513	-	SPAC12G12.15	sif3	SPAC12G12.15.1	2	GT	AG	376	-6.95301	-6.33914	0.232783	0.449555	0.613867	2.42516	A	C	T	A	TGTTTGTAATCATATTTACTGTAAGTTTTAATTGGTCGTTTTATTCATTGACTAACATAAGCAGCTTGAAGTCATATTGCGACT	TTTACTGTAAGTTTT	TCATTGACTAACATAAGCAGCTT	0.857706	1.5998	10	7	7	3	15	11	8	15	4	4	4	3	6	8	3	8	733	853	669	373	745	810	677
65	I	325167	325224	-	SPAC12G12.12	gms2	SPAC12G12.12.1	1	GT	AG	622	-4.73351	-3.5278	0.0744578	0.148855	1.20571	14.4883	G	A	A	A	GCTAACACCGTCTTGTCGAAGTCAGTAGCTATTTTATTTATCCAATAGTATTGTTTGCTAACAAATCATCTCAAATAGATATCAAGACAGTATAGCAG	GTCGAAGTCAGTAGC	TAACAAATCATCTCAAATAGATA	4.51175	8.96116	34	51	33	24	114	104	108	72	24	24	26	24	74	75	66	52	804	1019	799	593	1050	1124	880
66	I	324408	324461	-	SPAC12G12.12	gms2	SPAC12G12.12.1	2	GT	AG	614	-6.31449	-4.3124	0.137552	0.386772	2.00208	9.75428	T	G	C	A	GTTATTTTGGTATCTATTGCGTAAGTTCATGTTAAAAAATTGACCATTCGTATTTACTAACGTTCCAACCTTAGTTTTTTCAACGTTTCCGGCT	TATTGCGTAAGTTCA	TACTAACGTTCCAACCTTAGTTT	1.3437	5.54069	12	14	16	8	53	75	51	75	11	13	13	8	39	64	52	66	969	1198	1047	605	1308	1267	1037
67	I	326857	326941	+	SPAC12G12.11c	SPAC12G12.11c	SPAC12G12.11c.1	1	GT	AG	675	-1.58439	-0.565888	0.0727321	0.0998314	1.0185	16.4917	C	A	G	A	AATTATTCTATGTCAAACAGGTAATCCTTATAAAGACTTGTAACGTTTTAAACATAATTGCAAGCTTTTATTCCGCAAATTCTAAGTTGCTTACTTTGTATTCAGTTAATGGCCCGTGTCCTATA	AAACAGGTAATCCTT	GTTGCTTACTTTGTATTCAGTTA	25.1379	40.4966	221	248	221	159	379	416	313	358	291	323	270	191	453	496	430	411	745	878	780	498	659	653	576
68	I	327392	327497	+	SPAC12G12.11c	SPAC12G12.11c	SPAC12G12.11c.1	2	GT	AG	497.5	-4.86674	-3.75022	0.0613715	0.299417	1.11653	7.30609	A	T	T	A	GCAAGATTTTTTAAATAATTGTAAGTTTTTACTTATCTGTCGTGCATACTTTCTTCAGTTTACTGCTTGAGAGACTTTAGCCTTATAATTTGCTATATGTTTTTTACAAACTAACACTTCAAATAGCTACATGTGTTGACAAAGTT	ATAATTGTAAGTTTT	CAAACTAACACTTCAAATAGCTA	3.49485	7.30272	21	28	26	15	45	66	60	39	28	30	22	16	40	63	51	53	684	848	694	480	754	747	631
69	I	333240	333290	+	SPAC12G12.17	SPAC12G12.17	SPAC12G12.17.1	1	GT	AG	612.5	-3.81423	-2.41184	0.160411	0.186752	1.40239	11.3929	T	A	A	A	CAACCCTATTTAATTTCTAAGTAAGATTGTAAGAAGACTCGGTTCATTATATTAACATGTTACTTAAACAGATGGATGGATCCTTTGTTTG	TTCTAAGTAAGATTG	TTAACATGTTACTTAAACAGATG	6.74491	15.924	48	65	55	34	134	149	111	96	43	79	63	37	138	146	132	100	660	948	747	577	707	689	631
70	I	334783	334829	+	SPAC12G12.07c	SPAC12G12.07c	SPAC12G12.07c.1	1	GT	AG	1259	-5.55625	-5.21873	0.198733	0.176512	0.337522	2.53964	A	A	G	A	GTAACTTTACGAAAAAGAAGGTAAGATCATTTATTAAATTGGGCGTTAAAACTTACTAAATCTGTAGCAAAAAATTCTAAAGCTTGA	AAGAAGGTAAGATCA	AAAACTTACTAAATCTGTAGCAA	2.99953	4.69775	35	68	54	31	72	84	80	57	32	33	24	13	31	33	22	21	1649	2128	1649	1237	1935	2214	1619
71	I	346440	346543	-	SPAC12G12.02	efg1	SPAC12G12.02.1	1	GT	AG	789.5	-5.08154	-4.55386	0.203355	0.285999	0.527683	3.00738	A	A	G	T	ATGAGAGATTATTGAAAAAGGTGTGTAATTTTTTTGCTGGTTTAAAAACATCTGCGGTTTCAGTGTGTAATAAATATTACCTTCCTTTTTATGTTAATGAATAAGAAAACTAACTTCCTTTAAGGAGAATTTGCCTGCAAACAT	AAAAAGGTGTGTAAT	GAAAACTAACTTCCTTTAAGGAG	3.97682	4.88325	62	88	49	31	67	74	55	40	23	44	23	17	32	32	26	29	1517	1812	1327	878	1475	1211	746
72	I	346245	346306	-	SPAC12G12.02	efg1	SPAC12G12.02.1	2	GT	AG	860.5	-3.25503	-2.70087	0.201457	0.148434	0.554166	4.42917	T	T	G	T	CAAAAAAGTTCGATTTTTTGGTATGAAACATATATAAAAACAGCATTTTTTGTTCAGTGAACTTGCTTACTGATTTTCTCAGAACGTAAAAAAGCAGAACGA	TTTTTGGTATGAAAC	TTGCTTACTGATTTTCTCAGAAC	9.74421	13.5304	182	267	205	119	256	213	163	180	90	154	107	57	163	130	86	113	1600	1850	1384	798	1344	1288	733
73	I	346052	346113	-	SPAC12G12.02	efg1	SPAC12G12.02.1	3	GT	AG	1596.5	-4.22249	-3.4699	0.202652	0.275893	0.752591	4.39697	A	A	A	T	TTGATCTTATGTATATTAAAGTATGTTTGTATTTTCGACTTCATTTCAACTATCAACTTGGCTAAGATACTAACCTATTTAGGAATACCCCCCTTTAACAAA	ATTAAAGTATGTTTG	TAAGATACTAACCTATTTAGGAA	5.44947	8.58027	51	102	59	44	111	97	53	97	195	326	212	153	282	266	182	283	2730	3382	2594	1784	2425	2115	1476
74	I	350512	350574	+	SPAC630.03	arp3	SPAC630.03.1	1	GT	AG	3194.5	-6.36678	-5.56035	0.0144165	0.139597	0.806427	11.4925	C	A	A	A	GTTCCCATTATAATGGACAAGTAAGTATTGATGTAGCGAAGTTAAATTGTTCGTGAATATCAGTTACTAACTTTATTTGTTAGCGGTACCGGCTATAGCAAGC	GGACAAGTAAGTATT	TTACTAACTTTATTTGTTAGCGG	1.87082	2.82528	54	64	49	42	92	92	94	90	39	60	51	33	96	89	87	68	3868	5095	4083	3129	4258	4795	3832
75	I	350599	350670	+	SPAC630.03	arp3	SPAC630.03.1	2	GT	AG	3765.5	-4.85519	-4.44739	0.13549	0.0734602	0.407795	5.29181	T	G	G	T	ACCGGCTATAGCAAGCTTGGGTATGTGTAATAGTCGTTTTAGGATGTTATTATCTCTCTTTTGAGCATTTATTAACAGTAATTTAATTTCAGCTATGCTGGGAACGATGCTC	GCTTGGGTATGTGTA	TAACAGTAATTTAATTTCAGCTA	3.42705	4.44195	119	193	161	101	198	232	192	175	157	235	202	144	274	299	231	212	4501	5899	4774	3640	4981	5585	4602
76	I	351200	351294	+	SPAC630.03	arp3	SPAC630.03.1	3	GT	AG	2300	-4.32572	-3.98941	0.0418438	0.10946	0.336305	5.73971	G	T	T	T	TTACTCATATTATTCCTGTTGTATGTATAAAAAATCTAATACGAGCTTAGATAAACAGTTTTGAACATTAAATGCATATATATATGCCCGAATTTTACTAACTGATAAACCTTAGGCCGAAGGATATGTTATCGG	CCTGTTGTATGTATA	TACTAACTGATAAACCTTAGGCC	4.85505	6.00527	157	216	167	150	254	262	228	210	105	124	107	76	161	159	128	118	2618	3431	2843	2186	3022	3241	2913
77	I	351895	351959	+	SPAC630.03	arp3	SPAC630.03.1	4	GT	AG	2610	-6.72694	-6.28118	0.310804	0.247633	0.445761	2.24343	A	C	G	T	GCAGTTTACTAGCACAAACGGTATGTCATTATCTTATGTTTGTATATTTTTTAGTTTACCCGTAGAGATTTACTGACATGTTTAGCCTGAATTCGGATCCTATTG	CAAACGGTATGTCAT	AGATTTACTGACATGTTTAGCCT	1.0867	1.39314	33	29	39	27	53	43	49	50	27	28	42	25	61	43	36	42	3098	4089	3491	2580	3626	3899	3778
78	I	356905	356983	-	SPAC630.06c	SPAC630.06c	SPAC630.06c.1	1	GT	AG	340.5	-4.97074	-3.81403	0.164549	0.288331	1.15671	6.96857	A	A	A	A	GCGATCATGGAAACCGTAAAGTAAGCAATTATTACTTTACATAGACCTTGCGCAACATTACTGTTGCAAATAAATTATTTATTTATTAATGTAATTTAGAGTTACCAGAAAAGACTTGC	CGTAAAGTAAGCAAT	TATTTATTAATGTAATTTAGAGT	3.51092	6.91541	24	28	25	10	45	48	40	33	6	14	14	11	25	29	22	17	534	680	527	330	564	511	338
79	I	356593	356634	-	SPAC630.06c	SPAC630.06c	SPAC630.06c.1	2	GT	AG	371	-5.11141	-4.37097	0.570861	0.194926	0.740443	2.45495	C	G	A	T	CTTAACTATTATATACTCGAGTATGTAAAGAGCTATACACTGCTATTTTCTAACTTATAAAGAGATTCTCCTGAAAGACAAA	ACTCGAGTATGTAAA	CTATTTTCTAACTTATAAAGAGA	4.51287	6.48594	15	21	15	20	25	29	32	22	11	14	13	16	27	31	23	17	579	760	543	347	586	622	471
80	I	356434	356510	-	SPAC630.06c	SPAC630.06c	SPAC630.06c.1	3	GT	AG	466	-4.67238	-4.5606	0.432871	0.330348	0.111773	0.410534	T	G	G	T	AAGCTAAAGAGGAAAAATGGGTATGTAATGTTATTATATTTTGCAATTAAAATCTTAAATATTCAAAAGAAAAAATGCTAATCATTCGTGCAATAAGCCGGCATGCCAGAAGCTTCA	AAATGGGTATGTAAT	CTAATCATTCGTGCAATAAGCCG	5.07096	5.59769	31	42	60	31	40	32	38	32	10	12	13	9	13	21	21	10	661	901	657	440	672	759	500
81	I	366818	366872	+	SPAC630.11	vps55	SPAC630.11.1	1	GT	AG	1326	-6.07632	-5.38253	0.454242	0.235013	0.693785	2.71309	G	A	A	A	AATATGTCCGACCTCAGGAAGTAAGTAATTTTTGTTAATATGAAAAAGCAAAGGTTAACGTTTGTCACCAATTAGAATTATCGGTCTTTCTTCGG	CAGGAAGTAAGTAAT	TAACGTTTGTCACCAATTAGAAT	3.37401	3.1198	18	18	29	19	55	42	30	38	24	29	40	31	65	50	42	54	1695	2263	1817	1276	2185	2214	1730
82	I	366892	366967	+	SPAC630.11	vps55	SPAC630.11.1	2	GT	AG	1423	-3.58735	-2.96176	0.206873	0.134653	0.625587	5.06885	T	C	G	T	GAATTATCGGTCTTTCTTCGGTATGCATCGCTCAATGACTCCTACTCGAGCTAGACATCAATTCCATTTTAAACGAGTCTAACTTATATTATTAAGGTCCTGGCAGTAGGATTTAT	TCTTCGGTATGCATC	GTCTAACTTATATTATTAAGGTC	8.42165	11.6208	133	209	171	138	330	304	211	256	105	177	146	112	235	219	189	198	1734	2285	1865	1287	2122	2158	1710
83	I	367041	367104	+	SPAC630.11	vps55	SPAC630.11.1	3	GT	AG	1775.5	-4.55148	-4.28341	0.144709	0.0563379	0.268073	3.45258	T	T	G	T	TTGGTATCCACTGCTAATTGGTATGATTTTGTCAACCGTTGAGAACTATTTCATTTACATTGCTTACGAATTACTAATGAATAGTCATTCCATTCATTTTAGCT	TAATTGGTATGATTT	TACGAATTACTAATGAATAGTCA	5.23008	6.17581	32	69	66	39	72	77	75	56	132	170	153	100	194	178	151	155	2117	2825	2233	1692	2600	2621	2147
84	I	367190	367292	+	SPAC630.11	vps55	SPAC630.11.1	4	GT	AG	1107	-2.8792	-3.19406	0.169986	0.155871	-0.314867	-2.73047	C	A	G	T	TTTTTACAAGAGGAAGACAGGTATGGAAATATAATAATGTTGGTTGTTCTGGGGAAATTATTTCAACCATAATTGTTATTTTTCATTATTATTTGTAAGGAGCTCTACTAACGTTTACTAAAGAAATCTTCTTGACTTTGGTC	AGACAGGTATGGAAA	TCTACTAACGTTTACTAAAGAAA	12.1117	9.922	190	245	220	128	191	221	141	139	195	204	224	110	176	227	173	129	1365	1761	1410	988	1755	1759	1455
85	I	367349	367394	+	SPAC630.11	vps55	SPAC630.11.1	5	GT	AG	1178.5	-7.04392	-6.93808	0.318963	0.55575	0.105835	0.330334	T	T	G	T	AACCATCTGTACCGGGTTTGGTATGTATTTATAACTGAATGAGACCTTTATGCTAATTTATAATAGCTTTACCCATAGTATTTGTT	GGTTTGGTATGTATT	TTTATGCTAATTTATAATAGCTT	0.762102	0.938077	8	14	4	5	8	24	7	12	20	28	16	14	17	36	17	18	1795	2262	1813	1169	2144	2204	1909
86	I	376932	376992	-	SPAC630.14c	tup12	SPAC630.14c.1	1	GT	AG	933.5	-6.3942	-5.81476	0.367591	0.236422	0.579437	2.65154	A	A	G	T	GGATGATTTTGAATATAAAGGTATCTTATACAAGAATTTGCTGACAAATTTGCGGTACAAATCTAACACTTCTTAAATTAGCAATGATATCTGCACAAATT	ATAAAGGTATCTTAT	TCTAACACTTCTTAAATTAGCAA	1.37983	1.89098	21	30	17	11	21	38	20	33	18	11	14	6	23	17	10	13	1161	1720	1447	925	1234	1450	1064
87	I	376447	376843	-	SPAC630.14c	tup12	SPAC630.14c.1	2	GT	AG	1134	-5.81854	-5.60278	0.293088	0.141689	0.215761	1.32556	T	C	G	T	CAGTCTAAAGTGAAGGATCGGTATGTCAATTTTCCTAATACACGCTTGGCGAGAAGGTTTGTTATATTAGTACAAGGTTATGCAATTATTGTGAGTGTTGTAGAGTCTTACAAAAGCGATTCCTCTCTAAATATTTATACAATTTACGGTCGTTGACGATAAATCTTTAAAGATGCTAAATAATGGTGGCTCCTTTGATGGGAGTAAATTCTATTAAGTAATCTTTTCATATTTTTACTCCGATGAAGGGTATTTCGTTTTTTACTCAGTATTTGGATGTTTATCACTGTTCGAAGATTCTCTGTCCTTTTCACACTTTTGTCAGCACCAGCATGCCTTCTGCTATGTGAACATTTATTCTCAATTTTATATTATATTTTCTCGAAAGCTATCTTTCTT…	GGATCGGTATGTCAA	TTGTTACTAACTCTCTCTAGTTA	1.94314	2.2264	39	46	55	41	55	50	44	44	5	9	13	5	8	23	3	11	1332	2011	1625	1111	1452	1663	1323
88	I	375831	376093	-	SPAC630.14c	tup12	SPAC630.14c.1	3	GT	AG	2203	-4.31948	-3.90732	0.117925	0.0893015	0.412164	5.5727	G	A	A	A	GGCTGGATCTGCTATGCGAAGTAAGTTCAAGCTTGCATTGTAGCTTTTGGCAACAGCATTTGTTTTTTGACTTGATCAAGTTTATAGATACTTTTTGTCTTTCACTTTATTGTTTGCATCTGGTATGTTGTACACCGTATGTTCCCAGACAATTTTTTAATGCTGTCATTAATTCGTTTGAATTCCTTGCGGCTTTTGTTCATTTTTTGTAAAACAAAATACTATTGCCGAAACTATTTTGCTTCCTCGTTTTAATTTGGATTTTCTTACTTACCATTCACAGCATTTCCTTCCAATTTACCG	TGCGAAGTAAGTTCA	TTCTTACTTACCATTCACAGCAT	9.54379	10.9112	111	142	154	96	162	199	153	163	116	186	152	92	167	179	131	138	2355	3334	2712	2001	2366	2688	2311
89	I	384350	384479	+	SPAC1751.04	loc1	SPAC1751.04.1	1	GT	AG	824.5	-4.38834	-3.47347	0.0790166	0.162226	0.914866	10.14	A	A	T	T	AAAAATCTAAACCAAAAAATGTATGCTCCTTCTTCCTTCACAATTTACGAACCATGTAAAAGGGGAGTTTCTTTTCTCTTCTTTAAATGTTTCTTTGTTTACTTTTACTGGTAAAATCGAACCCTTTTTTCTAACTTTTTCTTTTTGTAGCAAATTCGCGTGGAGGATTT	AAAAATGTATGCTCC	CTAACTTTTTCTTTTTGTAGCAA	4.63334	8.58437	68	80	66	34	118	118	84	82	63	85	48	38	110	79	71	74	1275	1716	1232	794	1345	1223	744
90	I	384591	384985	+	SPAC1751.04	loc1	SPAC1751.04.1	2	GT	AG	909.5	-4.17938	-3.61348	0.10904	0.123225	0.565898	6.87845	A	A	G	A	AAATATTTGCTGAAACTAAGGTAATTCATTCTCACATCCATGTTCTTTCATTATAGATGTTGAAAATGCTTCCATTTACTCAACAAGTAATATTCAAAAACATTAAACAACAAAAATCTCAAGTCAGTGTGGTAGATGTTACGATGATAAATATCTCTCTATATAAATCCTACAAATCTTGTTTATAAACTTTCAAGGCCCTGAACCCTATTCTTCCGCATTCGTTCCTCTTTACCACCAGATCCGACAAATAAGGTTTTAAGTGAACTTGCTGCGCTTTTTGAGTCATGTAATCTAATTTTTGATCTGATTTGGTTTGTTTGTTTTTTTACTTTTTGATTTTAATTGATGGGCATTCCTTCATCTATTTATTCATTTTCCACATTCATTGTTCATTAA…	ACTAAGGTAATTCAT	TTAACTAATTGCTGTTACAGGAT	5.96673	8.28347	92	117	71	62	136	109	89	89	65	82	56	37	91	99	64	54	1391	1734	1288	854	1398	1327	830
91	I	385061	385124	+	SPAC1751.04	loc1	SPAC1751.04.1	3	GT	AG	1185	-5.59713	-4.33522	0.428253	0.292428	1.2619	4.86686	G	C	T	A	AATCTAAACTTCAAGTGGCTGTAAGTATTTCCATGAATTATTTTGATTTCAAGTTTCAGTCAATTTACTAACTATTTACGTTAGCACGAGCGCGAAGCCGTCTT	GTGGCTGTAAGTATT	TTACTAACTATTTACGTTAGCAC	2.4444	5.1707	39	46	39	14	85	71	73	56	39	43	50	18	80	67	75	63	1608	2216	1645	1165	1744	1683	1121
92	I	386044	386106	-	SPAC1751.02c	rsm19	SPAC1751.02c.1	1	GT	AG	814	-5.69412	-3.86674	0.445823	0.114084	1.82737	7.94184	A	A	G	A	AGCTCGGTCAGTCTGGAAAGGTAAATGAATATAAATATACTTGTTTTGAAAATAATTTAGAACCTGTTATTCTGACATTATAGGACCCAACGTGGTCGATTTC	GGAAAGGTAAATGAA	CTGTTATTCTGACATTATAGGAC	3.99448	6.96217	18	35	42	17	100	95	64	83	8	16	20	10	54	51	32	36	924	1299	1060	792	1064	1126	759
93	I	385888	385937	-	SPAC1751.02c	rsm19	SPAC1751.02c.1	2	GT	AG	1222.5	-5.47843	-5.15993	0.333572	0.20756	0.318498	1.62137	T	G	G	T	ATTTTACCTAGAATGGTTGGGTATGATACTCGTATTTAGCAAGTGTGGACGTTAACTAACTAAATTCTAGTGCTCAATTTATGGTTCATA	GGTTGGGTATGATAC	GTTAACTAACTAAATTCTAGTGC	3.56745	3.07442	47	73	75	65	89	71	63	72	4	6	9	2	16	12	13	11	1457	2031	1621	1174	1759	1843	1265
94	I	386395	386457	+	SPAC1751.03	tif313	SPAC1751.03.1	1	GT	AG	4722	-6.73023	-6.62988	0.168849	0.238284	0.100352	0.687239	C	A	G	T	ACTCTTCCGTAGAGGAACAGGTATGTCGCTAATGACTCGGCGATTTTTGGTAAAACTTTTTTCAACTAACGAAATTTCAAAAGGTGGAAGAATTGGCTATGTA	GAACAGGTATGTCGC	AACTAACGAAATTTCAAAAGGTG	1.10239	1.33063	90	146	99	73	84	106	68	52	26	46	26	13	35	52	36	28	6933	8681	6694	4735	6605	6566	4650
95	I	386615	386785	+	SPAC1751.03	tif313	SPAC1751.03.1	2	GT	AG	5475	-6.60659	-5.74039	0.125268	0.131815	0.8662	9.52683	A	A	G	A	GGCACAAGCACCTGAGAAAGGTAATGCAAAATAGTTTTAGGCTAGGAAATTAAAGAATTATTTTAATAAGTGCTAAAGGGCATTTGTTATATTGTTAGTTCTGAAAGTATACTATGAGCTGATGTGTTTGGTTTGCAGCTTTCCAAGTTTTCGCTTATTTTCTCTTCCATGCTATTACTAACACGAAACAGAACTCGAGCCTATTTTAGCC	AGAAAGGTAATGCAA	CTATTACTAACACGAAACAGAAC	1.19692	2.26761	32	40	45	18	89	82	69	36	132	168	110	80	188	205	129	142	7686	9607	7288	5442	7102	7028	5324
96	I	388416	388451	+	SPAC31A2.02	trm112	SPAC31A2.02.1	1	GT	AG	643	-5.18085	-4.6947	0.375749	0.433497	0.48615	1.69485	C	A	G	C	AAGAATGAAGCTACTAACAGGTACGAACTTCACAAGTCAGTTTATCTAATGAATAGCAAACTTCTTAAACTGTTCT	TAACAGGTACGAACT	TCAGTTTATCTAATGAATAGCAA	4.28883	5.06902	21	18	15	15	25	30	24	36	39	63	35	34	44	39	34	37	1301	1465	1103	617	1180	1138	602
97	I	388622	388720	+	SPAC31A2.02	trm112	SPAC31A2.02.1	2	GT	AG	961.5	-5.05227	-4.02283	0.116535	0.130965	1.02944	11.7445	C	A	G	T	TGTTAAAGACAACGAGACAGGTTTGTGCTCTTATAGTTGGATTGATGAAGAAATGATATGTTGTGTCGGATTAAAATTTTCATAATCCAATGTTGTTAAGCCAATCTAACCATAACTAGTTGGGTAATTATAGTTTACC	AGACAGGTTTGTGCT	GCCAATCTAACCATAACTAGTTG	3.70094	6.48354	47	51	35	28	82	70	55	75	63	70	61	38	86	112	54	74	1670	2222	1545	1119	1528	1452	900
98	I	388814	388858	+	SPAC31A2.02	trm112	SPAC31A2.02.1	3	GT	AG	968.5	-7.07849	-5.99201	0.381902	0.487359	1.08647	3.50947	G	A	G	T	TTCATAATGTTTTACTAGAGGTATGATTCTAAAAAGTTCAGCTGTGTTCTAACCTTAACTACTAGACTGAAATCACAGAGGGGAA	CTAGAGGTATGATTC	GTTCTAACCTTAACTACTAGACT	0.785334	1.61036	4	15	7	7	15	11	18	14	11	20	13	11	22	21	29	18	1472	2021	1382	978	1486	1343	945
99	I	389565	389616	+	SPAC31A2.03	mrp11	SPAC31A2.03.1	1	GT	AG	1825.5	-7.87539	-6.12406	0.551118	0.374393	1.75133	5.25721	T	T	C	A	GAGATGTTCTGTTGCAGTTCGTAAGTATTTACTTAGATGATTATTGATTTACTTACAATTTTTTATTTTTAGGAGCTAGCAGCATTTATGTC	CAGTTCGTAAGTATT	TTACAATTTTTTATTTTTAGGAG	1.05645	2.0859	8	17	20	10	59	37	47	35	5	9	13	5	45	29	34	18	2385	3171	2372	1810	2869	2958	2287
100	I	396742	396780	-	SPAC31A2.05c	mis4	SPAC31A2.05c.1	1	GT	AG	222	-6.09951	-5.2251	0.768372	0.475336	0.874414	1.93558	A	T	G	T	ATCAATCCCATTGGAAAATGGTATGCATACAGTTTGAACGCGTCTATTAATTTACATAGGTTTACAAAACGTATTATAT	AAAATGGTATGCATA	GCGTCTATTAATTTACATAGGTT	1.59113	2.78149	7	6	4	3	8	9	3	8	8	4	3	1	9	12	5	8	239	402	290	220	329	295	238
101	I	396503	396545	-	SPAC31A2.05c	mis4	SPAC31A2.05c.1	2	GT	AG	124.5	-6.8374	-5.94173	0.61009	0.978352	0.895665	1.55364	A	A	T	A	GAACCTGCAATGCCCGCAATGTAAGTTAAATTTTTTGAGGTTTTTTATCTGACAAATATAAAGGAGGGTGAATGCCAGTCCGG	CGCAATGTAAGTTAA	TTTATCTGACAAATATAAAGGAG	0.889305	1.83422	2	1	2	1	4	4	3	1	1	1	2	1	3	6	0	1	123	209	175	133	140	156	139
102	I	395124	395166	-	SPAC31A2.05c	mis4	SPAC31A2.05c.1	3	GT	AG	85.5	-3.43924	-3.67984	0.587343	0.39684	-0.240604	-0.678866	A	C	A	T	TAACAGAACATCTGAAAACAGTATGTAATGAACACTAAATAAAAATCAATTTCTAACGTGTAGGTCGAATCAATACTATCCAA	AAAACAGTATGTAAT	AATCAATTTCTAACGTGTAGGTC	10.3701	7.95819	0	3	2	3	1	1	1	2	14	24	21	21	17	17	12	19	121	145	136	77	131	155	79
103	I	394612	394655	-	SPAC31A2.05c	mis4	SPAC31A2.05c.1	4	GT	AG	127	-9.79599	-8.41177	1.92917	2.5325	1.38422	0.869598	G	A	A	A	AAGGTGACATATCTCTGGAAGTAAGTGAAAGTTAATTGCTTGTTTATTATATACTAACTTACAGAACATACTCCCTTATAACTA	CTGGAAGTAAGTGAA	TATTATATACTAACTTACAGAAC	0.167721	0.583621	0	1	1	0	0	0	2	1	0	1	0	0	1	0	2	1	155	250	183	127	200	192	139
104	I	392788	392827	-	SPAC31A2.05c	mis4	SPAC31A2.05c.1	5	GT	AG	173	-4.41664	-3.95124	0.324641	0.140091	0.465395	2.63249	A	G	G	T	GATAAACAATGGATTGAAGGGTATGTATTTTATAAACAAACTATCACTAATTTAATGCAGAGTCAGTGCATCTTTAATGC	TGAAGGGTATGTATT	CTATCACTAATTTAATGCAGAGT	4.59824	7.00548	14	24	15	18	19	24	18	25	5	9	4	2	13	9	11	14	230	326	258	163	255	279	231
105	I	392613	392651	-	SPAC31A2.05c	mis4	SPAC31A2.05c.1	6	GT	AG	261.5	-5.02703	-4.97197	0.502922	1.05476	0.0550627	0.0942428	A	T	G	T	GACTAGTAAACCCACGCATGGTATGCCACTTTTTACTTTTTGATTACTAATTAAATTAGTGTTTCTCAACCATAATAGC	CGCATGGTATGCCAC	TTGATTACTAATTAAATTAGTGT	3.52059	4.60248	7	16	8	13	16	4	10	18	5	12	8	8	9	3	10	13	294	355	315	248	296	320	272
106	I	391916	391955	-	SPAC31A2.05c	mis4	SPAC31A2.05c.1	7	GT	AG	199	-3.96855	-3.64943	0.176459	0.0968232	0.319121	3.17097	T	T	G	A	CAGATATTGTTTCTAAGTTGGTAAGTTAAAGTTCCTTAACCAAATTGCTGACTGTTTTAGGTGATAAAATTGTTTGAAGA	AAGTTGGTAAGTTAA	CAAATTGCTGACTGTTTTAGGTG	6.01666	7.45807	25	34	22	13	29	39	23	27	9	21	20	11	22	21	17	18	318	393	306	187	331	345	269
107	I	401872	401971	-	SPAC31A2.07c	dbp10	SPAC31A2.07c.1	1	GT	AG	451	-6.18386	-6.09599	0.407301	0.600237	0.0878642	0.242257	T	G	G	T	TTCTAATTTCCAATCGATGGGTATGTTAACTTCGTGATTACTTGCCATAAGGTCACTTTGCATTATGCTTCAAGACACTGTAATCTAAATTACTTTGATATTTTTCTAACTTAATTATAGGATTGAATCAAACTTTACTT	CGATGGGTATGTTAA	TTTTTCTAACTTAATTATAGGAT	1.55603	1.55792	6	10	7	3	3	5	6	5	28	30	17	11	12	13	16	10	894	1299	985	709	745	822	440
108	I	405203	405240	-	SPAC31A2.09c	apm4	SPAC31A2.09c.1	1	GT	AG	281	-4.07199	-2.58099	0.403959	0.0858027	1.491	7.22086	T	C	G	A	ATCAATATTCCATGATTTCGGTTAGTATTAATATTCTATTTGTAGCTAACTATATTAGGGATTGTTTATTTTTAACCT	ATTTCGGTTAGTATT	TTTGTAGCTAACTATATTAGGGA	5.97823	14.421	42	38	54	28	98	105	82	84	3	1	2	0	18	19	20	26	301	461	375	267	375	373	301
109	I	405080	405137	-	SPAC31A2.09c	apm4	SPAC31A2.09c.1	2	GT	AG	459.5	-4.08639	-3.81348	0.153659	0.270194	0.272917	1.75605	A	A	A	T	ACTTTTCGGCATGATTTAAAGTATGTAGATTACATTTTTGTGCTTTTGATTCATTTTCACTAATTTTTCATTTGAAAGGAAATCAGTAACTGAAATTT	TTTAAAGTATGTAGA	ACTAATTTTTCATTTGAAAGGAA	12.5942	13.6574	46	65	64	36	82	66	52	71	7	10	13	9	17	7	11	11	484	660	559	404	603	646	479
110	I	405925	405963	+	SPAC31A2.10	SPAC31A2.10	SPAC31A2.10.1	1	GT	AG	279.5	-4.89106	-4.59394	0.517515	0.721769	0.29712	0.669093	C	A	A	T	GATTCTCTAAATACATACAAGTATGTTGGTTTTTTAAAAATGGTTTATAACAAATTTAGACGTCTGCTCCAAAGTCCTC	ATACAAGTATGTTGG	ATGGTTTATAACAAATTTAGACG	3.56186	4.6194	7	13	23	13	29	26	10	11	9	12	16	10	26	23	5	12	346	473	406	266	400	444	336
111	I	406033	406133	+	SPAC31A2.10	SPAC31A2.10	SPAC31A2.10.1	2	GT	AG	289.5	-2.29147	-1.98985	0.14703	0.188826	0.30162	2.52066	C	A	G	T	GTTTAGAGCAAAAAATACAGGTATGCTACAGGAGCGATTATTGTGAAAATACGCTCTTTACTGAGAACTTAATGTCTGTTAATTCTTGAATTTTGCTTTTCCACTAACTTGAATTTTACAGGCTATTACACCAGCCGTAGA	ATACAGGTATGCTAC	CACTAACTTGAATTTTACAGGCT	19.6572	23.9459	48	71	74	41	59	84	82	64	82	118	84	52	114	112	99	77	362	442	347	234	358	420	296
112	I	406169	406267	+	SPAC31A2.10	SPAC31A2.10	SPAC31A2.10.1	3	GT	AG	371	-4.94541	-2.78274	0.168021	0.241999	2.16268	14.6817	T	G	T	A	GTAGATTTAATTCAACTTGTGTAAGTTTCTAATACATCAATACCAAGCTACTGTTTCGTAAAACAATTGACTGTTTAATTCTGTAGTCCGTTATGGTCGATGAAACTAACTTGGAATAGTGCTGCGCGTGGAAATTCAA	ACTTGTGTAAGTTTC	ATGAAACTAACTTGGAATAGTGC	3.78495	15.5203	14	20	19	15	88	72	70	69	15	27	19	9	85	72	62	70	533	691	542	355	563	636	420
113	I	406461	406502	+	SPAC31A2.10	SPAC31A2.10	SPAC31A2.10.1	4	GT	AG	302.5	-5.31686	-4.71734	0.41792	0.64532	0.59952	1.55957	G	A	G	A	TACTAAGAGAAATTGAGGAGGTAAATTCATGAAGTCAATGATTGTTTACTAATCTGTAATAGACTATTCCTCTAATTAACCT	GAGGAGGTAAATTCA	TGTTTACTAATCTGTAATAGACT	2.50792	3.89994	8	6	7	4	19	6	15	5	17	13	15	9	38	17	25	13	351	524	402	296	475	449	387
114	I	414630	414683	-	SPAC31A2.13c	sft1	SPAC31A2.13c.1	1	GT	AG	419	-6.43022	-6.35847	0.538739	0.158016	0.0717529	0.255605	G	C	T	T	ATACTCGAATTGATCGGGCTGTATGTAATTTAAAAAAAAAAATTTGAGTTTTTACCTAACCTGTATTATTATAGACTGAAAGCTTTTCAGGACT	CGGGCTGTATGTAAT	CCTAACCTGTATTATTATAGACT	1.90552	1.42392	4	6	4	4	11	9	9	9	5	11	15	8	11	12	10	6	645	793	594	409	861	857	713
115	I	415686	415762	+	SPAC31A2.14	bun107	SPAC31A2.14.1	1	GT	AG	482.5	-4.10608	-2.79659	0.288453	0.202653	1.3095	7.42926	G	A	G	A	AACACATGATTCCGAAGGAGGTAAGCCTTTGAAAAATTTAATTATCTCTGGAGAATAGCGGTAGCCTTATAGAAATTGACGTTCTAACATTTATTAGTGATATCTTGTTCTTCTGAT	AAGGAGGTAAGCCTT	GACGTTCTAACATTTATTAGTGA	8.8176	14.3035	14	29	20	20	79	61	65	50	41	46	45	45	79	95	92	86	558	729	560	423	581	620	449
116	I	419503	419601	-	SPAC31A2.15c	dcc1	SPAC31A2.15c.1	1	GT	AG	184.5	-4.8719	-4.34223	0.366108	0.316877	0.529663	2.18781	A	G	A	T	GAAGAAAATCCTGAAGAAGAGTATGTGTTTCCTTGTGTATAAATAACCTGAAGTTGAATCATTACTTTTTTATTTTTTATATCGCTATTTGACAACTTATGATCTAACATCGATAATAGGATTGTCTTTAAATCAGATT	AGAAGAGTATGTGTT	TGATCTAACATCGATAATAGGAT	3.35841	4.96126	9	14	13	6	22	16	10	15	11	15	13	3	15	23	8	5	309	411	279	180	317	322	224
117	I	419221	419267	-	SPAC31A2.15c	dcc1	SPAC31A2.15c.1	2	GT	AG	259	-4.66208	-4.38866	0.326196	0.179089	0.273419	1.4695	T	T	G	T	ACGAAGATTCTGTGGAATTGGTATGCATTTTATTGAATAGTTAGCCTTTCACTAACAGTCTCAACAGAAGCCCATTTCACTTACAAA	GAATTGGTATGCATT	TTCACTAACAGTCTCAACAGAAG	6.13791	7.20098	26	29	24	12	32	25	25	25	8	10	16	2	17	11	6	13	374	498	424	245	471	446	334
118	I	418721	418758	-	SPAC31A2.15c	dcc1	SPAC31A2.15c.1	3	GT	AG	229	-2.17031	-1.60881	0.139148	0.250111	0.561497	3.92363	A	A	G	G	CTTCTTTGAATTTATTAAAGGTAGGGCATTTTAGTCAGCTAATGCTAAAACTCTTTAGGGTTATTATTTTCACGATAC	TTAAAGGTAGGGCAT	CTAATGCTAAAACTCTTTAGGGT	18.2018	24.9234	68	93	81	38	122	111	69	97	69	94	74	40	103	99	76	85	337	384	324	190	323	318	281
119	I	422888	422925	+	SPAC31A2.16	gef2	SPAC31A2.16.1	1	GT	AG	292.5	-4.49247	-2.84583	0.369891	0.204842	1.64664	7.78878	C	A	G	A	CGGATTTAAATATCATACAGGTAATATTGCAATTTGGATCATAACGTTAACTGAGCAGATTTAAAGAATTTACTATAT	ATACAGGTAATATTG	TCATAACGTTAACTGAGCAGATT	5.17229	13.3416	19	36	19	14	70	83	62	68	22	29	14	13	58	70	50	72	437	591	540	276	537	535	426
120	I	423154	423198	+	SPAC31A2.16	gef2	SPAC31A2.16.1	2	GT	AG	233	-5.70449	-5.51496	0.350136	0.579338	0.189527	0.559964	T	A	A	T	AAATACTGTTGAAAATTTAAGTATGTATCGCTATCAAATTTGATTTTTTTTAACTAACATTGAAGATCTATCTTTCAATTCAACT	ATTTAAGTATGTATC	TTTTTTAACTAACATTGAAGATC	1.96907	2.30666	10	6	10	6	6	9	15	8	6	6	9	2	7	11	10	6	384	421	376	229	479	449	345
121	I	423308	423356	+	SPAC31A2.16	gef2	SPAC31A2.16.1	3	GT	AG	296.5	-4.4752	-3.92089	0.53203	0.133476	0.554308	2.02111	C	G	A	A	ATTTTTTCTATTGCTTCCGAGTAAGTCACCAAGCTTGTTTTTCAGAGGTTTTATTATCTAACGTCGTAGTTTGCTTTTGAGACTTCCTC	TTCCGAGTAAGTCAC	TTTATTATCTAACGTCGTAGTTT	4.59109	6.20028	26	27	13	7	25	33	28	23	29	25	20	10	32	35	24	27	405	484	440	288	430	455	410
122	I	426070	426105	+	SPAC13C5.02	dre4	SPAC13C5.02.1	1	GT	AG	420	-2.86149	-2.50091	0.269267	0.182322	0.360583	2.2177	A	A	G	A	TGGATGGACTGAACATAAAGGTAAATTTAATGAGCAGTTTATTTGCTAACTCATAGCACCCAGTGGGATTCCTTAT	ATAAAGGTAAATTTA	GTTTATTTGCTAACTCATAGCAC	13.5088	16.4534	58	73	75	36	86	94	78	63	73	90	94	46	97	106	97	76	475	594	489	375	498	601	424
123	I	426323	426363	+	SPAC13C5.02	dre4	SPAC13C5.02.1	2	GT	AG	149	-3.84575	-4.10018	0.31806	0.56884	-0.25443	-0.780793	C	A	A	T	CCGGACAGACCAAAATTCAAGTATGTGAGGCGTAAAATTTTGTTATTAACTTTTTTTTTAGAAAAAGAATTCCTAATAATG	ATTCAAGTATGTGAG	GTTATTAACTTTTTTTTTAGAAA	7.41512	6.27327	18	26	36	16	15	37	16	22	9	10	8	4	8	17	5	6	239	296	237	138	299	292	227
124	I	427944	427985	+	SPAC13C5.03	tht1	SPAC13C5.03.1	1	GT	AG	62	-1.31254	-1.11356	0.375459	0.242789	0.198977	0.890041	A	A	G	A	AAATCTGGAAATGCAAAAAGGTAAACTTTAAATAAACTCTAACAAACTAACAATATAACAAGAATTATCAATCGAGGTGAAT	AAAAAGGTAAACTTT	CAAACTAACAATATAACAAGAAT	28.9029	31.667	24	38	39	27	38	34	25	29	23	25	33	13	26	37	14	18	79	89	69	42	74	79	49
125	I	428591	428652	+	SPAC13C5.03	tht1	SPAC13C5.03.1	2	GT	AG	91	-5.90332	-3.41429	0.62511	0.181654	2.48903	7.64716	C	A	G	A	GTTTATCCTCTGAGCAACAGGTTAGTTTTACTTAATGGTTTTTATATTCATCGTTATTGCTTTGTCTAACAGTACTGTATAGAATTTGCAACACGAACAGAT	CAACAGGTTAGTTTT	TGTCTAACAGTACTGTATAGAAT	1.71626	9.24404	1	1	3	0	7	15	10	8	6	6	0	2	16	15	8	10	144	148	137	90	134	133	102
126	I	433114	433153	-	SPAC13C5.05c	SPAC13C5.05c	SPAC13C5.05c.1	1	GT	AG	600.5	-1.88862	-1.40833	0.130626	0.0485516	0.480291	6.89294	A	A	A	A	ACTGCTGGTTTTCGAACAAAGTAAGTTAATATAATGCAGCTTTCATTAACTTGATCAAAGAGCTAGTGATTTGGAAGCAG	AACAAAGTAAGTTAA	TTTCATTAACTTGATCAAAGAGC	21.7017	27.5745	156	212	171	154	272	308	242	233	123	167	136	127	227	247	196	191	523	731	614	457	639	757	569
127	I	432983	433027	-	SPAC13C5.05c	SPAC13C5.05c	SPAC13C5.05c.1	2	GT	AG	612	-4.91267	-4.1069	0.263346	0.263944	0.805772	4.32223	G	C	G	T	AAAAGGGAAAACTATTGGCGGTATGTGTAGTCAAGTAGAAATATTTGATTAATAATAATAAATAGTAATGATTACTGCTTCTCAT	TTGGCGGTATGTGTA	TGATTAATAATAATAAATAGTAA	3.47638	5.55968	19	39	37	23	65	74	48	50	19	26	26	19	60	55	29	40	747	945	815	589	860	1066	820
128	I	434832	434875	-	SPAC13C5.06c	mug121	SPAC13C5.06c.1	1	GT	AG	221.5	-3.23403	-2.94622	0.241853	0.36001	0.287806	1.3272	T	G	A	C	TAAACTTTACGATTATATGAGTACGTTGATGATACATCCATTCCAATTGGCTAATTATATTTAGTGACTTTTATTAGTGGTGAA	ATATGAGTACGTTGA	AATTGGCTAATTATATTTAGTGA	9.84381	11.8041	26	47	44	23	76	70	62	39	32	45	32	14	67	66	51	34	308	352	336	203	406	531	431
129	I	436382	436429	+	SPAC13C5.07	mre11	SPAC13C5.07.1	1	GT	AG	315	-6.08841	-5.21593	0.381426	0.348237	0.872482	3.37855	G	A	T	G	AAATTGCTCGTGAAAGAGATGTAGGCATAATATGATAGCTATTCACGTTAATTTATTAACTTTCATAGGTGGATATGATTTTGTTAGG	AGAGATGTAGGCATA	TAATTTATTAACTTTCATAGGTG	1.47198	2.66233	5	11	8	7	17	20	11	11	7	5	1	5	15	8	5	6	397	531	441	309	446	481	392
130	I	436936	437005	+	SPAC13C5.07	mre11	SPAC13C5.07.1	2	GT	AG	474	-7.97529	-5.95756	0.97192	0.294077	2.01774	3.97413	T	C	A	A	TTGACCGTACATCAAAATCAGTAAGTCTGAAAAAACTTTATATATTTTTTTCTTTTCACCATTAAGTATATTTTTTACTAATGCTTTAAGCTCTGCCCATACACCAACGA	AAATCAGTAAGTCTG	TTTTTTACTAATGCTTTAAGCTC	0.50327	1.82109	2	5	0	4	8	10	7	10	2	6	2	2	15	13	8	14	619	792	634	470	641	779	599
131	I	437581	437623	+	SPAC13C5.07	mre11	SPAC13C5.07.1	3	GT	AG	199.5	-4.05094	-3.62777	0.107487	0.307957	0.423174	2.59476	C	T	A	A	TCTTAAAAAAAAATACACTAGTAAGAAAATTTTGATTACCGAATATTTGCTAACGAACTTTAGGGTCTAAAAGAAACGACGGC	ACACTAGTAAGAAAA	TATTTGCTAACGAACTTTAGGGT	5.86594	7.64296	29	35	24	22	35	36	40	37	5	5	5	3	6	7	13	5	294	343	251	186	309	309	252
132	I	437808	437852	+	SPAC13C5.07	mre11	SPAC13C5.07.1	4	GT	AG	346.5	-6.42054	-5.8882	0.824572	0.41235	0.532343	1.15485	A	G	A	A	GACAGAGATGCTATTAAAGAGTGAGTTTAATTCTTTTCATCGTACGTACTAACCGATTACATTAGATGCGTCGAAACACAGCTTA	TAAAGAGTGAGTTTA	GTACTAACCGATTACATTAGATG	1.29883	1.70013	4	3	12	4	8	8	10	11	7	5	13	3	7	6	10	10	521	618	488	343	571	531	501
133	I	449242	449294	+	SPAC23E2.02	lsd2	SPAC23E2.02.1	2	GT	AG	133.5	-4.96118	-4.73925	0.574381	0.6536	0.221933	0.510121	A	A	G	G	ATTTCAAACCCGGAAAAAAGGTAGGTTTTTATTTATTTATTTTTTTTTCAATTATAAAGTTAACATTGAGCAGGTTATTCTTCGTTATGCAGC	AAAAAGGTAGGTTTT	ATAAAGTTAACATTGAGCAGGTT	3.24703	3.83555	1	4	2	1	7	2	6	8	16	13	7	10	9	9	20	13	196	286	242	128	234	263	210
134	I	472803	472857	-	SPAC24H6.09	gef1	SPAC24H6.09.1	1	GT	AG	916.5	-3.0697	-2.80411	0.0438137	0.162259	0.265591	3.16046	T	C	C	T	TTTCGGATATGTCCGATTCCGTATGTCCTTATACTTGATTTGAATGTGTGTATATGTGTTAACAATGTTGATCAGCCTGAGTACTTTGAAACCTT	GATTCCGTATGTCCT	GTGTTAACAATGTTGATCAGCCT	10.6664	12.5803	134	192	154	107	172	192	168	149	80	137	118	82	145	125	115	111	911	1332	1130	821	1053	1226	864
135	I	476054	476098	-	SPAC24H6.07	rps901	SPAC24H6.07.1	1	GT	AG	12059	-6.72396	-6.35499	0.124772	0.129615	0.36897	4.10169	C	C	T	A	CGAAAATGCCTTCCGCACCTGTAAGTAATCAAGTGTATATAAGAGTATTACTAACATTAAATTAGCGCAAGCAATCCAAGACTTA	GCACCTGTAAGTAAT	TATTACTAACATTAAATTAGCGC	2.37363	1.23804	253	319	264	198	356	312	253	224	46	80	55	38	68	66	51	50	14244	21196	16735	13891	15185	16052	12909
136	I	478607	478654	-	SPAC24H6.06	sld3	SPAC24H6.06.1	1	GT	AG	149.5	-4.59491	-4.4651	0.445377	0.494031	0.129817	0.390337	A	A	G	C	AGAAATCATTTTGTATAAAGGTACTTACATTTTAAAAATAGTAAAGATTAGTTGTTGACATCTTTTAGGCTCCTTCAAATTGGGAAAA	ATAAAGGTACTTACA	TAGTTGTTGACATCTTTTAGGCT	4.0698	4.4739	11	16	8	15	15	24	20	8	2	4	2	2	4	6	4	2	143	244	185	150	241	244	208
137	I	482186	482285	-	SPAC24H6.05	cdc25	SPAC24H6.05.1	1	GT	AG	202	-4.36795	-3.27011	0.4342	0.139453	1.09784	4.81462	G	T	T	A	TTCTTAAGAATACCAAAGTTGTAAGTTTAAAAAGAACTTGATGCCTGTTAGTTTCGGGCATCCTTCTCTCCTCAAGTTGGATTCCTGTTGATGCTTCTCAAGTACTAACTGCTGGTTCAGTGATTTTTTGAAACGTCTAT	AAAGTTGTAAGTTTA	AGTACTAACTGCTGGTTCAGTGA	14.1438	16.3086	14	30	16	12	51	59	51	56	3	9	3	8	16	20	20	5	245	290	233	176	321	379	307
138	I	488518	488573	-	SPAC24H6.03	cul3	SPAC24H6.03.1	1	GT	AG	336.5	-6.46227	-6.03408	0.820741	0.323426	0.428186	0.970758	A	A	A	A	AAATTCGAGCGCCACGAAAAGTAAGTGTACCTGATGCATGCTGTCCTTATTATTTTCCTCACATACTGACATTTAGTTTTCTGCTAACCAAGTAGA	CGAAAAGTAAGTGTA	CCTCACATACTGACATTTAGTTT	2.59471	3.75805	7	8	3	9	6	15	7	6	4	5	2	4	6	4	7	8	408	556	493	328	553	562	429
139	I	487094	487132	-	SPAC24H6.03	cul3	SPAC24H6.03.1	2	GT	AG	166.5	-7.04032	-7.36666	0.784743	1.16	-0.326343	-0.466035	A	A	G	T	AAAACACACCTTGCAAAAAGGTATGCTTTAATTGTTTTTACTGTCTTTAACACTTTTAGGTTGTTGAATAATCGATCAA	AAAAAGGTATGCTTT	ACTGTCTTTAACACTTTTAGGTT	0.964378	0.733502	2	5	2	3	4	5	1	2	1	4	0	0	1	4	0	0	241	325	268	164	288	306	231
140	I	486932	486983	-	SPAC24H6.03	cul3	SPAC24H6.03.1	3	GT	AG	272	-6.73437	-6.92343	0.289457	0.281178	-0.189059	-0.936998	A	T	G	A	GCTCGAAGGAATGTTTAATGGTAAGTATTCAGACTTTAGCAAGTTTTTTTGCGTTCCCTTATTAATGCTTAGATATGAATCTTTCACAAGAA	TTAATGGTAAGTATT	GTTCCCTTATTAATGCTTAGATA	0.992796	0.816174	6	6	5	2	5	8	8	4	1	5	2	2	0	0	0	2	397	451	381	270	403	481	400
141	I	486823	486866	-	SPAC24H6.03	cul3	SPAC24H6.03.1	4	GT	AG	349.5	-4.79797	-4.49686	0.250512	0.132964	0.301112	2.12341	A	A	G	A	CTGCGTTACAGTCGGCCAAGGTTAGTGGAAATTTTTATTGATAATCCTTTATACTAACAGTTAGCCTGCTTTGGACTTAAACGT	GCCAAGGTTAGTGGA	TCCTTTATACTAACAGTTAGCCT	3.49521	4.29185	38	29	33	23	36	51	36	31	2	6	5	2	5	12	4	8	458	611	534	337	472	623	487
142	I	486598	486648	-	SPAC24H6.03	cul3	SPAC24H6.03.1	5	GT	AG	182.5	-3.95556	-4.156	0.23798	0.131469	-0.200441	-1.47449	A	T	G	T	TATTGTGGTATCCTTCTATGGTATAGTAAACTTTTATTTGCTTGTTGCGTCACACTAACAATCCTATTTAGGGAAGTGCTGATGTCCGTGT	TCTATGGTATAGTAA	ACACTAACAATCCTATTTAGGGA	6.759	6.11213	25	26	21	11	18	29	16	25	21	24	14	8	16	14	13	11	310	337	310	173	327	380	276
143	I	486132	486187	-	SPAC24H6.03	cul3	SPAC24H6.03.1	6	GT	AG	640	-5.84265	-5.72477	0.429969	0.187866	0.117879	0.502445	G	A	A	T	TGTATTGTTAGAGTGATGAAGTATGTCTTTTTCCTTTTTTTTTTTTTTCAAACATTTTTACTAACAGTAAATTAAGGGATCGCAAAGTGTGCGAAC	GATGAAGTATGTCTT	TTTACTAACAGTAAATTAAGGGA	1.92909	1.96745	8	11	13	0	8	11	19	16	21	29	18	14	21	23	19	22	762	958	754	630	907	929	956
144	I	489030	489073	+	SPAC24H6.02c	tim15	SPAC24H6.02c.1	1	GT	AG	180	-3.62356	-3.27601	0.163184	0.492642	0.347548	1.33939	C	G	T	A	GTTTCTTTTACTTGTACCGTGTAAGTATTTATAATTTCATTGAAGGATACTAACCAAATGAAAGATGTAACACTAGGTCAAATC	TACCGTGTAAGTATT	GGATACTAACCAAATGAAAGATG	8.04243	9.73446	22	32	25	14	26	22	27	18	27	39	17	14	26	21	25	18	272	404	296	183	279	280	154
145	I	490263	490337	+	SPAC24H6.01c	SPAC24H6.01c	SPAC24H6.01c.1	1	GT	AG	254.5	-7.21826	-4.50906	1.09662	0.301276	2.7092	4.76449	C	T	C	A	AATTCATTATGTTAGTTCTCGTAAGTGTCAAAAGCTTTAATCAGCCTTTTCTATTTATCAATTTGAAATAAAGTAAGCAACTAACTAGGCGTCAGCAAAACATCCCAATTACAAA	GTTCTCGTAAGTGTC	AGCAACTAACTAGGCGTCAGCAA	1.30143	4.68173	4	5	1	1	21	33	14	25	6	5	6	0	14	22	11	15	432	569	395	252	513	602	299
146	I	490772	490811	+	SPAC24H6.01c	SPAC24H6.01c	SPAC24H6.01c.1	2	GT	AG	206	-3.95305	-3.88364	0.183623	0.359742	0.0694022	0.343663	T	T	G	C	ATCCAGGCCTAGGGTTTTTGGTACGCTATCTTTAGCCATCAGATGTTAATCTTTTTACAGGATCAATATACTGGGATTCT	TTTTTGGTACGCTAT	AGATGTTAATCTTTTTACAGGAT	6.0803	6.59798	18	19	19	15	25	24	12	15	22	26	19	13	37	24	17	22	310	416	281	192	322	420	258
147	I	490932	490978	+	SPAC24H6.01c	SPAC24H6.01c	SPAC24H6.01c.1	3	GT	AG	284	-7.3612	-6.38242	0.719501	1.17767	0.978783	1.41846	A	A	C	A	ACAACTCTGAAAAACTTAACGTAAGTTTGAGCACATGCCTTTTGAGTTTATAAATAATAACCATTAGACTCTAATATTTGACAAAGA	CTTAACGTAAGTTTG	TTATAAATAATAACCATTAGACT	3.42925	3.20657	2	4	6	1	12	3	7	5	2	3	4	1	7	1	9	5	429	575	417	274	483	557	373
148	I	491150	491185	+	SPAC24H6.01c	SPAC24H6.01c	SPAC24H6.01c.1	4	GT	AG	277	-4.54988	-2.19071	0.336263	0.122531	2.35916	13.1837	C	A	G	A	TCAACAATTTTATGTCCCAGGTAAATTGTTTAATTAAATTTTCTGCTAATATTTAGATGAAATATCCCACAGTTTC	TCCCAGGTAAATTGT	AATTTTCTGCTAATATTTAGATG	4.86959	18.0233	24	27	21	7	88	95	67	65	18	22	20	9	86	96	64	68	446	534	406	266	419	468	266
149	I	491859	491904	+	SPAC24H6.01c	SPAC24H6.01c	SPAC24H6.01c.1	5	GT	AG	338	-6.09124	-5.38732	0.901078	0.472039	0.703921	1.38399	A	A	G	A	ATTTTTTCTGACCCTCAAAGGTAAGAAATTTATCTATTTTCGGATTTGTATAACTAATTATTATAGGTGCAATGTCCGCGATAGCA	TCAAAGGTAAGAAAT	TGTATAACTAATTATTATAGGTG	1.66683	2.46257	9	22	7	4	18	15	19	9	5	19	1	2	19	5	17	10	438	600	439	335	651	591	524
150	I	492477	492511	+	SPAPB21F2.02	SPAPB21F2.02	SPAPB21F2.02.1	1	GT	AG	666.5	-6.78285	-5.38867	0.405148	0.416382	1.39418	4.79954	T	T	G	C	TATTATGAACACTATAATTGGTACGATTTTAATATGATCTTACATTAACTTTTAGACGCTTCGAATGATGCTAAA	TAATTGGTACGATTT	GATCTTACATTAACTTTTAGACG	1.01996	2.51345	6	9	6	4	22	13	13	14	8	20	13	6	34	19	20	20	768	1151	1036	794	859	987	649
151	I	492631	492672	+	SPAPB21F2.02	SPAPB21F2.02	SPAPB21F2.02.1	2	GT	AG	499	-5.97406	-5.77772	0.337472	0.314916	0.196335	0.850699	A	A	G	A	TTTTAACAAAGCTGCACAAGGTAAGTGATTTCACTTATATTTATACACAGACTAATATCAAGGTTTTGCAAACTCACTCTTC	CACAAGGTAAGTGAT	ATACACAGACTAATATCAAGGTT	2.01321	1.86122	5	12	8	10	12	14	10	6	9	11	13	12	9	16	8	8	523	798	723	491	592	630	489
152	I	494386	494422	+	SPAPB21F2.02	SPAPB21F2.02	SPAPB21F2.02.1	3	GT	AG	348.5	-6.05047	-5.39561	0.328228	0.522785	0.654866	2.12177	A	G	G	A	TCAATGTGATTTTGGATAGGGTAAGTACTTATGATATCCAACGTACTGACTATGTAGATTTGGTGTGAGCTATGTAT	GATAGGGTAAGTACT	CCAACGTACTGACTATGTAGATT	1.50618	2.42142	6	4	5	2	19	7	8	4	8	14	17	7	22	11	9	14	513	673	521	344	537	569	388
153	I	494616	494666	+	SPAPB21F2.02	SPAPB21F2.02	SPAPB21F2.02.1	4	GT	AG	484.5	-7.49884	-6.40212	0.32944	0.130975	1.09672	6.18707	G	T	G	A	TAATCTTTTAAAGAAGAGTGGTAAGTTTTTCTTGTTTTCTTTTCTTTTTTTACTGTTTTCTAACTTTCAAGCTCAACAATCTCTGTTTCAT	AGAGTGGTAAGTTTT	ACTGTTTTCTAACTTTCAAGCTC	0.819329	1.37145	1	3	0	2	4	7	3	5	8	5	8	3	11	10	8	10	606	937	744	482	670	743	498
154	I	498174	498214	+	SPAPB21F2.03	slx9	SPAPB21F2.03.1	1	GT	AG	573	-1.57695	-1.0536	0.0918749	0.225717	0.523358	4.29512	A	T	G	T	ATCAATTTTATTTTAGCATGGTATGTTCATCCATAGATAAACGTTTGGCTGACGACAACAGCCAAAAGCAAAAAAAAGAGT	AGCATGGTATGTTCA	CGTTTGGCTGACGACAACAGCCA	25.9155	33.2106	191	216	187	134	251	209	162	209	246	275	252	172	301	279	212	264	648	793	657	423	568	622	380
155	I	501249	501365	-	SPAC227.19c	SPAC227.19c	SPAC227.19c.1	1	GT	AG	316.5	-1.46243	-0.0838184	0.0538218	0.189809	1.37861	13.9753	G	A	T	A	CACTTTATGTTGATGGCGATGTAAGTTATGATGCTAAAATCTCAATGGCATCGTCGAATATTTTCTGCCAGGGTCATTGTACCAATATGTTTTAATTTCTCTATCTTGTACAAATTTGGTTCTAATATTTTTAACAGGTTTCACCTATTCGTTCTTA	GGCGATGTAAGTTAT	GGTTCTAATATTTTTAACAGGTT	27.1827	49.3149	176	191	140	89	404	337	219	222	161	173	127	74	355	250	172	185	440	504	376	231	336	355	217
156	I	509604	509647	-	SPAC227.07c	pab1	SPAC227.07c.1	1	GT	AG	953	-8.83125	-8.14563	0.944253	0.199106	0.685614	1.42094	C	C	A	T	GATCAGTGGAAATTTGCCCAGTATGTAAACGATGTGTGAAAAAAATTAATGACTAACTCTTTAGATGCTTTGGTGACAAGGGTG	TGCCCAGTATGTAAA	ATTAATGACTAACTCTTTAGATG	0.422762	0.427037	1	2	6	2	3	6	5	3	1	5	3	4	7	5	4	4	1214	1570	1232	948	1395	1543	1115
157	I	509486	509562	-	SPAC227.07c	pab1	SPAC227.07c.1	2	GT	AG	1046	-4.74627	-4.88325	0.0805934	0.170096	-0.136982	-1.45553	A	A	G	T	TGTGGAAGACATCACTGAAGGTATTGGTTTTGAGTAGTTCTCTCATAAAAGAGTTCTCTTTTACTTTAATCACTGAATAAATGACTAACAAGTTTAGCCGATATCATTTCAGCAGTA	CTGAAGGTATTGGTT	TAAATGACTAACAAGTTTAGCCG	3.69379	3.30386	57	83	63	45	70	68	46	66	39	44	32	25	38	33	26	28	1259	1608	1290	1011	1443	1635	1190
158	I	508160	508202	-	SPAC227.07c	pab1	SPAC227.07c.1	3	GT	AG	781	-6.2826	-6.26735	0.352739	0.195472	0.0152462	0.0756114	A	A	T	C	CCATCGCCGCTACTAATAATGTACGTTTGCTTATCAACTTTTTGTTTACTAATGTTTCAATAGCTTTTTGTTTTCTCTAAGCT	AATAATGTACGTTTG	GTTTACTAATGTTTCAATAGCTT	1.32152	1.34114	16	17	20	8	21	23	20	16	17	19	14	6	17	12	14	13	1122	1409	1079	773	1248	1352	1303
159	I	511071	511166	-	SPAC227.08c	yth1	SPAC227.08c.1	1	GT	AG	491	-7.42284	-6.92474	0.61638	0.34253	0.498105	1.41274	T	T	G	T	AGCGTGGTTTGCAAGCATTGGTATGTATATATAAAGAAGAGTAATATGAATATATATTTCATGTATTTTTCTATTTGTTTTTGTTTCTACCTTCATGATAACTAATATTATATAAGGCTTCGTGGACTTTGTAAAA	GCATTGGTATGTATA	GATAACTAATATTATATAAGGCT	0.613433	0.941727	3	5	5	1	9	9	7	9	2	6	8	3	3	11	3	2	617	845	646	489	851	863	720
160	I	510721	510779	-	SPAC227.08c	yth1	SPAC227.08c.1	2	GT	AG	508.5	-6.86725	-5.38327	1.26837	0.285272	1.48398	2.28295	T	C	A	A	CCTAATTGCCCAGATGCTCAGTAAGTTTTTTGAAGAATTATAGTGTTGACTTTCTCTTTCTATTACTAACATGTTCTAGTCCTAAACACTCTGAACCTC	TGCTCAGTAAGTTTT	CTATTACTAACATGTTCTAGTCC	1.08458	2.41961	8	3	12	5	24	26	17	19	9	1	13	4	24	19	12	15	618	837	713	504	859	841	806
161	I	511509	511661	+	SPAC227.09	fol3	SPAC227.09.1	1	GT	AG	13.5	-0.432404	-0.322634	0.660698	0.748064	0.10977	0.219967	T	A	G	T	TTTTAAGGTTTTCTTCATAGGTATGTTTGAAACCTAAGTAAAGAATGATATTATGCAGCATACGAATAAAATAACTTTTATAAAACATATTCTTTTTATCTAAAATTTACCTCGTCAGAGACATAACTAATTGCTTCTGTTGAGAATTTTACTAACATACTAATTTGCAACAGAAAACGTATTATCTTCGCTT	TCATAGGTATGTTTG	AACATACTAATTTGCAACAGAAA	42.8111	44.6171	6	4	3	2	2	4	3	2	9	8	15	12	7	18	15	11	7	13	8	13	9	11	6
162	I	513859	513907	+	SPAC227.10	gim4	SPAC227.10.1	1	GT	AG	1120.5	-4.16383	-3.34455	0.196103	0.0629062	0.819284	7.95631	A	G	A	T	ACAACCTTCTCGGCAGCAGAGTATGTACTGTGGATGAGTTTAAAATACAAAATAGTTGACCAGTTCCAGTTCTACAGACGCAGTACAAT	AGCAGAGTATGTACT	AAATAGTTGACCAGTTCCAGTTC	11.1306	15.4006	52	77	72	38	105	88	77	67	83	108	107	64	164	155	122	110	1239	1656	1346	1068	1373	1198	977
163	I	513999	514045	+	SPAC227.10	gim4	SPAC227.10.1	2	GT	AG	1424.5	-5.52411	-4.93002	0.166693	0.211	0.594088	4.41864	T	A	A	T	ACCGATGCTGACGAACATAAGTATGTGATACATAAAAAATTTTTAAATTAAATACCTAACTAAAAAGACTTGTTATGGACACATTAA	ACATAAGTATGTGAT	TTAAATACCTAACTAAAAAGACT	2.65512	4.28486	49	72	54	39	74	79	66	56	30	42	29	18	41	55	37	31	1766	2282	1980	1504	1993	1847	1353
164	I	514170	514243	+	SPAC227.10	gim4	SPAC227.10.1	3	GT	AG	1341.5	-6.53812	-5.66296	0.328402	0.134447	0.875153	4.93242	G	G	G	A	TTAAAACTACTCAAGAAGGGGTAAGGAATTTTTTTATTTTGACCCTTTATTGTCAGATGAATTTTTGGTCTTGATGTACTAATCAAAATATTAGATTCAAACAGCCATGAATGG	GAAGGGGTAAGGAAT	TGTACTAATCAAAATATTAGATT	1.54712	3.02385	6	3	8	1	19	11	8	17	33	36	44	22	59	52	42	43	1569	2169	1902	1325	1734	1722	1342
165	I	515483	515533	-	SPAC227.11c	yos9	SPAC227.11c.1	1	GT	AG	446	-3.95046	-3.34473	0.287334	0.284409	0.605724	2.9965	G	A	T	T	CTTTGTTAGACTGGAATGATGTATGCTCTTGAACCTAATTTCTCTTCAATTCTAACGGACTTCCTTTGTAGGCATATGAATATCCTAAATA	AATGATGTATGCTCT	CTAACGGACTTCCTTTGTAGGCA	6.1422	9.07673	41	67	33	30	90	88	62	40	37	60	30	26	65	65	54	44	609	782	630	418	707	789	494
166	I	515083	515221	-	SPAC227.11c	yos9	SPAC227.11c.1	2	GT	AG	304	-3.42435	-3.27354	0.197507	0.16079	0.150811	1.18431	G	A	G	C	CTAATGTATTTTTAATCGAGGTACGAGTTCTAATTGTTTTATTTGTCTTAAACAAACCAACTTTACTAAAAGGTCATTATTTGACATGTCCATAAAAATTTTAGAATTAATGACTACTTTTAGTACATGTAGTGTTTTTCAAGCTAATCATTGTATTAGAATCGTGGTTATTGGACTTA	ATCGAGGTACGAGTT	CAAGCTAATCATTGTATTAGAAT	8.72477	9.56342	41	60	59	33	51	66	70	53	22	37	32	21	37	33	23	35	393	556	414	277	477	518	407
167	I	515834	515895	+	SPAC227.12	rna4	SPAC227.12.1	1	GT	AG	205.5	-5.85197	-5.13964	0.48014	0.426483	0.712329	2.2184	T	A	G	C	CATTTCACTTGGTGAATTAGGTACGTTGCTACTAGAAGCATTAACTCCTCCTTTTAAATTTTAAACTAATAAAAAACTTTAGAAACAAGACCGTTTTCAGAA	AATTAGGTACGTTGC	AAACTAATAAAAAACTTTAGAAA	1.82126	2.97745	0	2	3	3	2	3	4	1	7	6	10	7	10	20	7	12	243	344	285	222	309	287	200
168	I	520695	520799	+	SPAC227.14	yfh7	SPAC227.14.1	1	GT	AG	124	-4.20956	-3.70936	0.55391	0.371067	0.500201	1.5005	T	T	T	A	AAATCGGGAATTAATCATTTGTAAGTGAGTGTTTACCTTTACAACGTACTGGTAAACAGAAGATCAATTATAATAAACATCTAGTTTGGTATGAGAGATATTTGATGCTAATCGTGTTATCATAGATTAGCTGTATAATTGAAAT	TCATTTGTAAGTGAG	TGCTAATCGTGTTATCATAGATT	7.28894	9.1723	11	8	8	4	33	28	8	11	21	13	23	14	43	29	18	24	268	332	275	114	357	350	219
169	I	521134	521214	+	SPAC227.14	yfh7	SPAC227.14.1	2	GT	AG	650.5	-6.42817	-6.10253	0.360265	0.260849	0.325643	1.46427	A	T	G	A	TCGTAAAAATAATTCCAATGGTAAGTTTTTCTGTTACTATGCGAAATGGAAATGAAATGATAATACGATTTTTTTGTGATTCTGGCTAACATTTTTTAAAGGATGGCTTTCATTATTCGTT	CCAATGGTAAGTTTT	CTGGCTAACATTTTTTAAAGGAT	1.2956	1.49688	9	11	4	4	15	16	13	10	16	11	19	7	17	22	13	11	842	1062	850	643	1064	1046	943
170	I	528626	528672	-	SPAC227.16c	psf3	SPAC227.16c.1	1	GT	AG	569	-4.12339	-3.56539	0.174153	0.12588	0.558003	5.19354	A	T	G	A	TAGGCCATGAAGGGCGTATGGTTAGTGAAGTTTATAAAAATAGAACTTGACTTTCTAAACAGTTTAGGTTCCTACGGGCTCTAAAGT	CGTATGGTTAGTGAA	TGACTTTCTAAACAGTTTAGGTT	6.33418	17.2688	68	83	77	45	87	99	79	85	24	26	29	15	35	39	40	31	775	1104	804	537	804	840	640
171	I	528461	528566	-	SPAC227.16c	psf3	SPAC227.16c.1	2	GT	AG	556.5	-7.09978	-5.90267	0.574727	0.253718	1.19711	3.811	T	A	A	A	GCAGAGGTTTTAGCAATTAAGTAAGTAAAGTTTTTTTTTTTTTTTGGTTTTTTCTGCATGTTACATTATATACATGTAATGTCTTATAGAAAATTGGATAATTTTGCTTATTTGCTTACTTTATAGTTCTTTTGTTAGTATTCATA	AATTAAGTAAGTAAA	CTTATTTGCTTACTTTATAGTTC	1.27317	2.05773	9	9	13	9	39	21	20	20	0	3	5	2	4	10	8	4	909	1134	871	545	1013	1007	835
172	I	528270	528325	-	SPAC227.16c	psf3	SPAC227.16c.1	3	GT	AG	782	-10.7868	-9.23214	2.35169	1.13569	1.55465	1.19059	T	T	T	A	GCCGAGAAAATGCTCCATTTGTAAGTCAAACTTTACACGTTTTTCTCAAATTCAAAATCTTACTAACTCATTGTAGAATATCAGACGACAGCTTGG	CCATTTGTAAGTCAA	ATCTTACTAACTCATTGTAGAAT	0.31815	0.417553	2	1	2	0	4	3	4	1	2	0	2	0	1	1	3	0	1032	1332	1047	782	1184	1192	970
173	I	528065	528123	-	SPAC227.16c	psf3	SPAC227.16c.1	4	GT	AG	1006.5	-3.93435	-3.76501	0.0770531	0.18187	0.169339	1.71465	A	C	A	T	GGATGACTTTGAGAAACACAGTATGTTCATTCTAGCCTTTAAAAGATTCAGTAGCTAACAAAAGCTCGTGCTGCCACAGTATTGAGAGTATCACATAAT	AACACAGTATGTTCA	AAAAGCTCGTGCTGCCACAGTAT	7.51306	8.29816	98	124	99	70	142	112	115	106	68	68	59	45	90	83	71	70	1184	1468	1221	934	1345	1480	1213
174	I	538629	538674	+	SPAC2F7.04	pmc2	SPAC2F7.04.1	1	GT	AG	385.5	-5.73478	-5.59529	0.621279	0.402026	0.139495	0.37701	G	A	C	A	GAAAAATAATTTTGATCGACGTAAGTTTAAATCCTGTACATAACCGTTTTACTAATTAGTATCTAGATCACTGTTCCCATAAATGC	ATCGACGTAAGTTTA	TTTTACTAATTAGTATCTAGATC	3.47779	3.41142	9	14	3	14	18	12	5	11	6	19	13	9	12	7	10	12	566	717	622	370	582	588	464
175	I	539323	539364	+	SPAC2F7.04	pmc2	SPAC2F7.04.1	2	GT	AG	656	-4.77376	-4.33501	0.175501	0.143756	0.438745	3.86795	A	T	G	A	TCCAAAATTATAGTCATATGGTAAGTACTTTCCCTAAATATCAACTTAACTAATTTCACCAGCTTGGTTTACCTTCAAAATC	CATATGGTAAGTACT	AACTTAACTAATTTCACCAGCTT	3.53911	4.76034	24	23	19	13	27	37	31	23	38	49	44	41	57	59	48	61	854	1125	885	629	950	1008	774
176	I	564465	564552	+	SPAC2F7.15	rsm24	SPAC2F7.15.1	1	GT	AG	777.5	-4.46706	-3.43517	0.32172	0.242291	1.03188	5.12417	C	G	C	A	TGAGCTTCCTGGACTTACGCGTAAGTTTACTGGGTAGTTTTACCTTAGGAATTCTATTTCACAATCACTTTAATATGCTTAATGTTCCATTTTCTCTGACAATTATAGCTTACACACAGTCTTTTAAA	TTACGCGTAAGTTTA	ATTTTCTCTGACAATTATAGCTT	5.99599	9.73335	39	80	48	47	111	117	105	74	25	61	37	24	87	60	82	49	943	1219	975	730	1080	1051	797
177	I	570407	570548	+	SPAC2F7.17	mrf1	SPAC2F7.17.1	1	GT	AG	540.5	-5.70184	-4.99898	0.459644	0.450947	0.702858	2.18308	A	A	A	A	TCCATCAAGTAAATAATAAAGTAAGTGTCGGCAAACAAAGTGTGAAATCAGCCTGCTACTGTTCGAGATACAATAATAATGGTAATACAAGCATACCGGACATTAAGCTTTACTCATGAAAAATTAAAATCTGATATAAATGATCTAACTTATATCTTTTAGGATCAATCGGCAATGACAAA	AATAAAGTAAGTGTC	ATCTAACTTATATCTTTTAGGAT	2.90039	4.06715	19	22	19	23	49	28	27	23	4	7	7	10	14	9	14	9	703	955	736	539	771	855	511
178	I	570648	570884	+	SPAC2F7.17	mrf1	SPAC2F7.17.1	2	GT	AG	609.5	-4.63831	-4.05377	0.319463	0.137629	0.584542	3.3609	G	A	G	T	AATTTAAAAGTTTGTCTGAGGTATGATATAAGACGAATTTGTCTCAAACTTGTAGTCAAAAGCTTTCCTTTTTTTTATTACTCTTCCTATTTATAGTAATCGATTTACAATGGTTTTTTTTTGCTAATGGGTCTATAACTTAAGACTTTTGCCAGGCATTTACTGTTTATCTAAGTAAAGCTATTTGATGAGCATGTTGAAATACTTAAATAACTAGTTTTTGAAAACCTTGATTTAAAAAAATTCTAACAATTTAGCAAATAAGCGATTTGAAACA	TCTGAGGTATGATAT	AAAAAATTCTAACAATTTAGCAA	4.1358	6.31051	30	44	32	14	47	46	39	36	41	40	47	21	56	62	39	32	788	1076	799	589	884	834	599
179	I	574225	574268	-	SPAC13A11.01c	rga8	SPAC13A11.01c.1	1	GT	AG	756.5	-4.78515	-4.10719	0.37697	0.15286	0.677968	3.33331	A	A	G	T	AGTTGAAGAGAATGAGCAAGGTATTTAAATAAATTAATATAGGACTTCCTCTAACAACGAATAGTAAAAAACTTGTTGAAGTTA	AGCAAGGTATTTAAA	CTTCCTCTAACAACGAATAGTAA	3.57771	5.51929	34	56	63	25	69	67	48	55	25	47	37	18	58	59	45	56	1007	1284	999	735	1152	1174	825
180	I	578587	578680	+	SPAC13A11.03	mcp7	SPAC13A11.03.1	1	GT	AG	101	-1.89795	0.324026	0.255353	0.290404	2.22197	11.4919	T	C	T	A	AGGCCATTTTCCATGACTCTGTAAGTTCGTGATATGATTGTTCAAGTGCCAAAACATGATTTTTGCCCATTCGTGTCTCACTTTCCACATTGCTAATCTATGTTTTTTTTATAGAAAGATTTTTTTCAACTAAA	GACTCTGTAAGTTCG	AATCTATGTTTTTTTTATAGAAA	21.8559	55.6641	57	63	61	38	152	157	102	128	31	32	27	14	70	58	38	58	178	204	170	75	103	74	68
181	I	581217	581294	-	SPAC13A11.04c	ubp8	SPAC13A11.04c.1	1	GT	AG	462	-4.9927	-2.31363	0.361266	0.157868	2.67907	13.5906	C	A	T	A	CCCAGATATTCAGTTGTCATGTAAGGCTTGTGAACAACACTTCATACAGTTCAATTTTCTTTTTCCATTCGATTCCTTTTAACATTTCTTTCATTTAGTTTGTCCCACGTCGCTGCAG	TGTCATGTAAGGCTT	TTAACATTTCTTTCATTTAGTTT	3.80609	17.6626	20	38	21	14	141	130	134	120	10	17	7	12	103	98	108	83	462	638	594	446	592	664	548
182	I	580984	581083	-	SPAC13A11.04c	ubp8	SPAC13A11.04c.1	2	GT	AG	328	-3.63381	-2.68557	0.202137	0.154622	0.948231	7.45188	T	C	G	C	GGAGCACACTCATATGATCGGTACGTTTAGTTGAAAACATAGCTATTGATTTAGCAACGAAACCTTTTTGCGAATATCGAGTTAGGATGCAATTCCCGAATACCAATTACTAATTCTTAGGCGTGGATGTAAAAAATGGC	TGATCGGTACGTTTA	TACCAATTACTAATTCTTAGGCG	8.14109	13.5703	18	27	31	24	71	87	48	55	34	34	47	28	71	78	71	54	337	452	419	301	459	466	437
183	I	580251	580295	-	SPAC13A11.04c	ubp8	SPAC13A11.04c.1	3	GT	AG	221	-2.96372	-2.06046	0.527378	0.307768	0.903264	2.95855	A	A	G	A	CTTCAAGGATGTTTGGAAAGGTAAAATTTGCTCGTTTTTAGATTTTTTAACAAATATTATTTTAGGTTTGTTTCCAAAGAGAAAG	GGAAAGGTAAAATTT	TTTAACAAATATTATTTTAGGTT	11.8145	20.1297	38	69	32	19	105	79	101	77	42	72	27	17	83	68	93	70	272	352	287	203	342	383	324
184	I	579900	579952	-	SPAC13A11.04c	ubp8	SPAC13A11.04c.1	4	GT	AG	275	-3.39531	-3.9068	0.590981	0.411476	-0.511491	-1.42057	C	A	A	T	ATACATACTACCAAAATCAAGTATATTAAATTTTTTTTGAATTTTTTATGGAAATTTTTACTAATTTTTGTAGTGGTTTTTGCTGGATGACAC	AATCAAGTATATTAA	ATTTTTACTAATTTTTGTAGTGG	9.14052	6.48121	53	57	37	17	56	49	30	43	37	36	25	13	29	22	17	33	288	458	350	260	485	546	520
185	I	579790	579834	-	SPAC13A11.04c	ubp8	SPAC13A11.04c.1	5	GT	AG	174	-3.67201	-2.2671	0.432926	0.266377	1.40491	5.52775	A	G	C	G	GAGGTCTTAAATTCTCAAGCGTAGGCTCTTTGCTGTTATTTTTTTACATACTAACCAGATTATAGTTACCTATTATTTTACCATG	TCAAGCGTAGGCTCT	ACATACTAACCAGATTATAGTTA	7.54831	18.2994	19	15	17	12	64	68	50	60	24	22	18	12	82	76	57	70	179	310	248	162	280	360	321
186	I	591247	591417	+	SPAC3H8.03	img2	SPAC3H8.03.1	1	GT	AG	1168	-6.34711	-5.65485	0.404272	0.224319	0.692263	2.99463	A	A	T	A	AAATCCATGGTGATTCTAATGTAAGTATACATATTCCGTCAGCAGTAATCTCTTGGCTAAAGAAAGTACAAGTAAAGTCACTATGCTGCGGAAATTGTTCTATCAACTTTTTGCTTTAACGGCCAACCCAAGTTTATTTTAACTTCTTTTATTCGTTCTCTTTTTTTTTTCTAACAATATTTTATCAATAGGCTTTGCGGCTCAGGCTCAT	TCTAATGTAAGTATA	TAACAATATTTTATCAATAGGCT	1.38867	2.17255	15	36	24	14	36	41	32	27	13	28	15	8	28	27	32	20	1364	1795	1512	1154	1649	1718	1321
187	I	594860	594899	-	SPAC3H8.05c	mms1	SPAC3H8.05c.1	1	GT	AG	709	-3.22849	-1.54973	0.21423	0.0293871	1.67876	15.5271	T	A	A	A	GCTTTTTACGACTTGACTAAGTGAGTTACGTGTTTCTAGTGCCTACTAACAATTACACAGCTCGCGACTTTTCCCTGTCA	GACTAAGTGAGTTAC	GCCTACTAACAATTACACAGCTC	9.71748	25.8052	87	141	93	71	287	313	256	263	91	141	80	71	270	290	233	260	917	1093	932	638	834	878	698
188	I	594732	594770	-	SPAC3H8.05c	mms1	SPAC3H8.05c.1	2	GT	AG	346	-4.54507	-4.07272	0.225404	0.370073	0.472346	2.18016	C	T	T	A	ATTATTATATTCTATGTCTTGTAAGTTAGCTTTACTTTAATCACCTAACGATTATTTAGTTTGGATTGTAGCCGACGAT	TGTCTTGTAAGTTAG	ATCACCTAACGATTATTTAGTTT	6.19291	8.73671	18	28	22	17	37	40	39	25	16	28	20	15	27	31	33	21	475	594	533	319	613	610	421
189	I	601426	601474	-	SPAC3H8.07c	pac10	SPAC3H8.07c.1	1	GT	AG	682.5	-6.52765	-5.96285	0.556537	0.558918	0.564802	1.43215	T	T	C	T	GCATAGAGAATGAGTTCTTCGTATGTACTGAAGTATAATACTTTTTAAAAAAATAACTAATATGAATAGAAATCCACGGGGAATTCCAC	TTCTTCGTATGTACT	AAAATAACTAATATGAATAGAAA	1.27993	1.7875	14	28	13	6	34	16	20	9	8	15	7	3	18	12	11	7	987	1245	951	675	1080	1017	788
190	I	601283	601326	-	SPAC3H8.07c	pac10	SPAC3H8.07c.1	2	GT	AG	1135.5	-5.38876	-3.72168	0.178219	0.0970198	1.66708	16.4312	T	G	C	A	AAGTTCCAAGAAGCAATTGCGTAAGGATATATATGTTATTTCATATTAATATAATGTAATTTAGAAAGTACAAATTCATGGAGA	AATTGCGTAAGGATA	ATTAATATAATGTAATTTAGAAA	2.44549	7.07066	31	59	35	32	121	105	107	97	25	46	32	23	109	102	91	83	1388	1937	1409	1108	1585	1440	1189
191	I	605356	605437	-	SPAC3H8.09c	nab3	SPAC3H8.09c.1	1	GT	AG	175	-2.68537	-1.84006	0.0779041	0.222493	0.845311	7.17162	C	A	G	A	CCTTATCCCACTAGTAGCAGGTAAGGAATTATCGTTGCTGCAATTAATTTCGCAAAACATCGCAATTTTGTTTGTTTTTTTAGCCTTGCTAACGTAATACAGAAAACGCACGCGATCTCCTT	TAGCAGGTAAGGAAT	GCCTTGCTAACGTAATACAGAAA	14.2169	22.1987	27	57	43	41	85	81	67	58	17	23	15	13	22	52	30	35	153	245	183	173	210	194	169
192	I	604960	605014	-	SPAC3H8.09c	nab3	SPAC3H8.09c.1	2	GT	AG	115	-3.08261	-2.75669	0.350862	0.340472	0.325917	1.33326	A	T	G	C	TTCAGAAGTCCGTTGTGATGGTACGTTGAATAAAGATATATGTGTTTTGACAGAACTCTAACTTTGTCTTTATAGAATATGCTGCTGTGGACGTG	GTGATGGTACGTTGA	CTCTAACTTTGTCTTTATAGAAT	10.6923	13.1462	22	40	21	21	50	31	34	37	11	12	5	3	17	9	10	11	122	179	155	103	169	180	149
193	I	609151	609198	+	SPAC3H8.10	spo20	SPAC3H8.10.1	1	GT	AG	4156	-6.18204	-5.1741	0.134071	0.157662	1.00794	9.74048	T	T	A	A	GATTAGACGATGCCACTTTAGTAAGTTGTACAGCAGGAAACTTTGTGTTTGTACTAATGGATTCTTAGTTGCGTTTTTTGAGAGCCCG	ACTTTAGTAAGTTGT	TTGTACTAATGGATTCTTAGTTG	1.40888	3.07489	87	102	72	72	147	196	162	157	67	80	60	48	114	144	113	102	5102	6955	5323	4094	5538	5841	4586
194	I	609502	609697	+	SPAC3H8.10	spo20	SPAC3H8.10.1	2	GT	AG	2558	-5.50507	-4.64851	0.142341	0.174437	0.856564	7.60908	T	T	T	A	TGCTTGCTTTAAAACGGTTTGTAAGTAAATTCAAATGATTAAATGTATCTCCAGTAATTCTCATAATCAAACCTTTCCTTTGGATTTGCATATTCCATATAAGGCTGGTTTTTCGGCTTTTTAATAGAAAAACTTTTGGTTTTCTACTGTGTTGAATTTTTTGTGATATATTTTTTCATTTTGATATTTCTTTTCATCTTTATTAACCGTCTTCAGCCCGCTTGTTCTCGTAAAGC	CGGTTTGTAAGTAAA	TCTTTATTAACCGTCTTCAGCCC	2.73874	15.4935	62	85	70	39	133	98	74	74	87	108	63	59	150	160	103	104	3167	3975	3192	2487	3023	3155	2446
195	I	609821	609883	+	SPAC3H8.10	spo20	SPAC3H8.10.1	3	GT	AG	2869	-8.90455	-6.80689	0.35951	0.232561	2.09766	9.79818	A	T	T	A	TTCGTCAAGCATCAAGCATTGTAAGTTGAAAATGTTGAAATTTTTGTTCTTTTTTTTTTTTTTCAAGTATTAACACGTTAAAGAGTCAAGATTATTACCCCGA	AGCATTGTAAGTTGA	CAAGTATTAACACGTTAAAGAGT	0.46064	1.87231	7	13	8	6	65	59	50	33	5	12	4	8	21	15	13	15	3475	4647	3698	2860	4019	4159	3426
196	I	611153	611210	+	SPAC1F3.01	rrp6	SPAC1F3.01.1	1	GT	AG	556	-5.52282	-4.30722	0.415294	0.180265	1.2156	5.37009	G	C	T	A	ACATACTCTTTGAAAAAGCTGTAAGTGAATTTTTGAAATTGTAAACGGATTTTATTTAACTAAGACGTATGAATATAGGACTATTCTATCGATAAAGC	AAAGCTGTAAGTGAA	ACTAAGACGTATGAATATAGGAC	2.34493	5.01715	37	42	23	19	48	39	34	33	15	31	6	7	40	38	26	27	1064	1218	950	656	812	895	526
197	I	617946	617992	+	SPAC1F3.03	sro7	SPAC1F3.03.1	1	GT	AG	214.5	-6.88481	-5.56997	0.737075	0.518742	1.31484	2.9176	G	A	C	A	CTTCACTATCGATAGACGACGTAAGTAGGGAAGCAATGCTTGTTGAATGTTTAATAACAAAGATTAGTTGAATCGATTTGGGTTTTC	GACGACGTAAGTAGG	TGTTTAATAACAAAGATTAGTTG	1.78333	4.31713	1	3	9	2	13	6	9	12	2	1	2	1	0	2	2	4	239	343	308	211	280	321	244
198	I	618423	618470	+	SPAC1F3.03	sro7	SPAC1F3.03.1	2	GT	AG	241	-4.56378	-4.29518	0.342006	0.189838	0.268597	1.37333	T	G	G	C	CGAGGAATGGCGAATGATGGGTACGTTGAGGTCATTGTTGTTTATTTGAATTTATTACTAATTTTCAGGCTACTCTTATGCACCAGTT	TGATGGGTACGTTGA	AATTTATTACTAATTTTCAGGCT	4.86681	5.60308	10	16	19	11	14	18	21	19	9	17	12	11	12	14	14	9	322	352	330	227	305	320	301
199	I	620377	620419	+	SPAC1F3.03	sro7	SPAC1F3.03.1	3	GT	AG	214	-4.36135	-3.60205	0.752499	0.52694	0.759301	1.65308	T	A	G	A	TTGGATATTGATAAAAATAGGTAAGGTGTTTACTTGAAATGAATTTGCTAACTATTCCATTAGGCTCAAAGAAGGTGATATTC	AAATAGGTAAGGTGT	TTTGCTAACTATTCCATTAGGCT	5.0265	7.96819	10	30	32	10	22	43	23	40	4	17	14	6	21	27	15	29	271	349	282	206	324	354	340
200	I	621853	621988	-	SPAC1F3.04c	tsr3	SPAC1F3.04c.1	1	GT	AG	821.5	-3.22302	-2.5559	0.0573432	0.141011	0.667121	8.76493	A	A	C	A	TTTCGAGGAGTTGTAATAACGTAAGTTGAGAACCGTTAGAAAGAAACCCGATCTTAAACTCTTGTCGAATGTTTGCTGTATACAGCGCAAGGGCACTAAGACTAATTATTAATATTTTTTTACCATTTTGCTATGTATCAGATTTTAACGCTGCAGACCAAACGGAAAAGTTCCTG	AATAACGTAAGTTGA	ATCAGATTTTAACGCTGCAGACC	9.67387	14.5623	80	99	94	56	137	153	146	125	122	146	135	95	183	195	175	155	916	1145	1041	746	1074	1034	860
201	I	623306	623374	+	SPAC1F3.05	gga21	SPAC1F3.05.1	1	GT	AG	896.5	-4.03454	-1.7778	0.137591	0.0512394	2.25674	30.7411	T	T	G	A	GACTTTATCAAAGTATATTGGTGAGTATTCTTTTGTGACGCTATATTTTACTGTTAAGATGGGAATATGAATCGCTGACAAGTAATTAGACAAAGCTACCGATCAATTC	ATATTGGTGAGTATT	AATCGCTGACAAGTAATTAGACA	5.85947	23.0896	70	72	83	56	336	412	306	309	57	104	84	57	306	353	268	307	1171	1492	1299	840	1158	1303	953
202	I	623463	623517	+	SPAC1F3.05	gga21	SPAC1F3.05.1	2	GT	AG	875	-4.72736	-4.15012	0.255223	0.252362	0.577243	3.21654	T	A	C	C	AATGAAAAGAAAGGAAATACGTACGTGAATTAAGGATTTAATTCCTACAATTGCTTTGTTGCTGACTTTTCGCAGCCCACGTGAAGCAGCTTTAT	AAATACGTACGTGAA	TTGTTGCTGACTTTTCGCAGCCC	3.68783	5.38232	35	65	46	34	100	78	62	73	32	53	41	40	88	67	51	60	1113	1383	1220	838	1299	1443	1138
203	I	623594	623751	+	SPAC1F3.05	gga21	SPAC1F3.05.1	3	GT	AG	878.5	-5.96461	-5.38746	0.179341	0.163787	0.577148	4.7526	C	A	T	A	TTTCATATCTGGCTTTACATGTAAGTATATTCCTCTAGCCTTTGAGGAGAATGGTTGGTACCCATCAGTTTACGAATCTCTCCTTTATGTGCATGGTCAAGCGTTTATTGTTCACCATGGCGAGTCCAGAGTACTTTACGCTTTCTTGTGAGATATTTGGTTAACATAAGTGCTTTAGTTGCTCGATATTTGTGTAAA	TTACATGTAAGTATA	GGTTAACATAAGTGCTTTAGTTG	2.15953	2.92754	13	23	12	15	26	25	32	28	20	32	28	10	33	47	25	43	1128	1450	1236	863	1401	1541	1201
204	I	632425	632498	-	SPAC1F3.07c	rsc58	SPAC1F3.07c.1	1	GT	AG	919	-6.06472	-5.85463	0.338501	0.54345	0.210092	0.656281	A	T	G	A	AACCGCTTCATTGGAAAATGGTAAGTTAAAATGAAAATGTTTTTCTTTTCTTTTTATTTTTTTTTTATTTATAGACTTTACTAATTTAGTCAAGATTTACAACCACAATTCAGG	AAAATGGTAAGTTAA	ACTTTACTAATTTAGTCAAGATT	1.78524	2.03547	30	42	26	36	37	20	30	28	7	7	6	3	10	3	8	9	1335	1710	1338	939	1088	1172	897
205	I	634972	635068	+	SPAC1F3.09	mug161	SPAC1F3.09.1	1	GT	AG	718	-5.22799	-3.90621	0.340674	0.242513	1.32178	6.32166	T	G	T	A	AAACTGAAACCGGCTGATGTGTAAGTATACATATATTTAACTACTTCAACTCAGTTTGTGAACGAGATTGAAAAATTTTCAGTACGTCTTGCAACTCGCTAACATAGATTCGAATAGGCTGGTTATTGGGTCTGCTG	TGATGTGTAAGTATA	GCTAACATAGATTCGAATAGGCT	3.63494	10.6749	16	24	28	12	54	61	54	39	27	26	36	20	66	44	67	52	788	1146	869	698	853	981	756
206	I	635236	635348	+	SPAC1F3.09	mug161	SPAC1F3.09.1	2	GT	AG	416	-4.28349	-4.46019	0.197474	0.222969	-0.176697	-1.1865	A	G	G	T	AAAAAATGAAAAAGTAAAGGGTATGATTTTGAATGGCCGGTTTTATCGAACGAGAAATTCTTTTCTTTAATGCTTTAATCACGATTGATAAATCTTTCTTCTTATTCATTCTTGTTGCTAACCTGAGCTGTAGTTCCTATACCAGTCTATTTC	TAAAGGGTATGATTT	GTTGCTAACCTGAGCTGTAGTTC	5.01256	4.44172	17	26	24	12	16	16	14	19	44	44	43	28	33	41	35	35	537	824	591	396	649	672	493
207	I	636177	636233	+	SPAC1F3.09	mug161	SPAC1F3.09.1	3	GT	AG	1288	3.32701	7.94102	0.2732	0.848055	4.61401	10.3572	G	A	C	A	TAGACGGTCTAAAGTTGGACGTGAGTTCCGCTTCTTATCTCTGCGTTTTTTCCACCGTCACTAACTTCTTTTCTCAGCCGGGTCATGCTTCTTTTGT	TTGGACGTGAGTTCC	TCACTAACTTCTTTTCTCAGCCG	90.8889	99.5534	1500	2022	1639	1232	1724	1919	1749	1798	1375	1801	1497	1146	1514	1723	1615	1714	172	193	167	91	7	11	10
208	I	636315	636384	+	SPAC1F3.09	mug161	SPAC1F3.09.1	4	GT	AG	1819	-1.6103	-1.0909	0.138181	0.0316154	0.519407	7.32839	T	G	G	C	TGGTAACGAAGCTTACATGGGTACGTTTATACACTCCAATGTTTGCGACACGCTGTTTAAATTTTACTCTTTTTTATACTAACGACTCAGCGTTGCCCAAAGGCCCTCTT	ACATGGGTACGTTTA	TTTTTATACTAACGACTCAGCGT	24.8242	32.2591	503	766	644	462	715	808	834	820	480	715	615	434	681	764	752	693	1717	2141	1774	1368	1506	1703	1637
209	I	641402	641447	-	SPAC1D4.02c	grh1	SPAC1D4.02c.1	1	GT	AG	478.5	-2.86872	-3.09572	0.160889	0.26143	-0.227003	-1.47899	C	T	G	T	CAGTGAATGGGATCTTACTGGTATGAACTGATTATAGTTTTATCATTACTAAAGTGTTTTTCACAGAATGGAGACCCTTCAATGTT	TTACTGGTATGAACT	TACTAAAGTGTTTTTCACAGAAT	12.8454	11.7442	90	122	112	80	130	110	102	97	43	60	54	45	71	56	55	39	548	713	555	413	672	807	654
210	I	641185	641280	-	SPAC1D4.02c	grh1	SPAC1D4.02c.1	2	GT	AG	451.5	-2.67447	-2.41871	0.161869	0.163142	0.255758	2.22573	A	C	G	A	TATTAAAATTAACAGTGACGGTAAGTTTCTAGCTGCGGTTAACGATTCTTATATCTTTTTTGGATGTATTTTTATGAACGCTTATTGAATACAAATAAATTTTCTAACGACTACAGAAAAAATTGGCATGGTTTTA	GTGACGGTAAGTTTC	AAATTTTCTAACGACTACAGAAA	14.5692	18.1574	108	144	112	72	136	132	150	146	65	81	59	37	102	93	87	90	479	701	572	393	588	705	583
211	I	640948	640996	-	SPAC1D4.02c	grh1	SPAC1D4.02c.1	3	GT	AG	911	-4.67147	-4.01998	0.281445	0.285919	0.651485	3.24769	T	C	T	T	TTTCAGACCTAATTGAGTCTGTATGTAAATTATGTGCTAAGATAAATTATTTGACTAACAATTTAACAGCATCTCAACAGACCCTTACG	GAGTCTGTATGTAAA	TTTGACTAACAATTTAACAGCAT	3.92518	6.13951	37	46	60	42	97	76	90	77	33	51	55	36	95	66	76	75	1055	1463	1198	872	1229	1474	1312
212	I	642132	642217	-	SPAC1D4.03c	aut12	SPAC1D4.03c.1	1	GT	AG	235.5	-3.14941	-2.92161	0.158663	0.262829	0.227808	1.48406	T	A	G	C	ACTCCCAATTTCAATACTAGGTACGTATACAATGATCTATTTTTCTTTACAATTTCAATACGATCGCTATCTTTGGGCTCATTTGCTTTGCTAACTATGTTTTTAGAACTCTTTATGCTATTTATG	TACTAGGTACGTATA	TTTGCTAACTATGTTTTTAGAAC	10.1488	11.75	46	73	47	37	89	99	69	68	18	27	17	12	43	36	33	31	279	400	332	211	406	468	431
213	I	647678	647729	-	SPAC1D4.05c	SPAC1D4.05c	SPAC1D4.05c.1	1	GT	AG	875.5	-4.98452	-4.95857	0.207773	0.0894783	0.0259472	0.229397	T	C	G	T	AGGTCTTCTGGTTATAGTCGGTATGAACTTAAGATTTTCAATTTACTAATACTAACAATCTCTATTCTTTAGGTACCTGGTTATGGTCAGTT	TAGTCGGTATGAACT	TAACAATCTCTATTCTTTAGGTA	3.2742	3.32172	47	63	54	44	49	69	47	54	19	24	17	21	29	28	17	14	1045	1557	1221	842	1286	1389	1032
214	I	644714	644749	+	SPAC1D4.04	cct2	SPAC1D4.04.1	1	GT	AG	2088	-6.12272	-4.50654	0.0649179	0.186096	1.61618	16.4	A	T	G	A	TCGTACACTATCTGGAAATGGTAATATCATGTGTAAAAACCGTACTAACGATATAGTCTTTAAATCCTCATCAGAT	GAAATGGTAATATCA	AAACCGTACTAACGATATAGTCT	1.41422	4.23511	20	32	17	17	92	78	65	73	66	87	65	55	167	155	121	129	2924	4035	3058	2479	3043	3118	1995
215	I	644882	644928	+	SPAC1D4.04	cct2	SPAC1D4.04.1	2	GT	AG	2839	-6.2113	-5.69389	0.233943	0.170214	0.517409	3.57681	A	T	G	A	CTTTAGGTCCTAAGGGAATGGTAAGGTCAAATCTACATAGAAAAAATTTTTAATTAACGATTTATAGGACAAAATTTTACAATCAAA	GGAATGGTAAGGTCA	TTTTAATTAACGATTTATAGGAC	1.44247	2.11441	94	133	80	61	141	107	86	79	20	31	16	10	36	32	21	31	3743	5208	3961	3121	3967	4137	2858
216	I	648830	648889	-	SPAC1D4.06c	csk1	SPAC1D4.06c.1	1	GT	AG	226.5	-7.12802	-6.38148	0.95387	0.300052	0.746533	1.49314	C	A	A	T	TGCAGGAACTCATTCCCCAAGTATGTTAAAGAGAGTTTTATATTTTGCCGAACCTGCAAGATTTCTAACGTTTTTTTTAGATTGGAACTGGTCATTATAG	CCCCAAGTATGTTAA	ATTTCTAACGTTTTTTTTAGATT	0.814192	1.31392	0	2	4	4	5	5	6	5	2	3	2	3	5	2	4	5	324	416	369	223	430	394	364
217	I	648502	648613	-	SPAC1D4.06c	csk1	SPAC1D4.06c.1	2	GT	AG	538.5	-3.66102	-0.323375	0.219179	0.177406	3.33765	23.673	C	C	T	A	CAAATCCAAGCATGTGGCCTGTAAGTTTCAAATCTTTAACATTATATCTGAGCCTTTGAACAAAAACAAAACATTTTAGACTTTTTTTTTAAATAATAGGGTTTCATGCAGATTTTGCTAACTGTTTTTAAGGAACTTTCGACTTTCCCAGA	TGGCCTGTAAGTTTC	TTTTGCTAACTGTTTTTAAGGAA	7.39505	45.0581	69	73	49	29	441	437	319	374	56	62	52	38	280	256	228	240	651	880	634	505	412	445	403
218	I	650546	651192	+	SPAC1D4.08	pis1	SPAC1D4.08.1	1	GT	AG	1629	-2.72168	-2.14289	0.0903832	0.0902759	0.578791	9.06165	T	T	G	A	TTTTGTACCAAATTTGATTGGTGAGTATTATTCGGAAGTCTTGTTACAGCAACAAAGCTATGTTGAGCAAAAAGGTCTACATTTCCTTCTTTAATTATGTCTTACCCGGAAGGTTGGTCAAAGCCTTTTCGAAATGATACTTTTTTTTGATATTTTTTTCCTATCAGCTTTTTAAAGAAAAAAAAGGCTGTATGCTTTCTACATTTGTTTTGCCATTCGATGTAAGCAATTGAGCCTACATAGAATTCATGTTGCTCAAAGCACCAACTGAACCATATTTTAAGAAATATGCGAGTTAAATTTTTAAAGCTGTCAAATGATTTTCCTTTTTGCTCTGGGCAAGCTATGAGCGGAGTATTGGATACTTTGTATGCTTTTTCGGAAGTTAATTAAAATAAT…	TGATTGGTGAGTATT	TATTCTGACTCTTTGTTTAGGTT	13.4746	18.7221	370	593	430	325	692	625	507	471	157	232	191	111	250	270	225	203	1903	2580	2022	1404	2052	2163	1581
219	I	653179	653221	-	SPAC1D4.09c	rtf2	SPAC1D4.09c.1	1	GT	AG	870	-3.05662	-3.0278	0.0998801	0.112309	0.0288293	0.38363	A	C	G	G	GTAAACTATGGGAAATGACGGTAGGATTCGTTTATTTTGCTTCTAAATTTTAACATGTTTTAGGAGGATCATTACCAACCCGA	ATGACGGTAGGATTC	TAAATTTTAACATGTTTTAGGAG	10.8299	11.1015	215	323	233	194	229	258	191	178	6	12	10	9	18	13	11	14	1002	1294	979	863	961	1121	768
220	I	652699	652762	-	SPAC1D4.09c	rtf2	SPAC1D4.09c.1	2	GT	AG	934	-5.88597	-5.22369	0.358812	0.217585	0.662276	3.15648	C	A	A	A	GCGAGAAAATGTGTTTTCAAGTAAGTCTATCGATAGCTAAGAAAAGCATTTCCAACCCTTGAGTTATTGCTAACACAACATCAGTGTAATCAGGTCTACGAGGA	TTTCAAGTAAGTCTA	TATTGCTAACACAACATCAGTGT	1.83434	2.85011	20	46	19	20	37	41	23	39	15	23	16	8	20	36	22	25	1193	1408	1183	920	1141	1295	1009
221	I	652530	652575	-	SPAC1D4.09c	rtf2	SPAC1D4.09c.1	3	GT	AG	1056	-4.15358	-4.07668	0.0877071	0.0930248	0.0768993	1.20294	A	A	G	C	AGACTCACAGTTTAAATAAGGTACTTCACAGAATTTTCAAAATTCGGCAATGACTAACATACTTAGGCTTCAAAGAAATCAAATAA	AATAAGGTACTTCAC	GCAATGACTAACATACTTAGGCT	7.35344	7.25416	96	122	91	80	108	93	89	93	46	73	57	28	56	60	50	52	1347	1648	1251	1002	1318	1419	1159
222	I	654159	654195	+	SPAC1D4.10	trz1	SPAC1D4.10.1	1	GT	AG	231	-4.70763	-4.69563	0.736893	0.402422	0.0119993	0.0285829	C	A	G	A	TTCTTGTGGTGGGTTTCCAGGTAAGTGTTAAATATATTTAATAATTTCTGACAATAGGCTTTTTGCTGTCTCTCAAT	TTCCAGGTAAGTGTT	TTAATAATTTCTGACAATAGGCT	5.20537	5.01225	3	18	6	17	17	13	6	10	14	23	12	13	15	11	10	9	317	430	384	213	277	386	241
223	I	670428	670482	+	SPAC1D4.14	tho2	SPAC1D4.14.1	1	GT	AG	154.5	-5.14664	-5.72613	0.515276	0.893774	-0.579486	-1.1234	C	A	G	A	AGGCGAAGTTAGTGTTTCAGGTAAGAAGTTCGAGGTAATACCGATTAATTTTTTATTAACAGAATATAATTTTAGAAAATCAAAAGAAGCTCTCA	TTTCAGGTAAGAAGT	TTAACAGAATATAATTTTAGAAA	3.29793	2.23356	0	2	1	0	1	1	0	1	8	16	12	15	3	11	9	8	218	336	229	170	270	259	192
224	I	683110	683159	+	SPAC22F3.11c	snu23	SPAC22F3.11c.1	2	GT	AG	286.5	-5.08883	-4.1048	0.56792	0.385427	0.984023	2.86738	A	G	C	T	CCATCTAAATAGTACACAGCGTATGTTATACCTTTCTGTTTAAAAGTTTACTAATCTAACTTATTAACAGATTTACGAAAAACTAGAACT	CACAGCGTATGTTAT	CTAATCTAACTTATTAACAGATT	4.42462	6.47319	2	8	6	1	9	11	6	4	20	30	25	8	35	52	40	29	347	511	408	276	462	421	323
225	I	684094	684344	+	SPAC22F3.10c	gcs1	SPAC22F3.10c.1	1	GT	AG	1411	-5.09669	-5.25249	0.22199	0.101434	-0.155804	-1.27673	A	T	G	C	TCCGTGAAAATGGTATAATGGTACGTGTCATTAGTAATGAACAGCTAGTGGGCATTTGACATCTGAGTGCATTGATTATTTCGAAAGCAAAATAGACGAGCTATTCAATAAATGCTTCATTTCTTTCGATCCTTCTTCACCTCTGATTTGGATGTTTTGTATTTTTTTAATATGTCAAATAGTTTTGCAGTTGTTTATACTGTGATTGTTCAACTTTATGAAATTGTTGAAATTTTTTACGATCGCTTGTTAGCTAACTTTTTATCTTTAGCAATTTTTGCACATGTATGA	ATAATGGTACGTGTC	AGCTAACTTTTTATCTTTAGCAA	3.75007	4.97797	8	12	9	6	5	19	15	11	114	176	92	72	90	96	72	78	2114	2643	2069	1344	1974	2200	1522
226	I	686825	686988	+	SPAC22F3.09c	res2	SPAC22F3.09c.1	1	GT	AG	333.5	-4.8634	-3.81082	0.322891	0.309347	1.05258	4.70784	A	G	G	A	TGGATATGGAAAATATCAGGGTAAGTTGTCTACTGTTACGCGTTGTGACATGATTTGCTATCTTTGAACAACGCGAACAATTGAGTGTTTACTAAGCCAAATCGAGGTATTTTAATACCTTTTTGTATTAAATATCTCTATGGACGCGTCCTCTAAATGATTGACGGTATTAACCAAACTATAGGAACTTGGGTTCCATTTCAG	ATCAGGGTAAGTTGT	CGGTATTAACCAAACTATAGGAA	3.55313	6.83841	9	19	14	8	27	28	22	35	14	16	18	9	46	41	40	40	322	477	380	342	412	566	538
227	I	691657	691705	+	SPAC22F3.07c	atp20	SPAC22F3.07c.1	1	GT	AG	3893.5	-5.58751	-5.46486	0.0653354	0.135562	0.122648	1.63003	C	G	G	T	CTTAATCCAAAAATTATCGGGTATTTTAAACATAACGGTTAATTTGTTTAACTAACTTTTTCAATTTAGCTGTACAACAACCTATTATG	TATCGGGTATTTTAA	AACTAACTTTTTCAATTTAGCTG	2.04772	2.23624	85	121	92	68	125	119	88	99	123	161	112	99	178	168	130	151	5190	6635	5100	3809	6048	6877	5210
228	I	691804	691852	+	SPAC22F3.07c	atp20	SPAC22F3.07c.1	2	GT	AG	3321	-4.0779	-3.67896	0.0639755	0.0559924	0.398941	9.38489	C	A	T	A	CACCCCCTTCCAATACTCATGTAAGCAACTATTTGCTACAAAGAACAGATCCACTAATTTCTCTTTTAGTCTCCCTTCCTTTTTTGGAA	ACTCATGTAAGCAAC	TCCACTAATTTCTCTTTTAGTCT	5.59692	7.26357	283	410	310	230	464	521	370	435	200	266	204	138	325	349	276	257	4320	5454	4251	3137	4979	5739	4278
229	I	692726	692848	+	SPAC22F3.15	SPAC22F3.15	SPAC22F3.15.1	1	GT	AG	379.5	-4.92393	-4.54922	0.313335	0.354442	0.374707	1.5841	A	A	A	C	ATGTTGCGTCTACTTTAAAAGTACGTTGGAAATAAAACGTGACGGTCTACATGTTAAATTGCATCAGTGTTCAAGCAATGTGAAGAGGCTGTCAGAACTATGTTATCTATGTTTGTAGATGAATATGACGCTAACAAGCTTAGGTATTTCTCTCGGAAATCGA	TTAAAAGTACGTTGG	TATGACGCTAACAAGCTTAGGTA	3.70988	4.20613	26	24	20	9	34	28	19	17	21	20	15	10	27	36	21	14	540	713	520	369	596	607	511
230	I	697356	697400	+	SPAC22F3.05c	alp41	SPAC22F3.05c.1	1	GT	AG	341	-5.21052	-3.64024	0.13262	0.351585	1.57028	8.35775	A	C	T	A	GAAGTCAGGGTTTTGTTACTGTAAGATGATTCAAATATATACAGAGTGAAATCTAATGACTTTAGGGGGTTGGATAATGCAGGTA	GTTACTGTAAGATGA	GTGAAATCTAATGACTTTAGGGG	2.69002	7.74672	9	18	14	10	28	31	29	24	11	12	12	13	35	30	39	33	401	577	495	374	446	477	304
231	I	697456	697495	+	SPAC22F3.05c	alp41	SPAC22F3.05c.1	2	GT	AG	429.5	-5.52397	-4.60605	0.672165	0.543563	0.917911	2.1237	G	A	T	A	AGTGCCTGTTGAACGAGGATGTAAGTATCTTTTAAGGCTCCATAATTTATCGATTGATAGGTAAATGAAGTTTCGCCTAC	GAGGATGTAAGTATC	CATAATTTATCGATTGATAGGTA	24.1041	22.7374	12	8	17	10	26	21	22	9	5	4	10	10	23	14	15	10	370	547	443	352	442	482	335
232	I	697569	697620	+	SPAC22F3.05c	alp41	SPAC22F3.05c.1	3	GT	AG	403.5	-3.95389	-3.56753	0.306479	0.183177	0.386354	2.16416	T	A	T	C	AGGACTCCGATTCACGATATGTACGTAGCTTGCAATTTTCGAAATGAACAGTCTTAAGCTTACTAATTCAAGGGGACATTGGGGGGCAGAAA	CGATATGTACGTAGC	CTTAAGCTTACTAATTCAAGGGG	28.5211	27.5587	34	47	40	20	50	46	33	36	11	21	18	11	22	24	10	16	324	499	377	328	374	400	303
233	I	697767	697804	+	SPAC22F3.05c	alp41	SPAC22F3.05c.1	4	GT	AG	225	-1.6767	-0.849956	0.160444	0.228113	0.826747	5.9289	G	A	G	G	AAGAATTGTTGGTAGAAGAGGTAGGCTGAAAATGTGAATTATCTTAACATGCATATAGAAACTTTTGTTTACTTCAAT	GAAGAGGTAGGCTGA	TTATCTTAACATGCATATAGAAA	27.2925	38.4067	54	82	74	52	113	134	77	72	61	94	94	58	134	125	91	74	211	294	245	161	202	198	165
234	I	697886	697927	+	SPAC22F3.05c	alp41	SPAC22F3.05c.1	5	GT	AG	176.5	-2.34782	-1.26081	0.307637	0.378579	1.08701	4.45665	A	A	A	A	CATCCGAAGAAATTAGCAAAGTCAGTTTACAATTTATGAATCCAAGCTAACAACAAGTCAAGATATTAAATATTTCTAAATA	AGCAAAGTCAGTTTA	CAAGCTAACAACAAGTCAAGATA	20.0809	31.7886	47	60	57	19	127	108	54	86	48	51	49	24	120	102	56	80	207	294	228	146	252	238	194
235	I	701454	701507	+	SPAC22F3.05c	alp41	SPAC22F3.05c.1	6	GT	AG	346	0.533279	0.846374	0.149917	0.0938102	0.313095	3.54083	A	C	T	T	CCAGCATAATCAAACAAACTGTATGTACATCGATATTTAGTAATTAAATATGCTAATAAACCTGGCGTTTTTAGTACTTCTTCATCACAAAAGA	CAAACTGTATGTACA	AATAAACCTGGCGTTTTTAGTAC	59.1375	64.2676	320	404	352	223	379	423	361	360	280	323	317	167	320	329	299	293	181	259	229	151	180	219	178
236	I	703968	704014	+	SPAC22F3.03c	rdh54	SPAC22F3.03c.1	1	GT	AG	25.5	-1.64627	-1.65516	0.883428	0.443107	-0.00888439	-0.0179787	A	T	G	T	GCTTATTACAATGTTGTATGGTATGGTAGCACAATCTCTTTTTTGACTTCATGACTAAACGCGTCAGGAGAAAAATTACTATGAAGA	TGTATGGTATGGTAG	TTCATGACTAAACGCGTCAGGAG	31.2517	28.3375	6	3	5	6	7	5	9	6	11	11	10	11	10	12	9	11	15	44	33	17	31	33	18
237	I	704114	704204	+	SPAC22F3.03c	rdh54	SPAC22F3.03c.1	2	GT	AG	37.5	-1.11354	-1.47129	0.241419	0.0945429	-0.357753	-2.75968	A	A	G	T	TATAATTCAGATTTTACAAGGTATTCCTACATGTCGAACTTACTAAAAATGAAGTCGCAAACAATATAGCATCTTTTATTGAGAGATATTTTTTATTAATATATGTTAAAGACTCGGATCCTGTCATTCGA	TACAAGGTATTCCTA	TTTATTAATATATGTTAAAGACT	32.0764	26.7484	15	25	18	12	25	21	17	14	12	28	25	17	17	22	20	18	23	60	54	33	63	55	51
238	I	704281	704321	+	SPAC22F3.03c	rdh54	SPAC22F3.03c.1	3	GT	AG	59.5	-0.677187	-0.503304	0.435418	0.368203	0.173883	0.609869	T	C	T	A	TTTCCGGGAAAGAAATATCTGTAAGATATACATGTAAGCGAATGTTTCTCATCATCTTTAGATTGAGAAGGAAATCTCTGC	ATATCTGTAAGATAT	ATGTTTCTCATCATCTTTAGATT	38.6241	41.4682	32	38	27	22	36	50	30	27	31	37	35	23	36	50	43	25	33	67	66	37	41	60	54
239	I	704537	704572	+	SPAC22F3.03c	rdh54	SPAC22F3.03c.1	4	GT	AG	56	-3.4306	-3.82792	0.444669	0.358838	-0.397323	-1.39071	A	A	G	T	CCCAAGACTTGGGATCCAAGGTATGGTAAAAGTGAATGCTTGATCTAACATTACAGGACGCATGTAGATGTTGTTA	TCCAAGGTATGGTAA	TGCTTGATCTAACATTACAGGAC	9.0617	7.53934	3	9	7	4	6	5	4	7	3	7	8	7	3	5	5	6	52	78	67	51	78	83	66
240	I	704764	704815	+	SPAC22F3.03c	rdh54	SPAC22F3.03c.1	5	GT	AG	82	-7.42595	-4.74659	2.22184	1.01944	2.67935	2.1921	T	G	A	T	AGTTGTCTGGACTTTATTGAGTATGAGACTTAGGGTTTTTTTTAACTTTCATTCTCTAATCTTATTATTTAGAGCAGTCTTATTACGCCAAT	TATTGAGTATGAGAC	TCTCTAATCTTATTATTTAGAGC	9.08506	10.1726	0	2	1	0	8	4	1	5	1	3	1	0	9	4	2	6	69	107	113	77	115	112	109
241	I	704890	704924	+	SPAC22F3.03c	rdh54	SPAC22F3.03c.1	6	GT	AG	76.5	-6.3626	-4.86004	3.05726	1.30725	1.50256	0.903791	A	A	G	A	CACCTGTCACTCTTTTGAAGGTAAGAAGTTTCAAAACTTCATTACTAATGGCTAGAATTGGGAAAATGAGTTTTA	TTGAAGGTAAGAAGT	ACTTCATTACTAATGGCTAGAAT	3.8267	5.31637	3	1	0	2	1	5	6	6	4	6	0	2	1	5	6	5	72	103	96	83	116	115	92
242	I	705057	705094	+	SPAC22F3.03c	rdh54	SPAC22F3.03c.1	7	GT	AG	79	-5.12904	-2.69223	0.413283	0.369062	2.43681	8.79579	A	C	G	A	TCATTACAGGATATGAAACGGTAATTCCTTTATTTATTCTTTTTTCTAATTGCTAAAGGTTTGTACGTACTTGAGAAA	GAAACGGTAATTCCT	CTTTTTTCTAATTGCTAAAGGTT	4.00172	14.9113	2	4	5	2	15	15	15	16	4	2	1	1	9	10	10	12	81	113	91	79	90	79	102
243	I	705159	705194	+	SPAC22F3.03c	rdh54	SPAC22F3.03c.1	8	GT	AG	83	-2.93102	-2.6316	0.807227	0.472402	0.299428	0.640285	A	A	G	T	TCTTCTAATTTGCGACGAAGGTATTGATTTGTTCATAAATAGTTTATTAATCTTAGCTCACCGCTTGAAGTCCATG	ACGAAGGTATTGATT	AAATAGTTTATTAATCTTAGCTC	21.2893	30.3349	3	13	10	11	13	11	5	5	7	16	15	15	20	18	12	17	84	113	69	62	75	83	84
244	I	705294	705332	+	SPAC22F3.03c	rdh54	SPAC22F3.03c.1	9	GT	AG	127	-4.2206	-4.02045	0.52075	0.555969	0.200145	0.525478	A	C	G	T	TGGTACGCCTTTACAAAACGGTATGAATCAGTGAATGCTATTTAATTTTAACCGCTCAGATTTGTCAGAATATTTCTCT	AAAACGGTATGAATC	ATTTAATTTTAACCGCTCAGATT	7.57401	7.87216	9	10	5	7	15	15	8	7	15	8	6	5	10	15	7	7	138	180	152	117	146	175	177
245	I	705491	705528	+	SPAC22F3.03c	rdh54	SPAC22F3.03c.1	10	GT	AG	117	-3.8658	-3.60507	0.569581	0.744695	0.260725	0.556186	A	G	G	T	GAGCTGCAAGACTTCAAAGGGTTTGTTTACTAAAGATAAATTTTATACTGATTTTTAGCTTTTTGAATTTACAAGCAA	CAAAGGGTTTGTTTA	AATTTTATACTGATTTTTAGCTT	6.81381	8.38336	6	21	10	5	10	26	13	6	13	20	17	5	18	35	13	8	170	185	172	112	165	201	159
246	I	705602	705636	+	SPAC22F3.03c	rdh54	SPAC22F3.03c.1	11	GT	AG	108	-2.41926	-2.6173	0.190691	0.418081	-0.198041	-0.861956	G	A	A	T	TAAACATTTACCGCCAAGAAGTATGCAAATATTAAAATCAGTATTAACATAATAGCCGACATTGTTTTATTCATA	CAAGAAGTATGCAAA	AATCAGTATTAACATAATAGCCG	16.0092	14.4685	27	29	34	19	28	41	28	16	24	26	37	15	28	31	23	14	147	165	158	91	150	182	142
247	I	706253	706291	+	SPAC22F3.03c	rdh54	SPAC22F3.03c.1	12	GT	AG	239.5	-2.38072	-1.98226	0.217286	0.0701372	0.398464	3.49032	A	A	G	C	TGTATATACACATTTTTAAGGTACGACCGCTTTTACGAATAACATATTAAGTTATGCAGCAGTGGAATGCTAGATGAGC	TTTAAGGTACGACCG	TAACATATTAAGTTATGCAGCAG	25.0055	29.6661	30	58	46	26	45	40	43	45	44	77	66	36	50	61	49	46	213	325	246	188	197	207	175
248	I	706362	706403	+	SPAC22F3.03c	rdh54	SPAC22F3.03c.1	13	GT	AG	243	-6.15905	-5.30111	0.550772	0.945469	0.857931	1.56815	A	T	A	T	GGCTTTCAAGTTCGTTCATAGTATGTGATTTATTATAAAATTTTATACTGACTTGATTGTAGGATTCCGATGCAAGCCAAAA	TTCATAGTATGTGAT	TTATACTGACTTGATTGTAGGAT	5.02715	7.53767	7	11	3	5	8	14	6	3	7	3	3	1	8	13	7	2	329	444	354	233	270	281	231
249	I	706653	706687	+	SPAC22F3.03c	rdh54	SPAC22F3.03c.1	14	GT	AG	281	-1.94974	-1.46271	0.13594	0.106367	0.487034	5.64324	T	T	G	A	AATATATGGATACTAATTTGGTAAGTTGTATTTTCATCCTAATATTAATGGCCAGGGGAAAAAGTGTCCAGAGAA	AATTTGGTAAGTTGT	ATCCTAATATTAATGGCCAGGGG	33.2145	35.8751	66	92	72	58	84	93	77	69	57	87	68	48	82	68	72	65	253	381	245	193	208	236	217
250	I	709831	709895	-	SPAC1296.01c	SPAC1296.01c	SPAC1296.01c.1	2	GT	AG	987	-10.6974	-6.91175	2.58664	0.395249	3.78561	2.89346	T	G	A	C	ACTGGAGGATATCGCGCTGAGTACGTTGATAAAAAAAGAAACTTACTTTTAGTTTAAATGGAAATTATTAACATTTTATTTATAGCGCTGAGCTGCTTTCGAGTG	CGCTGAGTACGTTGA	TATTAACATTTTATTTATAGCGC	0.340409	1.17897	0	1	5	2	12	23	19	13	0	1	3	0	7	12	8	11	1015	1431	1186	985	1706	1704	1405
251	I	709645	709744	-	SPAC1296.01c	SPAC1296.01c	SPAC1296.01c.1	3	GT	AG	1262.5	-6.86646	-2.14246	0.38403	0.130246	4.724	23.2987	G	A	C	A	GCATGGACAACCTGTTGGACGTAAGACACATACTTTTATTATTGCGAGATGATTCATTTACATATTGATATCCATCTTGTTCCTTTGTATTTCTTTGAGTTTACTTACTAACAATCTTAGTTATGGTGACTGCCTCGCAC	TTGGACGTAAGACAC	TTACTTACTAACAATCTTAGTTA	1.02073	18.5953	8	24	13	9	400	450	298	372	12	21	12	8	376	398	311	323	1342	1803	1489	1251	1748	1838	1498
252	I	709340	709427	-	SPAC1296.01c	SPAC1296.01c	SPAC1296.01c.1	4	GT	AG	999.5	-5.45817	-5.42573	0.376174	0.0745057	0.0324439	0.169207	A	A	G	T	TTTGTTGGCTATGACTCAAGGTTTGTTTTACTTTTATTGTCGATATTAGATCACTTAATTTCTCCGCTTTTTTAAATCTTATGTCCAAGACTAACATCTAATACTTAGGTCTACTTCAGAAATCCTTG	CTCAAGGTTTGTTTT	GACTAACATCTAATACTTAGGTC	2.37609	2.39108	13	39	22	18	29	37	25	19	32	67	38	19	49	53	47	45	1167	1598	1364	979	1777	1849	1487
253	I	708932	708978	-	SPAC1296.01c	SPAC1296.01c	SPAC1296.01c.1	5	GT	AG	1463.5	-6.40635	-6.01581	0.481468	0.394118	0.390535	1.25532	T	C	G	A	CTGAACTGTTGAATAACTCGGTAAGTTTTTTTGATACATTGTTTACAATTGCATGCTAATTTACTAGTGTGGAGCGGATTTTGTAAG	AACTCGGTAAGTTTT	ATTGCATGCTAATTTACTAGTGT	1.39275	1.69327	27	58	33	17	56	50	36	57	7	30	15	10	33	26	19	42	1863	2346	2003	1447	2540	2764	2448
254	I	708128	708167	-	SPAC1296.01c	SPAC1296.01c	SPAC1296.01c.1	6	GT	AG	676	-5.03616	-4.82042	0.343484	0.168579	0.215732	1.12765	T	C	G	A	GGAACCGAGGATGCTGTTCGGTAAGTTCAATGTTAATTATCATTCTAACTCTAATTGTAGTGTGTATGCGGAAGCTAGTT	TGTTCGGTAAGTTCA	CATTCTAACTCTAATTGTAGTGT	3.1737	3.45264	30	41	41	45	72	71	49	59	11	20	8	11	18	23	19	17	748	1084	955	647	1203	1263	1146
255	I	711413	711767	+	SPAC1296.02	cox4	SPAC1296.02.1	1	GT	AG	4406.5	-5.74311	-5.5143	0.0941608	0.00976049	0.228813	4.83414	A	C	G	A	CCGCCGTAATGAGCAAAACGGTAAGTCCTTTGAAAGCTTAGTAAAGTTTGTCATAGCAGCTTAATGGTTAAAGCTTGTTTAGTACTGGCTATAGGAGTAAAGCTTCCGTTGACTCTTGATCTCCGATGTACAGTTTTGCTATTAATTATATATCGGAAGTTAGGCTTGTGTGCCCATTCATTCTTTTCTATATTTTACAGACCTAAAAAGTAATCAAAAGAATGAAAATCGACGTTGCCTATAGCCCACTCTCTTAAAACGCTTTCTATTTCATCTATTAAGTCGCTTAGTAGATATGACTTGTTAATTTGTGCTGCCGATACATTTTAGGGCTTTTTAGCTTAATTTTTATCTCCTTCACTAACATTCTTTTAGTTGTAAAAGCCGCCGCTCAA	AAAACGGTAAGTCCT	CTTCACTAACATTCTTTTAGTTG	1.86342	2.19194	52	57	50	36	78	92	68	66	123	212	150	119	193	206	189	175	4967	6602	5301	4327	6162	6818	5930
256	I	715536	715582	+	SPAC1296.04	mug65	SPAC1296.04.1	1	GT	AG	297.5	-4.6463	-3.95555	0.386244	0.172216	0.690751	3.26675	T	G	G	T	CTCTACGAAAATCAACGTGGGTATGACAAAGCAATTTTGCAGTTTGAAACTAAACATTTATACTTAGTATTATGCTATGTGGGGTAC	ACGTGGGTATGACAA	AACTAAACATTTATACTTAGTAT	4.96704	8.7585	13	30	13	12	36	29	23	24	15	27	15	9	31	34	25	19	404	481	422	285	451	490	433
257	I	715722	715993	+	SPAC1296.04	mug65	SPAC1296.04.1	2	GT	AG	393	-3.10774	-2.71429	0.164131	0.0812395	0.393447	4.29677	T	G	G	T	CTGATCCTAGTTGGGAATGGGTATGTCAATAACTTCTTCTCTGTCTTCCTCTAGGACGATAGCGATAAGACCAGCATATAGTTTGCTTGAAAACTGTTTGCTAACAATATACTGCTTTTGTTGTAACATTTTCCTCTCTGAATTTAAGAAAGCTATTTGTTTTACACCAATGAAATTAGCTGTAGTTGAACCATCCTTTGGCTCAATTATTTAAGTTTCATTTGGTTCTTTGCTTTTGGTTAGCTAAATTTGTGAATGGATGTGTTACCAAAAAAGCAGTTTAAATGTATAGGCATGGCAGCGTTGGTATAT	GAATGGGTATGTCAA	AAAGCAGTTTAAATGTATAGGCA	11.1973	13.5161	15	32	30	22	54	47	36	37	68	107	79	58	91	118	94	89	416	531	452	349	499	513	409
258	I	716147	716222	+	SPAC1296.04	mug65	SPAC1296.04.1	3	GT	AG	593.5	-4.45099	-4.08072	0.260096	0.370642	0.370271	1.63548	A	A	G	T	GGATCCGGAAGCGAAAAAAGGTATAATACATCACAGGCTACTTTAATTGTGCTAGTTTGAAAATTCGTTCCGTTCATATTTTAACGTTTTCTATAGAAAGAATTGCGACGAGATGA	AAAAAGGTATAATAC	TATTTTAACGTTTTCTATAGAAA	8.23931	8.34273	14	33	20	19	49	47	25	35	46	54	38	42	54	66	42	65	753	882	745	537	727	848	830
259	I	717586	717673	-	SPAC1296.05c	lcp1	SPAC1296.05c.1	1	GT	AG	611.5	-4.83912	-2.92234	0.242558	0.0514103	1.91679	15.4613	T	C	T	A	GCAGGCGTTCTTTTGAATCTGTAAGTCTTCTTACATTTATTTTCCAAAGCTTTTAGTAGCCGGATTGTGGCGATAAAATGCATTTGAACTTTTTATTAACATTGTTAGAACTCAAAATTGTGTAATTG	GAATCTGTAAGTCTT	CTTTTTATTAACATTGTTAGAAC	4.00372	13.0187	45	54	52	25	174	172	121	134	16	20	16	8	60	55	44	43	785	1101	838	591	851	855	628
260	I	722996	723062	-	SPAPJ696.01c	vps17	SPAPJ696.01c.1	1	GT	AG	413.5	-2.89056	-3.15873	0.181726	0.059638	-0.268176	-2.80428	C	A	G	T	TCATAAAAATGAATGTTCAGGTATGTGTGTAACGTCTGTAGTTTATTTTCCCTCCAATACTTAACTCTTCGATTTCTAACTTCGTAGACAACTTTACCGGCTTATCG	GTTCAGGTATGTGTG	TTCGATTTCTAACTTCGTAGACA	11.949	10.0693	110	140	123	75	120	113	84	89	48	67	51	38	53	65	47	41	674	801	632	357	734	832	579
261	I	722494	722541	-	SPAPJ696.01c	vps17	SPAPJ696.01c.1	2	GT	AG	516	-6.70414	-6.21437	0.742984	0.265277	0.489773	1.24163	A	A	T	C	ACTCGTTAATCGAAAACAATGTACGTAAAAAAAATATTTTTTACATAATTGCTAACTTTTCGACATAGCTTTGGCATTAACACATGCT	AACAATGTACGTAAA	TTGCTAACTTTTCGACATAGCTT	1.18696	1.40994	3	16	6	6	13	12	6	9	3	11	5	6	11	10	9	7	626	827	621	510	699	798	664
262	I	722244	722287	-	SPAPJ696.01c	vps17	SPAPJ696.01c.1	3	GT	AG	486	-3.19909	-2.61983	0.088584	0.113258	0.579263	8.05729	A	A	G	A	ATAACGCATTTGTTGTAAAGGTAAAAACTTCGATTTTTTTGTAATTTAAACTTACTGGAATTAGGAAATTTTATCGAACAGGCA	GTAAAGGTAAAAACT	TTTAAACTTACTGGAATTAGGAA	11.7231	15.4672	63	87	74	49	95	118	115	103	52	74	62	39	79	94	83	75	558	691	603	425	551	619	565
263	I	719582	719662	+	SPAC1296.06	tah18	SPAC1296.06.1	1	GT	AG	221.5	-5.75952	-5.61769	0.226856	0.673523	0.141832	0.399132	T	T	A	A	CGATGGATGATTTCAACTTAGTAAGCATAGTAGCTGTATATATATATATATATATATATGTATCTATAATAATGAAAGTTTGATCTAACTAATTATTATAGGAAAATTTGTTGCGTCCACT	AACTTAGTAAGCATA	GATCTAACTAATTATTATAGGAA	1.80971	2.51365	6	9	4	7	14	10	5	4	3	5	4	2	6	7	6	2	234	363	276	217	303	346	292
264	I	719741	719790	+	SPAC1296.06	tah18	SPAC1296.06.1	2	GT	AG	205	-5.26166	-4.69791	0.657589	0.198149	0.563751	1.64169	A	G	G	C	AGATGCCCCTTAATATGAGGGTTCGTGAATAAAAATTTTCTTTTGTCTTTAGATACTAATGTGAGAGCAGAAATTTTGGAGATTCTTACT	ATGAGGGTTCGTGAA	AGATACTAATGTGAGAGCAGAAA	2.87447	3.87646	1	4	3	1	6	7	4	5	11	15	24	5	17	19	13	17	245	354	295	202	293	314	271
265	I	719889	719925	+	SPAC1296.06	tah18	SPAC1296.06.1	3	GT	AG	205.5	-3.30244	-2.59884	0.405814	0.395214	0.703604	2.48421	G	A	G	A	GGTGACACTTCATATACGAGGTAACTTATTTTCAAAGGAGAGAATAATAACATATAGATTCAATTGGGCTTCCAAAA	TACGAGGTAACTTAT	GAGAGAATAATAACATATAGATT	9.38695	14.4008	24	45	34	13	31	61	45	40	23	46	42	14	38	57	46	47	251	346	314	192	294	258	264
266	I	720025	720065	+	SPAC1296.06	tah18	SPAC1296.06.1	4	GT	AG	239	-3.7124	-3.33377	0.298055	0.217661	0.378637	2.05184	T	G	G	A	GATGAACAGCATCCTGATGGGTAAGTTAATGATAATAAGTATTCTTACTTATTTTTTGCAGTGTTGAAGGTGTTTTTGCAT	TGATGGGTAAGTTAA	TTCTTACTTATTTTTTGCAGTGT	7.49237	9.07066	25	27	34	11	33	31	41	31	29	28	35	17	48	37	44	29	322	415	355	225	368	396	368
267	I	724326	724377	+	SPAPJ696.02	lsb4	SPAPJ696.02.1	1	GT	AG	1173.5	-6.05598	-5.17338	0.564863	0.236244	0.882608	2.88304	A	G	A	T	TTTACCTTCGTCTTTAAAGAGTATGTAATGACTGATCATCAATTATTGTTGGAAATGTAACTAACATTTAAGGCGAATGCAAGAAGGCTGGG	TAAAGAGTATGTAAT	AAATGTAACTAACATTTAAGGCG	1.64764	2.89662	17	30	12	22	43	51	31	26	20	35	13	25	46	48	31	29	1155	1717	1479	1192	1450	1522	1196
268	I	724419	724505	+	SPAPJ696.02	lsb4	SPAPJ696.02.1	2	GT	AG	1282	-6.80713	-5.96243	0.171423	0.266134	0.844701	5.33668	G	T	G	T	AAATTTTGACTAGTTTTGTGGTATGTCAATTTTAAAATTAAGTTTACTTTTTATTATTAAATGACCCATTGCCTTGATAGAAAATTTTATTAACTGTTTTAATTTAGGACCCGAGGCAAACTCTTGG	TTTGTGGTATGTCAA	TATTAACTGTTTTAATTTAGGAC	0.988839	1.74001	13	22	16	12	38	23	34	28	12	15	10	8	20	19	13	13	1272	1872	1585	1272	1559	1685	1292
269	I	727902	727986	-	SPAC22G7.01c	fra1	SPAC22G7.01c.1	1	GT	AG	1386	-4.26547	-3.17388	0.0717544	0.132066	1.09159	14.5254	G	A	C	A	ATGTGGTTCCTTCTGAAGACGTAAGTAGATAAATTAATATGCTAACTTACATAAATCTCAAGTGAAATAAAGAACCCGCTGAACTGAATATTAACAATTATATAGGCCCATTCGTCGGAGTATAC	GAAGACGTAAGTAGA	GAATATTAACAATTATATAGGCC	6.32032	12.6216	41	64	40	28	135	123	116	131	133	163	134	112	213	227	181	191	1622	2172	1799	1301	1555	1765	1356
270	I	727732	727845	-	SPAC22G7.01c	fra1	SPAC22G7.01c.1	2	GT	AG	1069	-5.24302	-4.86813	0.173488	0.171589	0.37489	3.07274	T	G	G	T	AGACGAGCTTTTATTAGTGGGTATGTGTTTTAATATTAGTAAAGCTATAGTTTCGTAATCCGCCGTATTAGTATTGTATCAAAATTGTTTGTTCATTATCTTTGAAACTTTTATATTTTTCTAACTGTACCTAGATTTGATGGTTCAGCTGGTT	TAGTGGGTATGTGTT	ATTTTTCTAACTGTACCTAGATT	2.74857	3.96349	68	81	58	52	59	85	68	78	16	17	14	10	29	39	16	17	1500	1918	1590	1038	1517	1651	1239
271	I	728453	728493	+	SPAC22G7.02	kap111	SPAC22G7.02.1	1	GT	AG	356	-3.23432	-2.81122	0.262115	0.244106	0.423099	2.3625	A	A	G	T	AAATTGCTCATGCAAAAAAGGTTTGTCGATTTTAAAGCTTCCTTGCTAATGCATGCTATAGCTTGTTTATGACCTATACTC	AAAAAGGTTTGTCGA	CTTGCTAATGCATGCTATAGCTT	9.7923	12.7153	30	63	44	37	56	53	53	34	38	69	58	42	75	76	69	40	418	555	465	330	414	490	361
272	I	728620	728663	+	SPAC22G7.02	kap111	SPAC22G7.02.1	2	GT	AG	410.5	0.285822	0.543454	0.0555457	0.301811	0.257633	1.67905	A	A	G	T	TTTTTATGTTACAAAGCAAGGTTTGTAAAGTTATTATTATTATTATCGAGTTTCTGATCATTAGGATGTGTACGAGCAATTTTT	AGCAAGGTTTGTAAA	ATCGAGTTTCTGATCATTAGGAT	54.9784	59.2932	319	521	392	248	411	450	329	300	267	410	293	195	347	359	258	278	246	365	276	189	204	257	258
273	I	730686	730725	+	SPAC22G7.02	kap111	SPAC22G7.02.1	3	GT	AG	629.5	-4.63415	-4.12069	0.237363	0.38574	0.513454	2.26731	G	G	G	G	AGTATTCCGACGTCGTTGGGGTAGGTGATCTGTTAAACCGAAAATACTAATATGATATAGTTAATTTGCAAGATTATGAT	GTTGGGGTAGGTGAT	AAAATACTAATATGATATAGTTA	3.96632	5.68574	33	33	20	25	51	44	33	23	37	36	39	32	70	60	46	35	776	1005	830	600	781	872	678
274	I	730964	731003	+	SPAC22G7.02	kap111	SPAC22G7.02.1	4	GT	AG	385	-4.75245	-4.38226	0.339001	0.386331	0.370182	1.44046	A	A	G	A	TGTTGTTATAATCAATGAAGGTAAATAATTAGCAGCAATGTGCCATACTAACTAAAATAGAATCATTTATGAACAATATC	ATGAAGGTAAATAAT	TGCCATACTAACTAAAATAGAAT	3.6321	4.77503	27	26	13	13	20	33	25	29	29	40	24	19	24	45	34	34	695	801	709	369	685	728	515
275	I	731189	731226	+	SPAC22G7.02	kap111	SPAC22G7.02.1	5	GT	AG	725.5	-5.81585	-4.8285	0.35193	0.296914	0.987347	4.28863	A	T	T	A	CAGCAGCCGGCCAATTTATTGTAAGTGATCATTATCTGTTAAAAATATTAACATTAAGATTTCATTCATTACGTCCGA	TTTATTGTAAGTGAT	TTAAAAATATTAACATTAAGATT	1.77876	3.46837	25	24	14	10	38	30	31	33	22	17	19	11	30	26	33	35	929	1215	1054	715	922	1059	885
276	I	731323	731368	+	SPAC22G7.02	kap111	SPAC22G7.02.1	6	GT	AG	705	-3.97817	-2.29516	0.178539	0.0319148	1.68301	18.5589	T	T	G	A	TTATTGCTAAAATACTATTGGTAAACAATATTTATGCTTTTTTTGCAAACTAATACTGATTTATAGGGGTTCGGTGGAAATGCATC	CTATTGGTAAACAAT	AAACTAATACTGATTTATAGGGG	6.20345	17.0223	51	61	72	55	147	159	144	126	49	59	64	41	151	161	155	130	868	1057	1007	656	737	806	729
277	I	731551	731615	+	SPAC22G7.02	kap111	SPAC22G7.02.1	7	GT	AG	689.5	-3.34797	-2.7747	0.171965	0.112771	0.573276	5.57543	T	A	A	A	TTTTTAACAGATCTTCTTAAGTAAGCATTATTTGTCGTTTTCATCACGTCTATGTAATGATTATCTTGTTAACAACAAATTCTAGGGCACGAATAAAAGACAAAG	TCTTAAGTAAGCATT	TTGTTAACAACAAATTCTAGGGC	8.97364	12.8062	128	162	149	115	204	202	189	180	31	27	22	24	65	69	53	50	786	1124	878	620	867	1002	877
278	I	732898	732941	+	SPAC22G7.04	pan2	SPAC22G7.04.1	1	GT	AG	661.5	-6.46325	-5.27083	0.374661	0.244555	1.19242	5.33028	G	A	A	A	AGATGGATGCGTGGAAAGAAGTAATTATTTTTATAATATTCCATTATAAATTTTAACAAATTAGATTACCAAAACAACTGAAAA	AAAGAAGTAATTATT	TATAAATTTTAACAAATTAGATT	1.16285	2.54448	8	11	15	5	16	20	14	20	11	12	14	7	21	24	17	23	718	1210	973	696	839	855	646
279	I	733041	733084	+	SPAC22G7.04	pan2	SPAC22G7.04.1	2	GT	AG	701.5	-3.81996	-3.89767	0.160026	0.189135	-0.0777101	-0.627325	A	A	T	A	TATGGACTGGACATAAAAATGTAAGTTAGATTAAAGATTAATTATGAAACTAAGTAAATTCTAGGGTCAAATTAAATCTTCTTT	AAAAATGTAAGTTAG	TGAAACTAAGTAAATTCTAGGGT	6.63274	6.3813	73	118	94	62	88	75	74	60	34	42	40	28	32	31	28	22	648	1198	945	702	837	894	654
280	I	733252	733368	+	SPAC22G7.04	pan2	SPAC22G7.04.1	3	GT	AG	873.5	-5.63887	-4.68968	0.0975175	0.302812	0.949184	5.96732	T	C	A	A	ACAATAAGATGGAGATATCAGTAAGTATATCATGATATGCATTCTTGATCTAGTAGTTCCGTACCTTGTGTTCAGCGATCTATGATCATTTTGTATTCATGCTTTCTATGTTCAAAACATGCAGTACTAATCTCTAGGGATTCTGATTGTATAGATT	ATATCAGTAAGTATA	CATGCAGTACTAATCTCTAGGGA	2.26484	3.89408	20	42	26	20	42	49	43	31	18	22	26	15	45	50	38	24	1047	1509	1275	854	1108	1142	881
281	I	733496	733535	+	SPAC22G7.04	pan2	SPAC22G7.04.1	4	GT	AG	521	-6.22592	-6.42719	0.394582	0.465518	-0.20127	-0.659632	A	A	G	A	GAGGAATTTCAATTCATAAGGTAATGTTCCTTTGTGTCCTGTATCACTAACATTTAATAGGACAAAAACGTTAGTGACAT	CATAAGGTAATGTTC	GTATCACTAACATTTAATAGGAC	1.34879	1.23336	11	12	13	12	15	9	13	5	2	11	3	8	3	5	5	4	635	895	660	512	727	722	511
282	I	734114	734150	+	SPAC22G7.04	pan2	SPAC22G7.04.1	5	GT	AG	575.5	-6.40469	-6.08174	0.424361	0.300878	0.322947	1.24162	T	G	A	T	GTGCAATTAGAAAATAATGAGTATGTTTTTGTATCAAAGTTTAATCTAACGACTTAGCCCATTGAACTCAATAGGAT	TAATGAGTATGTTTT	AGTTTAATCTAACGACTTAGCCC	1.29954	1.4711	10	14	14	5	15	11	9	9	9	14	11	4	14	9	10	9	825	1076	780	570	770	863	599
283	I	735458	735494	+	SPAC22G7.04	pan2	SPAC22G7.04.1	6	GT	AG	636.5	-5.67758	-5.38033	0.246956	0.29083	0.297253	1.55819	G	A	G	T	TTTTGTTTCAACAATTAGAGGTATGAATTTGTTATTATCATTTTTCTAACTAGACAGTATCCGATAATACCAGCTCT	TTAGAGGTATGAATT	TCATTTTTCTAACTAGACAGTAT	2.66814	3.10815	18	15	16	10	21	17	15	19	21	21	24	11	22	19	17	24	857	1080	891	621	827	963	709
284	I	737038	737164	+	SPAC22G7.05	kri1	SPAC22G7.05.1	1	GT	AG	711.5	-9.09016	-7.73035	0.609979	1.05782	1.35981	2.22721	A	G	T	A	GCGTGAGGAGCTTCAAAAGTGTAAGTAAATTTTTTTGTAATGGCTTTCTTGCAATCAGTTGAAAAGCAAATCTTTGGCGATTATTCTATTGCTTATGAAATTTCAATTGAAAAGAAAACGTGAATCAGGTATACTAACTAAAATTAGTAGAAGCAAAATACGGGGAA	AAAAGTGTAAGTAAA	GGTATACTAACTAAAATTAGTAG	0.626168	1.37737	3	2	0	2	4	5	1	8	5	3	6	5	8	6	2	14	1618	2447	1803	1382	1350	1426	703
285	I	749996	750112	+	SPAC22G7.08	ppk8	SPAC22G7.08.1	1	GT	AG	112	-6.12654	-5.16318	0.347641	0.913906	0.96336	1.97048	T	C	G	T	ATTCATTGGAATTAACCTCGGTATGTTTTCTGCCTTTAATTTTTTTAGTTATCTTTTTTTCTTTAAAAAAAAGAATAGAAAAAAATCCTTATTTTTCTAAATATTCAAATATGGTGTACGCTAACTAATGATATTAGAATAAACAGGATGATCAAGT	ACCTCGGTATGTTTT	ACGCTAACTAATGATATTAGAAT	1.95689	3.55037	2	1	0	1	6	5	2	0	5	4	5	3	16	11	9	5	216	229	207	110	226	242	167
286	I	753080	753155	-	SPAC22G7.09c	nup45	SPAC22G7.09c.1	1	GT	AG	836	-8.95217	-7.79977	0.516165	0.534057	1.1524	3.10316	A	A	A	T	CACAGGAACCCAAAACCAAAGTATGTTTCTTTAGGTGAACAAGTCTTCAAGTTTACTTTTCGAATTTTGTGCTTATTCATATATTAACCTTTTCAGATACTGGTACTTCTGCAGGC	ACCAAAGTATGTTTC	TCATATATTAACCTTTTCAGATA	0.295697	0.562705	2	1	3	2	9	6	9	6	3	3	4	2	4	2	6	4	1265	1677	1297	832	1326	1475	1127
287	I	752430	752472	-	SPAC22G7.09c	nup45	SPAC22G7.09c.1	2	GT	AG	1226	-4.52726	-4.33477	0.173598	0.151555	0.192484	1.67054	A	A	C	A	CAGCAGCAACCGTCAACAACGTAAGTTAATTATTAAATTTTTTTTTCATTAACAAAAAAACAGGCAACTCCCTTCTAATCCAG	AACAACGTAAGTTAA	TTTCATTAACAAAAAAACAGGCA	4.19303	4.73539	3	17	16	5	7	17	10	14	101	181	108	99	122	146	131	133	1356	1952	1516	1173	1495	1687	1327
288	I	752297	752342	-	SPAC22G7.09c	nup45	SPAC22G7.09c.1	3	GT	AG	772.5	-6.50523	-4.76098	0.345591	0.258764	1.74426	8.08028	A	G	A	T	AAATTTTTAGATGACTTAGAGTATGTGTTACCTTATGTACAAAATTTGTTCTAATCATGTCCGTAGCAAAGAAATTTTTAGCCAAA	CTTAGAGTATGTGTT	TGTTCTAATCATGTCCGTAGCAA	1.35933	4.15003	13	20	13	7	51	39	24	34	15	16	8	6	45	36	34	28	996	1403	1116	765	1001	1068	902
289	I	752132	752187	-	SPAC22G7.09c	nup45	SPAC22G7.09c.1	4	GT	AG	1148	-4.46873	-2.75501	0.0424275	0.0847818	1.71371	36.1523	A	G	A	A	ATGTCGCTGAAGTACAGAGAGTGAGTTATTTCCTTCTATTATCTCCAAGTTTTATTTGTTTCTAACTAAAATAAAGCGTTTATCTTCTGTCTCGAC	CAGAGAGTGAGTTAT	TGTTTCTAACTAAAATAAAGCGT	4.42974	13.8543	74	105	87	58	245	230	192	209	62	71	55	38	198	176	142	166	1530	1913	1527	1100	1376	1419	1182
290	I	751801	751839	-	SPAC22G7.09c	nup45	SPAC22G7.09c.1	5	GT	AG	1007.5	-4.80066	-4.35304	0.224833	0.0735117	0.447622	3.78465	A	G	G	T	ACAGAATAATAGTCCCGAGGGTATGCCTTTAATTTGTAAAACTTGTATTAACTATCTAGCATTACTGAAAACTATCAAA	CCGAGGGTATGCCTT	AACTTGTATTAACTATCTAGCAT	3.50876	4.66547	43	75	61	40	76	71	79	73	32	49	43	19	47	54	38	43	1144	1557	1241	978	1328	1227	1236
291	I	753842	753886	+	SPAC22G7.10	iss1	SPAC22G7.10.1	1	GT	AG	1568	-5.08297	-3.2651	0.184222	0.156729	1.81788	15.0318	T	C	A	A	GTGAAGAAAGCGATGATTCAGTAAGATTTCAATTAAAATGATACTGCTAACTGCTAATTTTGTAGGATATTGAATTTATCATTGA	GATTCAGTAAGATTT	GCTAACTGCTAATTTTGTAGGAT	2.99845	9.47398	49	79	58	46	169	198	168	127	42	78	71	38	172	213	177	143	1788	2396	1963	1524	1641	1886	1495
292	I	753940	753986	+	SPAC22G7.10	iss1	SPAC22G7.10.1	2	GT	AG	1842.5	-5.85942	-5.82505	0.151341	0.349693	0.0343727	0.180417	A	G	G	T	GAAAGAGCAGAACCATTAGGGTATGTAAACCAAAATAATTGATTTCAGATTATACTAATAATGTTAGTGGATCGATTGCAACATTAG	ATTAGGGTATGTAAA	GATTATACTAATAATGTTAGTGG	1.70623	1.80272	8	12	4	8	11	8	12	8	70	85	69	61	57	62	83	61	2176	2823	2449	1808	2142	2488	1921
293	I	756882	756988	-	SPAC4G8.02c	sss1	SPAC4G8.02c.1	1	GT	AG	4563	-4.69977	-4.3369	0.15702	0.0685013	0.362871	4.23639	A	A	G	T	CGTTAAGCCTGACCGCAAAGGTATCGTAGTTATAATGAATACTCAATGAAATTGAGAGTTTGCTATTATCTTCTCTTTCATACCCTAGCAAAATAATTATTCATACGAGCTATTACTAATAGAACAGAGTTCTTGAGCATTTCTAAG	GCAAAGGTATCGTAG	AGCTATTACTAATAGAACAGAGT	4.02713	5.00319	205	310	251	155	300	286	255	219	171	298	214	154	316	293	260	221	4996	7222	5595	4643	6419	6143	4940
294	I	756611	756778	-	SPAC4G8.02c	sss1	SPAC4G8.02c.1	2	GT	AG	3704	-8.99267	-7.23876	0.946126	0.19448	1.75391	3.63164	T	G	T	A	CCCATTAACAAGGTCCTTGTGTAAGTAAAAAATAGATAAAGGAAACGAAATTCCTGGAAATAATAGTAATTCCTAAACGAATATTTTGTTTCCTTGGATTTTGTAGCACATAAACTCTGTTTTAGTCTGCTTATTTTTCTTTCAAATTTTTCTTCGATTGGCATCGTGATTATTAACATTAATATTAGTGGAGGTGCTTGAGAAGTGT	CCTTGTGTAAGTAAA	ATTATTAACATTAATATTAGTGG	0.274951	0.738909	18	11	6	5	42	39	42	28	21	11	8	3	28	32	19	12	3964	5940	4643	3799	5218	4921	4203
295	I	769749	769811	+	SPAC4G8.04	SPAC4G8.04	SPAC4G8.04.1	1	GT	AG	196.5	-6.67615	-5.50111	0.47969	0.622146	1.17505	2.99146	A	A	T	C	CTGATACACTCCCTACGAATGTACGATAAGTGGTTTTGAAAGATTATTAAAGTATGAATTGTTTACTAACTACTTTTTTTTAGATATCTTTTAGAATATTTGA	ACGAATGTACGATAA	TACTAACTACTTTTTTTTAGATA	0.99103	2.33497	5	4	3	3	13	14	6	6	3	2	2	2	11	11	4	12	314	397	363	194	400	434	426
296	I	775514	775640	-	SPAC4G8.07c	trm2	SPAC4G8.07c.1	1	GT	AG	543	-6.36887	-5.5111	0.159858	0.424801	0.857772	3.77969	C	T	G	A	TAGTTATTTGAGCTCGTCTGGTAAGTTCTTAATCCCGTATTCTTGATGGCGAGCTTCGTTTTTTTATGTGAGCTTCATATCAGTCGTATTTGAAAAATCCTTTTAATGTTCTAAATAAATTTAAAAATAACTAACCAACTATTACAGGTGATGGAATTGGCCTTGTT	CGTCTGGTAAGTTCT	TAACTAACCAACTATTACAGGTG	1.3995	2.32214	12	18	7	10	17	20	7	15	4	9	12	5	27	14	9	13	734	958	832	627	772	840	538
297	I	775291	775413	-	SPAC4G8.07c	trm2	SPAC4G8.07c.1	2	GT	AG	509	-10.0047	-8.84192	2.51291	0.755084	1.16279	0.886304	T	G	A	A	AAATTGCATTTTCTAGCTGAGTAAGTAAATTTAAAGAATTTTAAACATGCCCAGCTTTTGAACACATACTTTGAATCTAATTCATCTTCCTGAGCATGGAAAAAAAATTCAAGTGTTCCGTTAAACCTTTATTAACCGATTAGCACTTATGCACTGGCTGATT	AGCTGAGTAAGTAAA	AACCTTTATTAACCGATTAGCAC	0.217422	0.31068	0	3	2	0	4	3	1	0	0	0	2	3	1	2	0	2	683	943	777	548	762	830	518
298	I	774404	774452	-	SPAC4G8.07c	trm2	SPAC4G8.07c.1	3	GT	AG	817.5	-6.05391	-5.25111	0.431452	0.294081	0.802796	3.075	T	C	G	A	AAGCAGAAAAAATATTTTCGGTAAGGAATAAGTGTATTTTAGAGGCTTGAAACTGACACATTAAAATAGAGCATTGAAACACCTCCTAA	TTTTCGGTAAGGAAT	AAACTGACACATTAAAATAGAGC	1.55197	2.71024	20	23	29	23	34	55	26	30	7	15	9	14	18	28	10	15	1125	1502	1316	799	1075	1172	802
299	I	774024	774154	-	SPAC4G8.07c	trm2	SPAC4G8.07c.1	4	GT	AG	226	-7.97864	-6.30894	2.78774	0.520635	1.6697	1.17753	T	T	G	A	ATCACGTCGAAAGTATATTGGTAAGTCTCTACTTATTTTAAGGTTATATTGATTGAATTTTTTGTGGTCATAAAATCTTATAATAACTTTTAATTTCATGACTTTAAATCGTCATTTTTAAATATTTGAAGCTATTTTTCTAACATTTTAGACATTGACAAAGGTTGTATC	ATATTGGTAAGTCTC	CTATTTTTCTAACATTTTAGACA	0.820459	1.54944	7	10	10	0	4	8	6	6	0	1	0	0	3	4	5	0	430	523	396	226	400	455	272
300	I	776759	776828	+	SPNCRNA.159	SPNCRNA.159	SPNCRNA.159.1	2	GT	AG	215.5	-0.0559075	0.0753046	0.277156	0.217538	0.131212	0.744819	A	A	G	A	AATTGTGTGAAATATAGAAGGTAAGCAATGTTAGGTTACAACGAAAAAATAAGTCATAACTCAATAATTGATGTTAATGGAGGTGATTAGGAGAGAAACGGGTTTCTTTC	TAGAAGGTAAGCAAT	ATGTTAATGGAGGTGATTAGGAG	51.4568	53.0071	158	246	213	129	196	219	213	178	102	141	131	84	119	132	118	111	180	179	167	100	178	173	130
301	I	777288	777337	+	SPAC4G8.08	SPAC4G8.08	SPAC4G8.08.1	1	GT	AG	623	-4.85525	-4.37611	0.249148	0.279218	0.479142	2.56078	T	A	G	C	CAAACTCTCATGGCTGCTAGGTACATTTAAATTAGAGTTCCTGCCAAAACATACTAACATTGATAAAAAGTGCAGGTGCTGTTGCAAGTC	TGCTAGGTACATTTA	ATACTAACATTGATAAAAAGTGC	6.16987	7.52935	13	28	27	12	40	43	23	30	35	50	42	22	49	72	38	41	781	1032	822	586	858	1025	842
302	I	777732	777890	+	SPAC4G8.08	SPAC4G8.08	SPAC4G8.08.1	2	GT	AG	358	-2.86879	-2.67643	0.0853459	0.143939	0.19236	2.29905	A	T	G	T	TTTATCGAGGCTATTGGATGGTATGTGAATCTTTTTTATTTATTTATTAAATTTTCTTTAAATGAGAATCTAAACAATCTAAAGCTTTACGGCCTTTGGGGGAAATTAAAAAACAAAAATAGACTTAATCAAATTTTTGATTAATCTTTTGTTAATTCTCTTTCTAACTTAAATTATAGGGAGTCGCAATTTATCTGCC	TGGATGGTATGTGAA	CTTTCTAACTTAAATTATAGGGA	20.4158	19.4325	33	43	33	34	62	62	47	50	68	81	82	46	94	79	70	70	382	482	392	285	468	456	429
303	I	782705	782802	-	SPAC4G8.11c	atp10	SPAC4G8.11c.1	1	GT	AG	112.5	-4.73149	-4.05127	0.462607	0.22329	0.680215	2.64841	A	A	G	T	CAAGATTATTTAAGGAGAAGGTATGAACAATTGGTTAAAAGTAATATTCATTTCTGGAAATTTCAAATAAGAATGAAAAAAAATTAGTTTATTGCTTAAAAATATTGACACGTTTTAGAGCGCCTTATGGATGTACAA	GAGAAGGTATGAACA	AAAATATTGACACGTTTTAGAGC	7.24848	5.83667	5	13	10	5	15	15	11	9	4	6	4	0	8	7	4	4	128	192	152	104	170	162	130
304	I	782337	782437	-	SPAC4G8.11c	atp10	SPAC4G8.11c.1	2	GT	AG	59.5	-5.34422	-3.93161	0.948256	0.291465	1.41261	2.84788	T	G	G	A	CAATACCAGAAAAGTGCTGGGTAAGTAGACGCATTATTTGTCCAAGCTGCTCACAAGTTTGTTCGCTTGATAAGATAGATTTATTTACTTCCAAAATTTATAACCTTTTGCTAACTAGCAGAATGAATATATTACAGCATA	TGCTGGGTAAGTAGA	AACCTTTTGCTAACTAGCAGAAT	2.88552	7.17925	6	3	5	1	6	8	6	4	0	2	1	0	4	4	3	8	100	78	77	59	95	95	72
305	I	786400	786439	-	SPAC4G8.12c	SPAC4G8.12c	SPAC4G8.12c.1	1	GT	AG	163	0.236646	-0.698624	0.375618	0.264178	-0.93527	-4.07333	C	A	A	T	ATCGTTTCAAATATTCGCAAGTATATTACAATTCTTCAACAATTTATGACTAATATAAAGATAAATTATTTGGCTGGAAA	TCGCAAGTATATTAC	AATTTATGACTAATATAAAGATA	54.2464	38.1899	139	192	195	100	114	102	100	83	89	146	149	88	86	85	75	42	120	180	110	68	139	182	121
306	I	786230	786273	-	SPAC4G8.12c	SPAC4G8.12c	SPAC4G8.12c.1	2	GT	AG	280	-3.27806	-2.40929	0.115065	0.110068	0.868771	10.912	A	A	T	A	TTGCCGGTGTATTTGCAAATGTAAGTGTATTTTAAATTGAACGAAATTCTTACATATCCAAAAGCGAACTGCTCTCCGTATCCT	GCAAATGTAAGTGTA	AATTCTTACATATCCAAAAGCGA	10.0136	15.9597	42	69	44	35	78	83	59	65	29	33	24	17	55	47	41	31	331	461	369	253	319	341	280
307	I	786063	786160	-	SPAC4G8.12c	SPAC4G8.12c	SPAC4G8.12c.1	3	GT	AG	271	-9.11339	-7.05633	2.43002	0.981934	2.05706	1.56973	T	A	G	T	TTTGATCTCTTTGTTAATAGGTATGTACATTGGCGAATATTAAGCTCTGATAAATTTGGAATTTATTTCAGAATTTACTACAAACCTTATTTCCTCCTTCCTTGACTAATTTTGGCAGATTTGAGTATTTGGAACATC	TAATAGGTATGTACA	TCCTTGACTAATTTTGGCAGATT	1.02726	1.00893	1	3	5	0	1	3	3	10	0	1	2	0	2	1	2	2	353	517	382	270	386	389	323
308	I	785856	785895	-	SPAC4G8.12c	SPAC4G8.12c	SPAC4G8.12c.1	4	GT	AG	69.5	-4.05805	-2.73364	0.344047	0.38964	1.32441	5.09589	G	T	G	A	TTTCGAAGTTGAATAGTGTGGTAAGTTAATAGCTGGCAACTCTTAACTAACAAGAATCAGCCATTAAACAAGAAAATTAG	AGTGTGGTAAGTTAA	TCTTAACTAACAAGAATCAGCCA	6.47322	13.474	19	15	21	5	38	29	16	34	8	10	11	2	22	24	14	26	259	233	187	66	188	211	127
309	I	785633	785697	-	SPAC4G8.12c	SPAC4G8.12c	SPAC4G8.12c.1	5	GT	AG	158	-12.2847	-9.30299	0.448443	2.05106	2.98167	2.84034	A	G	A	A	AACGTGAACAATCCGAAAGAGTAAGTGATTTTGATTTTTAAATTGAATTAAAAATATATTATGGAATAAACACTAACTGGATTAGCATCTTTTTGCACTTATGTA	GAAAGAGTAAGTGAT	ATAAACACTAACTGGATTAGCAT	0	0.239189	0	0	0	0	1	0	0	1	0	0	0	0	1	1	0	1	292	313	268	158	293	312	242
310	I	792092	792128	-	SPAC16C9.01c	SPAC16C9.01c	SPAC16C9.01c.1	1	GT	AG	291.5	-2.01714	0.718225	0.170854	0.300302	2.73536	15.8341	C	T	G	A	TGTGGAATTCGTCACAACTGGTAAAAACTTTCACATATAAGTGCTAACGAATGCAAGGCATGTTTATTATAGATGAA	CAACTGGTAAAAACT	TAAGTGCTAACGAATGCAAGGCA	20.0479	62.1597	58	96	79	58	252	264	263	232	78	113	102	71	215	220	249	213	317	435	358	226	154	190	134
311	I	791852	792013	-	SPAC16C9.01c	SPAC16C9.01c	SPAC16C9.01c.1	2	GT	AG	205	-6.07502	-4.92357	0.51258	0.246699	1.15145	4.04829	T	T	G	A	TGGAGGTGCAGGATCTTTTGGTAAGTGTCTAATTCTTTTTAAAATTTTAAGCGGAGCGATTTGCGAACTTCATTGGTGAAGCATATCTGTTTATCGAAGGTTGAAATCCTCTCCCTTAGAAAAAAGATGCATTGCGTCCAATATTTTTATTATTAAAATAATAATTAACACATTATTTTCAGCATTGATTGGTGCTAGACTC	CTTTTGGTAAGTGTC	AATTAACACATTATTTTCAGCAT	1.51318	3.20611	8	17	10	2	11	15	16	14	0	1	1	2	6	8	6	8	326	399	326	203	333	316	326
312	I	793610	793658	-	SPAC16C9.02c	SPAC16C9.02c	SPAC16C9.02c.1	1	GT	AG	3511.5	-4.35856	-4.40232	0.0852842	0.191427	-0.043763	-0.417655	A	C	G	T	AAAGTGTCAATCCTATTACGGTATGATGAAGATTAACTGGAAGTTGGGATTTGCTAACGTTTTATTCAGCCATGGGGTTATCCAGCTTC	ATTACGGTATGATGA	TTTGCTAACGTTTTATTCAGCCA	4.65757	4.54724	253	355	265	182	344	288	179	182	165	238	170	127	214	185	121	130	4461	5669	4348	3357	4892	5015	3422
313	I	792950	793048	-	SPAC16C9.02c	SPAC16C9.02c	SPAC16C9.02c.1	2	GT	AG	2970.5	-5.9304	-4.57083	0.102389	0.148536	1.35957	15.0723	A	C	A	A	AAATGGTTTGCATGGCTACAGTAAGTTTTTAACATTCAATGTACCTCTCAAATCAAAGCCATGCTTTTTAGACAAGTACTTTGAACTTATTATTAGGAAGGAATTTTAACAAAAAATAGGATTATGATTGCTGGCGCAT	GCTACAGTAAGTTTT	GGAATTTTAACAAAAAATAGGAT	1.81556	4.79688	52	70	49	44	165	162	103	111	66	91	68	61	237	222	159	138	3627	4977	3851	2912	4354	4202	3329
314	I	798498	798547	-	SPAC16C9.04c	mot2	SPAC16C9.04c.1	1	GT	AG	652.5	-5.39125	-5.52125	0.284862	0.442859	-0.129998	-0.493756	T	T	G	T	GATGAGGATGACATGTGTTGGTATGTTTTACTAGCCGATTAGTATCAAAATTAACTGACAATTGCAACAGTCCTCTATGTATGGAAGAAA	GTGTTGGTATGTTTT	TTAACTGACAATTGCAACAGTCC	2.39875	2.30084	31	35	26	27	34	27	17	30	18	13	12	12	16	11	6	14	984	1202	911	633	933	976	778
315	I	798230	798317	-	SPAC16C9.04c	mot2	SPAC16C9.04c.1	2	GT	AG	1008	-4.6014	-4.01998	0.256117	0.16578	0.581413	3.81144	G	G	A	T	CGGCCTGTCACGGCAGAGGAGTATGTAATTCAGATTATAGAATTCTTGTTTAAGCATAATCTTGTTTAAATTCACTTTTATTTTTAAACATGTCGCTAATGTTTTTAGATGGAAGATGGACTTACATC	AGAGGAGTATGTAAT	CATGTCGCTAATGTTTTTAGATG	4.7951	6.61163	50	90	78	46	77	92	82	94	33	53	47	24	54	55	41	54	1185	1619	1221	966	1210	1225	992
316	I	808198	808255	+	SPAC2G11.02	urb2	SPAC2G11.02.1	1	GT	AG	267.5	-6.97949	-7.02809	0.723995	0.918583	-0.0486019	-0.0831086	T	T	T	T	TTGAAAGAAAATTCTAATTTGTATGTCGTTGAATACGCATATTTTTATTATTTCAGTTAATGTATTAACAAGTATTAGAACATGTGTTAACATTGGTT	TAATTTGTATGTCGT	AATGTATTAACAAGTATTAGAAC	1.75791	1.78506	5	14	4	2	5	4	7	1	2	7	5	1	3	3	2	1	587	679	535	314	534	507	260
317	I	813767	813815	-	SPAC2G11.03c	vps45	SPAC2G11.03c.1	1	GT	AG	503	-4.81091	-4.26885	0.312659	0.205069	0.542062	2.89943	A	G	T	C	CAGCAGATTTATTTAACAGTGTACAGTTAATAGTTGTTTTTCTAATACTTATGCTAATGTTGACTTTAGCTTACTCGGTAATAAACGTG	AACAGTGTACAGTTA	TATGCTAATGTTGACTTTAGCTT	4.52947	6.37147	29	26	40	25	53	61	49	35	9	20	19	17	34	30	25	18	605	822	716	476	787	868	630
318	I	813473	813558	-	SPAC2G11.03c	vps45	SPAC2G11.03c.1	2	GT	AG	498	-5.42385	-4.05975	0.285026	0.213563	1.36411	7.66011	C	A	A	A	AGGCTGTTAAAAGTATTCAAGTAAGCAACTACGTTTTACACATTGCTTATAAGTCAATGTTATGGAGATTTACAAAACGCTTAACAATCTCTAACACGTATTTTAGGAATTTTTTTTAGACTATTT	ATTCAAGTAAGCAAC	ATCTCTAACACGTATTTTAGGAA	2.44832	7.93655	15	27	15	16	66	80	52	46	11	20	19	12	44	62	35	28	724	960	743	484	925	968	758
319	I	812140	812191	-	SPAC2G11.03c	vps45	SPAC2G11.03c.1	3	GT	AG	436.5	-4.66691	-4.50869	0.539907	0.279173	0.158221	0.520624	G	A	T	A	ATTCTACCGCTTACATTGATGTAAGTCAACTTCAAAAATTTCTTATTAATTATATAACCACTAACCATTTAGGATATTATGTATATGTCAAC	ATTGATGTAAGTCAA	TATAACCACTAACCATTTAGGAT	4.33297	4.52322	15	21	10	19	14	17	28	20	30	31	19	28	37	36	45	39	480	694	609	413	702	696	680
320	I	818141	818206	+	SPAC2G11.06	vps4	SPAC2G11.06.1	1	GT	AG	744	-6.07247	-3.4315	0.446561	0.0843001	2.64097	11.6228	A	G	T	A	CCAATCCAGATTGTTTAAGTGTAAGACTGTTGCATGGAGTAACTCGTCCGAATTTGAACCTTTGTCTAACATTCTAACTACTGTAGAAAGCAATTTCATTAGTAAA	TTAAGTGTAAGACTG	TAACATTCTAACTACTGTAGAAA	2.78745	9.39507	10	21	13	13	100	125	96	103	10	25	23	15	85	88	84	92	1056	1447	1092	722	1040	1203	966
321	I	818319	818428	+	SPAC2G11.06	vps4	SPAC2G11.06.1	2	GT	AG	182.5	-5.95384	-4.72491	0.54447	0.398685	1.22893	3.64219	A	A	T	A	TTTTATGATGGCCCTAAAATGTAAGTTACTCAATAGTTTGAATTAGGGTGAGGATATATTGTCGCAATGATTCATAAGGAAATTTATATTTGGATCTACATTTTCAAGTTATTGTTTGCTAATATTTCAGATGAAAAAAATGAAAAATCT	TAAAATGTAAGTTAC	ATTGTTTGCTAATATTTCAGATG	2.28704	3.72328	7	7	2	6	16	15	5	12	5	8	5	3	29	23	10	10	372	475	348	177	434	485	285
322	I	818916	818974	+	SPAC2G11.06	vps4	SPAC2G11.06.1	3	GT	AG	683	-3.91145	-4.4867	0.153354	0.252872	-0.575254	-3.89028	A	A	G	T	TGGATGGGTGAAAGCGAAAGGTTTGTTATTCTACGTTAAAACTATTTACTCTTTAATATTTACATGACTAACATTATAGGCTTGTTCGTCAACTTTTTG	CGAAAGGTTTGTTAT	TTACATGACTAACATTATAGGCT	6.3858	4.33229	51	79	56	49	32	59	38	40	37	72	56	41	34	44	31	39	777	1074	809	638	933	959	789
323	I	821119	821376	-	SPAC2G11.07c	ptc3	SPAC2G11.07c.1	1	GT	AG	2867	-4.46081	-4.53176	0.0563789	0.104797	-0.0709507	-1.19245	A	T	G	A	TGATAAAGCTATTTTGGATGGTAAGTTTGTTGTTAACAATGATAAAGTTGTTTTCATTGATATCATAACCATTTTAAAGTCGCCAAAAAATTGATGAATTTTGTGTTTGAAATTTTTATAGATTTTTTGTTCTTTTGTCTAGTTAATGCTTAGAAAAATTGTTACCAAGATAATAGAAATGTTTACCTCTTGATGTTGAAAAGTTGTTACATTTAGTTTGGTTTCAGAAAAAAAATTTGTCATTTCACTACATTGCATTTTGCTAACTATTTTGACAGATGATCAATTTCATACGGAT	TGGATGGTAAGTTTG	TTTGCTAACTATTTTGACAGATG	4.58249	4.35371	325	415	347	256	366	358	283	316	9	7	17	2	14	30	13	16	3718	4883	3931	2729	4584	4632	3548
324	I	821006	821044	-	SPAC2G11.07c	ptc3	SPAC2G11.07c.1	2	GT	AG	2936	-5.81308	-5.42852	0.281576	0.198404	0.384553	2.23282	T	G	T	A	TTGGAAATAAACTTTATTGTGTAAGTCTTGGAAGTTGTTTAGTCTTACTAATTGTGTAGGCTAATGCCGGTGACTCAAG	TATTGTGTAAGTCTT	TAGTCTTACTAATTGTGTAGGCT	2.0481	2.59587	27	56	41	45	67	72	65	44	78	135	119	69	148	130	136	104	3952	5029	4018	2869	4751	4600	3552
325	I	822430	822488	-	SPAC2G11.08c	smn1	SPAC2G11.08c.1	1	GT	AG	276	-5.9825	-5.50449	0.227013	0.546861	0.478011	1.61461	A	T	G	A	TATAAGAGGGTTAACATATGGTAAGTAAAAGGTCTTCTAAGAAAATTTATGACTCTCTATTATTAACATAATGATTTAGACGAGACTTACAAAAAGCTT	CATATGGTAAGTAAA	TTATTAACATAATGATTTAGACG	1.55595	2.25328	6	10	7	7	7	10	17	12	4	4	2	2	4	5	8	6	271	411	350	302	373	435	375
326	I	823785	823893	+	SPAC2G11.09	SPAC2G11.09	SPAC2G11.09.1	1	GT	AG	447	-2.43693	-2.23601	0.158611	0.0626481	0.200924	2.35639	A	A	A	A	CGACAGTGATCCTAGAAAAAGTAAGTATACCTATCCTTCCCTCATTTGTAACAAAATTGCTAACGTTGTTTGAATCTTCGATCTGCGGGTGTTAATTCCTACAGATTCGAGATTCATCGCTGAAAACAGATCCATCGAGCGATTTAAGA	GAAAAAGTAAGTATA	AGATTCATCGCTGAAAACAGATC	15.9088	17.9595	50	55	55	38	85	67	60	50	100	169	157	116	168	166	139	144	452	655	542	368	572	564	454
327	I	827679	827902	-	SPAC2G11.10c	uba42	SPAC2G11.10c.1	1	GT	AG	218	-3.76495	-3.42016	0.532549	0.310287	0.344792	1.11882	C	A	G	T	TTCTGAGATAGGTCTTCCAGGTATGTTAAGTACTTTCAGAAGTTATCAAATTTTTTAAAACTCTTAATCCAGTTCAATATTGAATTTAAGAGCTTCTTTCAAGATGGACATATTAATAATTGAAACATTTTTATGTTAACTTACCGAAATGTTATAATGAAAGCTTATTGATTAGAATAATCTAAATTTGATAATCTAGTCTTCGGAGTCTGCTACTTTTTTAAATCAGTTTTCTAACCAATAGGTCAATTATCTCTTAAAAGG	TTCCAGGTATGTTAA	ATCAGTTTTCTAACCAATAGGTC	7.3639	8.81723	20	30	35	12	27	42	28	33	15	22	23	9	12	21	4	9	263	321	254	223	256	267	202
328	I	827421	827464	-	SPAC2G11.10c	uba42	SPAC2G11.10c.1	2	GT	AG	277	-8.64039	-7.29225	2.69198	0.736521	1.34814	0.966089	A	G	A	T	GCAAAGCAATTTTTAGAAGAGTATGTGAAATTATTTTGTGTACAATTGTTTTTCTAACGCTTAGTCTTAACCCTAATGTAATTA	AGAAGAGTATGTGAA	ATTGTTTTTCTAACGCTTAGTCT	0.509058	0.681143	6	3	3	0	2	3	2	6	2	0	3	0	2	4	0	0	387	528	408	291	414	423	293
329	I	829425	829507	-	SPAC2G11.11c	prh1	SPAC2G11.11c.1	1	GT	AG	538	-4.64479	-3.78442	0.203161	0.317239	0.860368	4.56772	C	A	G	A	GAACTATTATAGGCAATCAGGTAAGTTTTCTCTTTAATGACATACAAATACATGTTGCATGTATATGTAATTAATCCTGCCAAACCTTTCTAATCCAAATTAGACCATTTCAATTCACCCCTC	AATCAGGTAAGTTTT	ACCTTTCTAATCCAAATTAGACC	4.42035	7.8191	52	64	41	40	58	65	57	57	19	26	18	9	31	32	35	37	751	1082	872	642	748	783	483
330	I	829313	829355	-	SPAC2G11.11c	prh1	SPAC2G11.11c.1	2	GT	AG	567	-5.89878	-4.86474	0.212911	0.590254	1.03404	3.29584	T	T	G	A	CAATAATGTACCACGAATTGGTAAGTGTCATTGTTTCAAATTTTTTTTAATCTAATCATTCAGGTATTTACTACGAAATCTTA	GAATTGGTAAGTGTC	TTTTTAATCTAATCATTCAGGTA	2.19464	4.24238	15	19	17	11	27	20	32	28	11	16	20	11	18	21	28	23	869	1123	891	684	829	911	532
331	I	838383	838424	+	SPAC2G11.14	taf111	SPAC2G11.14.1	1	GT	AG	368.5	-5.35294	-5.20464	0.0931074	0.279782	0.148302	1.00589	A	A	T	G	CTGGATACAATGATGGAAATGTAGGTATTTTGAAATCTATAATCTTAAACTAACGAATGTAGGACCTGACAGATTTATTTAA	GGAAATGTAGGTATT	TCTTAAACTAACGAATGTAGGAC	2.75153	3.30133	18	32	26	16	24	37	18	23	3	3	3	1	2	0	0	2	465	672	571	360	528	606	418
332	I	838996	839043	+	SPAC2G11.14	taf111	SPAC2G11.14.1	2	GT	AG	401	-5.1026	-4.84425	0.360275	0.349433	0.258346	1.02948	A	A	G	T	AAAGAAAAAGACCCCAAAAGGTATGAATTGATTATTGTTGTATTTTTTTACTGATCTGACATGTTAAGTTTGCGTACCTGGTCGTTTA	CAAAAGGTATGAATT	TACTGATCTGACATGTTAAGTTT	3.77836	4.25415	5	5	5	2	8	9	3	8	31	33	24	14	24	43	23	19	484	610	486	391	481	525	436
333	I	839193	839230	+	SPAC2G11.14	taf111	SPAC2G11.14.1	3	GT	AG	342.5	-4.74799	-4.28615	0.254546	0.26367	0.461844	2.52036	C	A	G	T	GAACAGCTAATACATCACAGGTATGGTTTGATTTAGAATAGCTTTCACTAACCGAAAGAGGAATGACGGCTTGGATCT	TCACAGGTATGGTTT	TAGCTTTCACTAACCGAAAGAGG	9.81745	11.934	15	13	18	10	24	23	19	15	12	23	23	11	28	24	16	16	406	510	425	314	405	474	335
334	I	842242	842320	-	SPAC2G11.15c	tgs1	SPAC2G11.15c.1	1	GT	AG	340.5	-3.68005	-3.09645	0.31444	0.067446	0.583606	3.62949	C	G	A	T	TGGTATAGTGTTACCCCCGAGTATGTATAATAGCATTCATGTATTAATATCAGTGATTTTGTTGTTTGCATTTGAATGGGTCTGACAAATTATAATTAGAAAAGTAGCTGTTGCTATCG	CCCCGAGTATGTATA	GTCTGACAAATTATAATTAGAAA	8.1166	13.0025	54	80	48	25	77	79	54	57	33	31	15	14	42	52	30	37	459	599	459	319	525	526	374
335	I	842054	842125	-	SPAC2G11.15c	tgs1	SPAC2G11.15c.1	2	GT	AG	303	-4.61514	-1.93097	0.38616	0.210446	2.68418	12.2069	C	A	G	C	GTTTGCCAAGTATTGCCCAGGTTCGTTTGTAATAGTTTGTTATCAACCTTACATCTGTATCATATCACTGTTTATTAACGCTTTTGTTTCAGTAATCTCAATTGAGATCGAT	GCCCAGGTTCGTTTG	TATTAACGCTTTTGTTTCAGTAA	4.78702	26.768	30	41	19	14	120	116	80	117	15	14	12	4	100	88	61	78	422	561	456	292	390	446	299
336	I	841860	841907	-	SPAC2G11.15c	tgs1	SPAC2G11.15c.1	3	GT	AG	282	-4.47266	-4.48138	0.204077	0.178315	-0.00872176	-0.0643661	A	G	G	T	AGTTTGCTAAAGATTACAGGGTATAGATAATCTTATATATTAATTCTGTGTTTAACAATATTTTCTAGTCTCTTGTTTTTATGAGTCC	TACAGGGTATAGATA	TGTTTAACAATATTTTCTAGTCT	4.43345	4.29698	34	45	31	16	43	44	31	32	4	7	11	4	9	6	5	10	425	519	425	272	544	522	485
337	I	850692	850729	+	SPAC23G3.01	rpb2	SPAC23G3.01.1	1	GT	AG	1213.5	-6.5821	-5.34157	0.125829	0.287551	1.24053	7.90459	A	T	T	A	AACAATGTCTTATGAGGATTGTAAGTTACTAATAAAGTCATTTTTAACACCATAATAGATCAATACAATGAGACATTG	AGGATTGTAAGTTAC	CATTTTTAACACCATAATAGATC	1.0839	2.43654	11	17	17	14	36	28	25	35	17	23	18	18	38	34	30	42	1297	2167	1681	1415	1387	1606	1186
338	I	870881	870952	+	SPAC23G3.03	sib2	SPAC23G3.03.1	1	GT	AG	354.5	-2.60958	-2.1145	0.269058	0.153924	0.495081	3.19433	T	T	G	A	CTAGAATATCGTGAAACTTGGTAAGTATGAAAAGGAAAAATATGTTTTTTCGGATAATGGAACCAAGTTTTCTAATATTATTGCTTGCTTAGGGAAAATCCCTAATTATCTA	AACTTGGTAAGTATG	TAATATTATTGCTTGCTTAGGGA	15.3998	19.5101	67	110	85	44	106	121	91	106	65	96	68	35	109	142	88	99	388	520	454	312	471	528	449
339	I	876963	877003	+	SPAC23G3.06	nop58	SPAC23G3.06.1	1	GT	AG	4314.5	-8.04662	-7.95401	0.282833	0.185462	0.0926085	0.547627	C	T	G	T	AGAGATGTTTATTCTTACTGGTATGTGAGGAATTTTTTTTATATATCTAACAACATAATAGAGACTGCGGCGGGTTATGCC	TTACTGGTATGTGAG	TATATCTAACAACATAATAGAGA	2.22371	2.2671	5	5	11	4	11	15	3	6	35	50	47	36	36	43	26	32	6079	8866	6281	4645	6167	6326	4207
340	I	877107	877174	+	SPAC23G3.06	nop58	SPAC23G3.06.1	2	GT	AG	5299.5	-10.3364	-8.91956	0.364929	0.364905	1.41683	5.49083	T	C	T	T	CCTGAGGGAGCTTCAAATCTGTATGTTTGTTGCATGCAACAATTGATTAAATGTATGATGAGAATTAACTTGCTAACACTGAATTTAGCTTAAAACTACAATCATTCG	AAATCTGTATGTTTG	CTTGCTAACACTGAATTTAGCTT	0.0858165	0.221234	9	14	8	4	23	11	7	17	1	8	6	3	14	13	12	12	7579	10849	7890	6015	7632	7761	5290
341	I	879836	879986	-	SPAC23G3.07c	snf30	SPAC23G3.07c.1	1	GT	AG	321	-4.4242	-3.61533	0.593182	0.123099	0.808872	2.67034	C	A	G	A	TCTACTGAACTTTTCAACAGGTAAGTGATTGAAATGTTTTGCTTACGTGCACACTTAGCTGCGGAAGGATATTCATTGTGTGTATCCATTTTCGGCTCCTCAAATTGCGCTTCGCACTGTCTCTCTTTTATTACATTATATTTTTTTCGTTGTTACTAATTCATTTACTAGTTATATACAACGTCTCAAAG	CAACAGGTAAGTGAT	GTTACTAATTCATTTACTAGTTA	4.73126	7.55189	21	32	27	34	55	59	48	47	7	20	11	12	23	35	17	27	496	542	426	298	489	539	446
342	I	887837	887898	+	SPAC23G3.11	rpn6	SPAC23G3.11.1	1	GT	AG	1745.5	-6.7836	-6.22826	0.736138	0.106889	0.555339	1.49313	A	A	A	T	GATTTATACGTTCGTGAAAAGTATGTAAATTCTAAATAAAGGAACAGTTATGCCTCAAGATAACTAACATTTATTTCTCTAGTCGCCATAATGATTTGGCTC	TGAAAAGTATGTAAA	ACTAACATTTATTTCTCTAGTCG	0.999958	1.33897	18	41	25	5	41	34	24	27	26	37	23	10	35	37	33	30	2164	2775	2208	1737	2572	2854	2211
343	I	887982	888026	+	SPAC23G3.11	rpn6	SPAC23G3.11.1	2	GT	AG	1849	-6.39248	-5.80046	0.20988	0.124488	0.592016	4.85215	T	T	G	A	AGCCAAGTCTGCTAAAATTGGTAAGTATCAATGTCTATTGTGTTAACAACCTAACACCATTTTAGTCCGAACATTAATTGATAAA	AAATTGGTAAGTATC	ACAACCTAACACCATTTTAGTCC	1.19381	1.77376	16	27	20	14	41	48	40	38	37	64	32	28	53	66	55	44	2419	3089	2418	1828	2928	3114	2402
344	I	895408	895596	+	SPAC22H12.02	tfg3	SPAC22H12.02.1	1	GT	AG	1527.5	-4.50983	-4.16872	0.0466623	0.0710757	0.341111	8.02385	C	A	G	T	TGAGATTAATTACTGATCAGGTATGAAAGCCATCTGATTCATTTGCTACGACCGAGGCGCGTTATTTGACCCAATGGTCAAGGTTAGGTGCAATTACAAAAAACTTTGGCATTATACAGGATGCTCGTACAATTGAATTTAGAAGAACAATAAAAAACAAAACTTTTTCTTGCAAGTATCTTGATGAACTTTGAACTTACAATATTTAGAATGTGTTGCCGGGAGGTGA	GATCAGGTATGAAAG	TTTGAACTTACAATATTTAGAAT	4.25279	5.2694	88	131	93	58	137	149	105	106	93	103	91	65	115	138	96	107	2060	2578	2079	1465	2254	2422	1909
345	I	895766	895822	+	SPAC22H12.02	tfg3	SPAC22H12.02.1	2	GT	AG	2145	-6.16509	-5.60171	0.271909	0.178738	0.563379	3.46274	G	C	A	T	ATTTCAAAATCCTACACGCAGTATGTATTATGTGATGAAAGGAAGATTAGCAGAATAACGTTAACTAATTTTTTTAGCTATCAGAAAACCTCCTTTC	CACGCAGTATGTATT	ACGTTAACTAATTTTTTTAGCTA	1.65957	2.18085	41	65	31	36	54	75	48	56	35	46	29	28	58	73	60	65	2602	3460	2844	2108	3127	3260	2815
346	I	895975	896038	+	SPAC22H12.02	tfg3	SPAC22H12.02.1	3	GT	AG	2129.5	-4.92974	-4.6731	0.146697	0.202458	0.256642	2.05299	T	T	G	T	ATCATGAGGATATCGAATTGGTATGTGTTTTAAGTATTTTAACATTTACTAGACTCTGATTTTATGGTGCTAACTGAGTCTTAGAATATCAATGCTACTAGGCC	GAATTGGTATGTGTT	TGGTGCTAACTGAGTCTTAGAAT	3.20603	3.83297	14	15	21	12	24	33	30	33	132	185	170	137	177	205	207	185	2485	3243	2714	2054	3071	3166	2668
347	I	897164	897241	+	SPAC22H12.03	SPAC22H12.03	SPAC22H12.03.1	1	GT	AG	336.5	-4.06833	-1.73115	0.317922	0.177564	2.33718	12.8365	C	A	T	A	TCAATAATTGGTCATTCCATGTGAGTACTAAGAAATTTTTGCTATTTGATAAATTAATATTTGCGTGATTTATAGTTATACTAACTTTGCTGACTTAGGGGAGCGAAAACTGCAATGG	TTCCATGTGAGTACT	TACTAACTTTGCTGACTTAGGGG	6.26467	23.7786	24	22	35	19	117	136	146	119	22	43	35	12	136	163	142	122	439	529	437	319	425	466	426
348	I	903173	903245	+	SPAC1687.01	rpc19	SPAC1687.01.1	1	GT	AG	1804	-7.61017	-6.93909	0.140214	0.118687	0.671086	7.30625	A	T	C	T	CAACTGAAAAAATAATTATCGTATGTGTTTGGCATAAGGATTTGATTTTCTTTAGCATTGTTCCTTCAATTAATATGCTAACTAAAGTTATAGCTTCCTGGTCATTCTGCTGA	ATTATCGTATGTGTT	TATGCTAACTAAAGTTATAGCTT	1.53103	2.04242	12	17	7	8	16	10	11	12	21	18	20	12	27	29	19	23	2803	3554	2853	2028	2761	2627	1770
349	I	903344	903391	+	SPAC1687.01	rpc19	SPAC1687.01.1	2	GT	AG	1866.5	-5.19002	-4.189	0.119667	0.0794518	1.00101	13.9377	A	A	A	A	CGCTATGTCATTATGAAAAAGTAAATTGATATTAAATTGTAAACATATATTAACACTAATGTTTTCAGTCCTGAGGTTGAGTTTTGCG	GAAAAAGTAAATTGA	ATTAACACTAATGTTTTCAGTCC	3.34813	6.00082	84	108	87	55	156	144	103	103	72	103	87	47	132	128	104	99	2910	3683	2926	2073	2619	2602	1750
350	I	903469	903545	+	SPAC1687.01	rpc19	SPAC1687.01.1	3	GT	AG	1187.5	-3.29623	-1.29207	0.157961	0.14244	2.00416	18.8451	C	A	C	A	TTTTCGAATTCAGACAGCACGTAAGTGATTGAATGAAATATTAACTTATAGATTTGATTAATAATATTTTGGGACAAACTCAACTAACGAATTCAAGCTTCAACAACCGCTGTAGAT	CAGCACGTAAGTGAT	ACTCAACTAACGAATTCAAGCTT	9.77003	29.3344	154	215	175	111	487	488	349	392	157	221	192	98	488	495	364	394	1618	2043	1586	1156	1347	1249	824
351	I	904629	904679	+	SPAC1687.02	SPAC1687.02	SPAC1687.02.1	1	GT	AG	155.5	-4.86021	-4.44264	0.192402	0.35199	0.417565	2.08187	A	T	T	A	CTTGGCGAAACATTATTATTGTAAGTATCATTAATTTCTTTATCACTCCACATTCTCACAAGTCTTTTTAGGGTCCTCTTTCTGAAGAACT	ATTATTGTAAGTATC	ATTCTCACAAGTCTTTTTAGGGT	3.55253	4.55932	14	15	13	8	14	16	19	10	4	5	3	1	5	11	10	6	220	310	230	151	250	279	229
352	I	906145	906287	-	SPAC1687.03c	rfc4	SPAC1687.03c.1	1	GT	AG	1113.5	-4.82137	-4.66962	0.0871148	0.102993	0.151754	2.24997	A	T	G	T	GTAGCTTATGAGCTGCCATGGTATGTATATATTATGAGCAATTAAAACGTCCTTTATGAAGGTTTTAGTGTTCAGCTATTACGATTGCTTCTTGGTGACTCAGGCATCTTTTCATAATTTAAAGGTTCAATATAATATAGTATGCTGATCTATAAACTTATAGGGTCGAAAAGTATCGTCCAA	GCCATGGTATGTATA	GCTGATCTATAAACTTATAGGGT	4.46477	4.93862	64	92	78	70	84	82	53	54	26	39	32	19	32	41	32	28	1368	1898	1456	1224	1486	1449	1060
353	I	905978	906032	-	SPAC1687.03c	rfc4	SPAC1687.03c.1	2	GT	AG	1542	-3.76245	-3.1606	0.210847	0.107395	0.601844	5.08696	T	C	G	A	TGCCTCATCTAGTTATTTCGGTAACCTATTTTTTTTTAATTATTATTTATACTACATGCTGACTTATATTTATAGGGAATGCCTGGTATCGGAAA	ATTTCGGTAACCTAT	ATGCTGACTTATATTTATAGGGA	7.74456	10.8986	133	227	201	127	271	234	187	208	98	158	139	74	165	142	141	120	1733	2372	1984	1582	1871	1855	1366
354	I	907046	907089	+	SPAC1687.04	mcb1	SPAC1687.04.1	1	GT	AG	157.5	-2.62204	-2.36709	0.412325	0.413685	0.254951	0.873004	A	A	G	T	CAGAGGAAAGAATAAGAAAGGTTTGTTAAGTGGTTTTTTCTCTTATTTGACACTGAATATTTAGATTCCAAACTATCTTGACTG	AGAAAGGTTTGTTAA	ATTTGACACTGAATATTTAGATT	14.5467	16.5023	28	45	40	15	38	37	38	21	26	50	55	18	53	56	58	31	191	252	214	141	193	264	191
355	I	908872	908923	+	SPAC1687.05	pli1	SPAC1687.05.1	1	GT	AG	546.5	-5.67226	-2.38362	0.522984	0.172542	3.28864	11.9432	C	C	A	A	ACTTTTTACAGGAGCTTCCAGTAAGCCCAATAATAAGATATTTACAAGTTAACTAACAAAATGAATGTTTAGAATGTACTAAAGCGACTGGA	CTTCCAGTAAGCCCA	CTAACAAAATGAATGTTTAGAAT	2.38397	16.4991	6	17	21	9	116	109	94	95	10	20	22	12	120	111	88	124	655	908	724	533	583	607	544
356	I	920717	920768	+	SPAC1687.10	mcp1	SPAC1687.10.1	1	GT	AG	90.5	-7.83891	-5.92549	0.597378	0.478252	1.91341	5.00085	T	T	G	A	GTGATAAAACCTTGACTTTGGTAAGAATTTGATATTTTTATTAAAATAATTATTTTCAAACTAACAATATAGTGGGAAAATGAACTTTCGTC	ACTTTGGTAAGAATT	TTTTCAAACTAACAATATAGTGG	0.576543	1.8321	0	0	1	0	2	1	4	3	1	1	1	1	3	3	3	1	169	191	165	90	184	163	134
357	I	922384	922424	+	SPAC1687.11	spb1	SPAC1687.11.1	1	GT	AG	647.5	-6.01022	-5.3569	0.254035	0.149792	0.653316	4.43063	A	A	G	T	TAAGCTTGCCAAAGAACAAGGTATTTATTAATAGCTACAATGAACACTTTTTAACGTTTAGGGTATCGTTCTCGTGCTGCT	AACAAGGTATTTATT	GAACACTTTTTAACGTTTAGGGT	1.68304	3.15522	12	27	20	16	19	18	11	15	32	25	20	25	45	32	18	18	1432	1966	1403	1034	1133	1122	627
358	I	922519	922570	+	SPAC1687.11	spb1	SPAC1687.11.1	2	GT	AG	908.5	-6.95807	-2.82969	0.56158	0.186694	4.12838	13.952	T	G	C	A	ATCATTGATCTTTGTGCTGCGTAAGTTGTATAGTTATTATTCAAAATCCTTTTACACTGACCGTCAAAACAGTCCAGGTGGTTGGTTACAGG	TGCTGCGTAAGTTGT	TACACTGACCGTCAAAACAGTCC	1.19368	17.0542	20	17	14	17	197	219	149	143	22	10	13	16	130	137	94	99	1878	2694	1998	1512	1338	1333	733
359	I	922748	922892	+	SPAC1687.11	spb1	SPAC1687.11.1	3	GT	AG	866.5	-8.27234	-6.11545	0.378298	0.227138	2.15689	9.77627	T	G	T	A	AAAACTTGGAAAGCTGATGTGTAAGTAATTGATATGCTGCAGGAAGCGGTTAAACGGGTGCAACTATTCTTGTTTCACTTGCAATCTTAGAAATTTGATTGAACTGATTAGAATATTTGTTGCCCATATTGGTTTTTGTCGAATTTTTATTAATGCATTGAGCAGTGTTCTTCATGATGGTGCAC	TGATGTGTAAGTAAT	TTTATTAATGCATTGAGCAGTGT	0.504201	1.47019	9	7	5	3	20	13	17	11	11	7	7	6	25	24	12	21	2105	2614	2067	1567	1704	1530	852
360	I	926067	926121	-	SPAC1687.12c	coq4	SPAC1687.12c.1	1	GT	AG	1303.5	-5.43716	-4.22743	0.327307	0.127181	1.20973	6.89014	C	T	G	A	TTTGCTTTTTACAGCAGCTGGTAAGAAATGTTTAGCTCAGCTAATGCATAAATGAGATTTTACTAAAGAAATTAGAGAGGAAGGTTAATTATCCA	CAGCTGGTAAGAAAT	GATTTTACTAAAGAAATTAGAGA	2.72077	5.34878	56	53	60	35	118	117	117	101	19	26	35	12	56	69	68	48	1470	1983	1574	1277	1806	1791	1556
361	I	925447	925502	-	SPAC1687.12c	coq4	SPAC1687.12c.1	3	GT	AG	612	-5.26306	-4.76183	0.430275	0.235905	0.501233	2.04293	A	T	G	T	GGAGAATTAGCTATTAAATGGTATAGATATACTTTACTTTATTTCTAACTTCATGGTTTGTATACTAACAATTTAGGCTGGAATTTGTTAACATGG	TAAATGGTATAGATA	TTTGTATACTAACAATTTAGGCT	2.70649	3.63881	20	25	9	21	41	30	28	32	19	28	21	21	34	29	32	28	717	973	867	591	985	987	827
362	I	927382	927488	-	SPAC1687.13c	csn5	SPAC1687.13c.1	1	GT	AG	337.5	-4.36137	-1.61222	0.347552	0.165776	2.74916	14.279	T	G	A	A	GAATCGCCGTGGAAACATGAGTAAGTTAAGATTTCATTGGTTTTTAGCTATATTATACCAGTCTCTGAATTTTTTTCCCTACGTTAATTTATTAAAATTATAAATCCTGTAATGCTAACAATAACAGCCCAGAGTTTTTCCGTTCTG	ACATGAGTAAGTTAA	TGTAATGCTAACAATAACAGCCC	5.06906	24.8833	24	27	29	13	170	140	117	117	19	28	27	10	192	173	120	144	398	594	448	324	471	507	401
363	I	926672	926735	-	SPAC1687.13c	csn5	SPAC1687.13c.1	2	GT	AG	351.5	-4.83101	-4.38096	0.365379	0.293532	0.450057	1.92052	C	A	A	A	CCGAGTGTTCTATTTTACAAGTAAGATTCATATTCTAATAAAGTTTCTTAACGAGTCTGCAAGTTTTTCTAACAAGCAATATAGAACAATGAATTTTTACATGA	TTACAAGTAAGATTC	TTTTCTAACAAGCAATATAGAAC	3.66327	4.77494	21	36	19	15	37	33	47	40	10	24	13	6	22	22	25	29	499	585	523	340	718	699	625
364	I	929958	930005	+	SPAC1687.15	gsk3	SPAC1687.15.1	1	GT	AG	1785	-5.83636	-5.63159	0.135253	0.343046	0.204773	1.11064	A	A	A	A	AATGAATCATGGTACTAAAAGTAAGTTGGCTAACTTCGATAGTGCTGTTGTTCTAACCGTATAAATAGTTCCTGTGGACCCCTTTCGT	CTAAAAGTAAGTTGG	TGTTCTAACCGTATAAATAGTTC	1.72308	2.07059	42	63	63	33	78	65	50	45	25	33	23	21	55	31	24	27	1815	2767	2266	1758	2339	2448	2183
365	I	930197	930677	+	SPAC1687.15	gsk3	SPAC1687.15.1	2	GT	AG	1012.5	-7.07423	-6.28854	0.328504	0.187484	0.785695	4.15448	A	A	G	T	TGCAAGATAAACGGTTTAAGGTATGTATTTTTATTGAATGCAAAATGCGAAAGGAAGGGTTAGATTTTACTTTATTTTTCTGTGAAAACCGCACACTTTTGTTTACGCTGAAGATACGTAGCGCGCGTGCTTCGTCAATATACGTAAGATTCATTTACAAAAGATTGGTCGTCTACATGCCATAAATGGTAAGAGAGTAGTGTTATTAAAACATTACTTGCTTTTGTGCTTTCTCTTCTTTGAAGTGTCCACAGGCTTACCATACCTGTTGTCATGAAATTGTACAACTCAAATGCCTATTGCTTTTTTTTTGCATCCATTGTACGATACACAAGCTTTTTTTAGCCAGTATTTGGATGCGTTGAAAATTTAGTGTATTCGTTTTGAACATATTTTTCC…	TTTAAGGTATGTATT	TTTCTAACACTTAATTTTAGAAT	1.34042	1.95335	8	13	8	9	26	17	10	20	16	11	9	8	21	19	20	14	1293	1807	1504	996	1587	1577	1309
366	I	935900	935942	-	SPAC1687.17c	SPAC1687.17c	SPAC1687.17c.1	1	GT	AG	502	-5.34446	-5.2956	0.470848	0.240899	0.048855	0.184744	G	A	G	A	CAAACTCCTCCGGTTACGAGGTAAGAAATGAAATATTGAGAGTACACGCTAATTTTTATGCAGATACATCGTACTTGGAACCC	TACGAGGTAAGAAAT	ACACGCTAATTTTTATGCAGATA	2.74522	2.58812	22	26	40	24	36	34	21	27	7	5	8	6	17	20	7	7	700	919	718	483	916	915	669
367	I	935813	935859	-	SPAC1687.17c	SPAC1687.17c	SPAC1687.17c.1	2	GT	AG	438.5	-5.86617	-5.80718	0.275022	0.171755	0.0589869	0.363838	G	T	G	T	TATTTACAACATTGGCAGTGGTATGTTTACTCAAATTTTTCATAAATGGTATCGCTTACAAATATAGAATTTTGGTTATGTATCCGA	GCAGTGGTATGTTTA	GGTATCGCTTACAAATATAGAAT	1.92186	1.93162	20	18	15	14	21	21	17	13	5	5	8	3	9	12	9	9	650	879	679	427	877	852	657
368	I	935669	935746	-	SPAC1687.17c	SPAC1687.17c	SPAC1687.17c.1	3	GT	AG	396	-3.55291	-2.77351	0.2115	0.0554359	0.779404	7.12943	G	A	G	C	TGTTTTTAGCAAAAGGGGAGGTACGGTTTGTGATTGAAGTAATGTTTGACATAACATGTGATTTCCCTAATTCTAGCTTGTTAACAAGATTTATTTAGTACTGGAGGGCAATAACTAC	GGGGAGGTACGGTTT	TGTTAACAAGATTTATTTAGTAC	10.1243	14.3546	65	67	58	45	131	121	93	102	35	36	38	25	78	78	62	57	563	736	565	352	683	671	539
369	I	937892	937927	-	SPAC1687.18c	ssl3	SPAC1687.18c.1	1	GT	AG	926	-3.94718	-3.48123	0.17528	0.104805	0.465946	4.56311	A	T	G	A	GCCTTTACTCTGTTCTAATGGTAATATTTTTTAAAAAGTCCAAAGCTAAATTTTAGGATACTAAAATGGAACCTCG	CTAATGGTAATATTT	AGTCCAAAGCTAAATTTTAGGAT	6.14701	8.33146	91	126	102	69	141	141	97	117	48	60	61	27	81	69	57	52	1047	1399	1116	878	1140	1177	944
370	I	937720	937759	-	SPAC1687.18c	ssl3	SPAC1687.18c.1	2	GT	AG	727.5	-4.14125	-3.68803	0.154028	0.250938	0.453222	3.07855	C	A	T	T	TAATCATTGCAGAACAACATGTATGGTAAATATTTAGACGTGCATTATTGACATTATTAGAACCTTACTGAGTACAAGTT	CAACATGTATGGTAA	TGCATTATTGACATTATTAGAAC	5.47524	7.30622	42	81	73	40	105	86	63	64	40	57	47	35	86	74	47	50	829	1118	973	687	953	1105	751
371	I	936372	936452	-	SPAC1687.18c	ssl3	SPAC1687.18c.1	3	GT	AG	624	-7.19771	-7.5342	0.459876	0.975367	-0.336499	-0.624104	A	A	G	T	TTCAGGAAGGATTTTAGAAGGTATTATTAACGAACATGAAGGAATCCTATCATTGTTTACATTTTTTACTGTTTATCTGCAAAGTATTAACTTTATTTTAGATTTCTACCGAAGTGTTCAA	TAGAAGGTATTATTA	AAGTATTAACTTTATTTTAGATT	1.33749	0.65431	12	19	8	6	17	11	5	2	1	4	2	0	9	4	1	3	882	1129	882	616	1054	1072	918
372	I	939576	939629	-	SPAC1687.19c	qtr1	SPAC1687.19c.1	1	GT	AG	942.5	-5.45721	-4.80195	0.216181	0.175456	0.655263	4.70696	C	A	C	A	ATTTATGCCAGTTGGAACACGTAAGTTATTTGATTTTTAAAAGATTATAGACCTTTTAACAAATTGTAATTTAGAGGCTTCACTAAAGGGTGTA	GAACACGTAAGTTAT	TTTAACAAATTGTAATTTAGAGG	2.61906	3.91108	37	49	36	42	49	46	42	50	18	30	16	18	36	33	23	24	1242	1791	1331	1073	1116	1308	907
373	I	938959	939001	-	SPAC1687.19c	qtr1	SPAC1687.19c.1	2	GT	AG	470.5	-5.35219	-2.55314	0.452038	0.236182	2.79905	10.9762	G	A	C	A	AAACACGCTTTCTGCGAGACGTAAGATGGTTTTTTACCTTTTTCTAATCTAACAATATTTTAGAGTTTATACTTGTACTTCTA	CGAGACGTAAGATGG	CTAATCTAACAATATTTTAGAGT	2.71663	14.9469	15	16	20	16	86	99	88	90	12	11	15	15	67	73	76	67	652	791	579	467	524	573	430
374	I	941990	942214	+	SPAC1687.21	SPAC1687.21	SPAC1687.21.1	1	GT	AG	1634.5	-5.44085	-4.33699	0.162279	0.104265	1.10387	11.4457	A	A	G	A	CCACTACTATCATTAGCAAGGTAAAATTAACTAAGGATGTGGACGATCGTAAAAGTCTCCAAATGCAAACACAAATTGATTGTATTGGATTTTTCTATTGGTAGAACATTAGCTATCGTTCAACTTCCAATGATTTTTAGAACGAATTCATAGTGAAATTGTTACGATTCCAACTTCAGAATGTTCGTCTACAGGCCTTTACAATTACAATCTCATCATTCTTAACTAACATCGATTGAAAATAGTGTATCATTGTTCTCTAATC	AGCAAGGTAAAATTA	CTAACATCGATTGAAAATAGTGT	2.89686	5.56128	27	22	35	20	59	53	49	48	69	88	78	60	139	132	102	109	1990	2827	2278	1664	1827	2036	1543
375	I	942297	942450	+	SPAC1687.21	SPAC1687.21	SPAC1687.21.1	2	GT	AG	3337.5	-5.23123	-3.42678	0.115121	0.0910106	1.80445	24.592	T	T	A	A	AGAACAAACGCGGTATCTTAGTAAGTTTTAATACCTATAAGTGATTGTTTTTCTGAGCATATGTTTAAAGCTTGTCACATCATACAGAGAGTGTTTGTTTAGCATACTCAATTTTCATTTCTAGACGGATGATCAACTATGATGATATCAATTTACTTACCATCTTAATTGCAGCAAGGTTCTGTAGATACAAA	ATCTTAGTAAGTTTT	ACTTACCATCTTAATTGCAGCAA	3.21148	9.43516	95	120	105	84	309	299	255	275	90	178	149	111	333	383	292	338	3852	5725	4431	3483	3422	3898	3038
376	I	942574	942614	+	SPAC1687.21	SPAC1687.21	SPAC1687.21.1	3	GT	AG	3105.5	-5.31168	-4.902	0.0749167	0.160828	0.409682	4.6182	G	A	G	A	CTATGAAGCGATGCCGGGAGGTGAGTGCTAATTCTTTTTATTATTTTAACAAAAAAATTAGACAATCGCCCCTTATCTTGA	CGGGAGGTGAGTGCT	TATTTTAACAAAAAAATTAGACA	2.58131	3.26986	63	97	65	53	90	89	87	71	117	178	137	101	154	128	136	144	3633	5160	3924	3262	3595	3816	3089
377	I	942681	942726	+	SPAC1687.21	SPAC1687.21	SPAC1687.21.1	4	GT	AG	2571	-5.03877	-4.67199	0.17984	0.144396	0.366787	3.18066	G	A	G	C	ATACTGATTTAATTCGCGAGGTACGTTTTTAGATATATTTATGTCATGCTAATATTGTCTAAAAAGCGAGTCTATGGTGATCTTGA	CGCGAGGTACGTTTT	TGCTAATATTGTCTAAAAAGCGA	3.26333	3.99192	74	85	77	75	96	79	84	82	114	151	132	118	152	149	147	128	3174	4468	3416	2701	3298	3284	2723
378	I	942749	942804	+	SPAC1687.21	SPAC1687.21	SPAC1687.21.1	5	GT	AG	2677.5	-6.62938	-6.20146	0.21078	0.0597477	0.427918	3.90642	A	A	G	T	AGTCTATGGTGATCTTGAAGGTATGAATTTTGTATAAACAAGTACTTTTCTAATATAAAAAATTCTAATGAAATAGGCATGAACGTTGTAGAAGCC	TTGAAGGTATGAATT	AAAAAATTCTAATGAAATAGGCA	1.48497	1.62832	41	48	36	32	51	49	42	37	33	37	27	34	47	48	32	36	3297	4700	3597	2833	3510	3530	2899
379	I	943905	943960	-	SPAC1687.22c	puf3	SPAC1687.22c.1	1	GT	AG	253.5	-5.22411	-4.21181	0.468115	0.419785	1.01229	3.21992	A	A	A	A	ATCTCTGAGAAGGCTGAAAAGTAAGTATCCTCTTTTATTTGCAACTCCAAGAATGTATCTAACTAATTTCGTTAAGTTGTAGTATTTTGATGTTAA	TGAAAAGTAAGTATC	ATCTAACTAATTTCGTTAAGTTG	3.14187	5.82309	10	9	14	11	40	39	26	30	6	5	8	6	28	27	23	13	291	419	353	243	470	499	596
380	I	943693	943740	-	SPAC1687.22c	puf3	SPAC1687.22c.1	2	GT	AG	300	-5.11652	-3.88044	0.683036	0.142565	1.23608	3.54303	T	G	T	A	TGGGAAGCATTTGATAATGTGTAAGTGGTTTATTCAATTTTTTTTTTCGTTACTAATTATTATGATAGCGGTGGAACGTTTCCGTCAA	TAATGTGTAAGTGGT	GTTACTAATTATTATGATAGCGG	3.04257	6.40513	16	9	21	10	42	51	48	42	11	4	17	10	36	48	40	34	381	460	484	290	596	632	666
381	I	948133	948480	-	SPAC222.03c	tim10	SPAC222.03c.1	1	GT	AG	3204.5	-5.492	-5.31349	0.079498	0.158224	0.178511	2.01624	T	A	G	T	ATGTCTGATATCTTTAATAGGTATGCTTAATAGAGAAGCTAAGGATTGATATTTACAGCCGTCTATTTTTACGTTTCAAAATTCATCGTGAATTTAAGTATTCGAAGGGTTGTCAAAAAGTTACAAAGTCTCAGTACATACCTTGAAAGTAGTGCTGTACTCGTTTAAGTCAATTGTACTGCATACCTAGCTTTTTTAAAAACTATGGTACTTTGGTAGACTAATTTTTGGCAACGTAATATTATTCCAATTTTACATAAGTATTTGTTTACTTCTTTAATACATTTACATTGTTTTATCTTATGAAAAGACCAATCCGACGAATTTCTAAAAATTTTTCTACAAAAGTCGCTAACATTCCTTTCTAGACTTGTAATGACCTGTCATA	TAATAGGTATGCTTA	TCGCTAACATTCCTTTCTAGACT	2.24508	2.49068	62	86	98	44	88	105	57	72	102	158	113	89	128	179	124	106	3806	5502	4394	3136	4437	4804	3790
382	I	949681	949728	+	SPAC222.19	tam1	SPAC222.19.1	1	GT	AG	441	-5.41125	-4.94496	0.102406	0.396059	0.466293	2.27969	A	T	C	A	CAATTGTCCGAGTTAGCATCGTAAGTTCTCAGTAAAGTAAATTACAACCATACTAATGAAAAATGAAGAAAGGAAAAAACTGTTTTAT	AGCATCGTAAGTTCT	CATACTAATGAAAAATGAAGAAA	3.54514	5.33661	12	17	13	11	25	21	25	18	11	16	17	9	21	16	30	10	505	757	582	426	663	704	592
383	I	952395	952453	-	SPAC222.05c	mss1	SPAC222.05c.1	1	GT	AG	320	-6.33432	-5.65607	0.264597	0.325812	0.678248	3.2319	A	A	G	A	CTGGCCCAAATGCATGCAAGGTAAGGCAAATGTCTATAAATCTAGAACAAACCGATCATTTACTAACAACTAATATTAGGTAGCAAAAACACTCGCAGG	TGCAAGGTAAGGCAA	TTACTAACAACTAATATTAGGTA	1.74594	2.47147	3	4	3	6	3	7	10	8	6	8	9	4	19	7	8	7	412	565	486	315	457	480	394
384	I	953175	953227	+	SPAC222.06	mak16	SPAC222.06.1	1	GT	AG	935	-7.33656	-7.01178	0.519171	0.72597	0.324778	0.727787	C	A	A	A	TTTTGTTCATATAGGATCAAGTAAGTTGATTTCGCACTTTTAGTATTACATTATAACCTAACACAATTTTTAGAGGGGAGGCACAAAATTTTT	GATCAAGTAAGTTGA	TAACCTAACACAATTTTTAGAGG	1.22437	1.58361	9	18	21	8	9	16	12	4	11	19	20	6	7	16	12	7	2064	2849	2038	1538	1706	1499	915
385	I	956273	956359	-	SPAC222.07c	hri2	SPAC222.07c.1	1	GT	AG	213	-3.21476	-3.46656	0.226781	0.15427	-0.251795	-1.83605	A	T	G	G	TTTGTCTGTCAATAAACATGGTAGGAATTAATTACAACTGTGTGTATAAAGCAGTTGACGAACTAAAAATATTGGTCATTGACAACCTAAGCTAATGTATTTATTAGGGCGGATGCTTTTAACTGCT	AACATGGTAGGAATT	TAAGCTAATGTATTTATTAGGGC	10.2752	8.62686	26	34	25	15	41	31	31	30	29	43	39	35	43	42	41	36	302	362	308	188	404	437	388
386	I	956185	956233	-	SPAC222.07c	hri2	SPAC222.07c.1	2	GT	AG	234	-2.39864	-2.25314	0.343147	0.0950476	0.145505	0.817291	G	T	C	T	TTTGTTGGAAAATTTTTGTCGTATGTCTAAGCTCTCGTTTCATGTGAACTACTTGCTTACTTATTAAAGAACTGTATGACAATAATCCT	TTTGTCGTATGTCTA	TACTTGCTTACTTATTAAAGAAC	16.1244	17.4743	67	76	53	55	116	105	89	105	52	47	41	39	67	73	67	56	286	364	322	187	398	425	395
387	I	955586	955649	-	SPAC222.07c	hri2	SPAC222.07c.1	3	GT	AG	259.5	-0.821314	0.897447	0.165604	0.102853	1.71876	17.6333	T	A	T	A	ATGGATCATCCAAATGTTATGTAAGCATCATCAGAAGGACTTGTTTTCATCGCCTTCCTTTTATTATTTCTAACATCGGCTTAGTCGATACTTTTCGAGCTGGG	TGTTATGTAAGCATC	TATTTCTAACATCGGCTTAGTCG	36.1676	65.122	135	177	150	113	367	398	331	352	107	149	151	92	374	359	287	304	244	298	260	157	183	199	181
388	I	960418	960607	+	SPAC222.09	seb1	SPAC222.09.1	1	GT	AG	627	-4.93588	-4.07755	0.0844534	0.087069	0.858327	14.1523	T	T	G	T	ATGCGCCATCTGCTCATTTGGTATGTGTAGCTGAAGTTTTTCAAGGTTGACTACGGATAAGATCCCGTATGGATAATCGTATGCTCTCTCTGCTTCTGTATCAGCGAGACACTGTATGAGAGAGGTATTTTTTCCTTGTAATACAGTATCATTCTCTTTGAGAAGTCTTTTAACATTATTGGACTAATTTGTAACTAACTAAGCATGTAGCCTAAAATATTAAAGCTTTG	CATTTGGTATGTGTA	GTAACTAACTAAGCATGTAGCCT	4.11067	7.16626	56	60	59	43	68	70	44	40	18	45	15	19	32	23	26	33	1105	1532	1234	941	824	860	576
389	I	967959	968029	-	SPAC222.17	SPAC222.17	SPAC222.17.1	1	GT	AG	550.5	-5.59176	-5.81492	0.218072	0.350634	-0.223162	-1.08091	A	G	G	C	GCTACTATGCAATCTTTAGGGTACGTAAGATGGGAGATTGTTAGATTATTATCCTATATACACTTACTGTGAGTTTGATATTAACCAACAGGTTCATTTGCACTTTATCAG	TTTAGGGTACGTAAG	AGTTTGATATTAACCAACAGGTT	2.11172	1.80171	23	28	21	24	38	19	23	20	5	4	5	3	9	8	9	7	672	914	655	536	983	994	838
390	I	972645	972756	-	SPAC222.13c	SPAC222.13c	SPAC222.13c.1	1	GT	AG	392	-7.19582	-5.79619	0.346374	0.287436	1.39963	6.21913	T	A	A	A	AAATCATACATTGGTTCTAAGTAAGTCACATATCACTTTAGCTATTCTGCGTGAAAGTTAAAATGATGTTTAATTTCTTTCACCGCGTGGAATAATTTCTGCACTTTTCGTACATTATCTAACTTGGTTTAGACTATCAAGATATTACAACT	TTCTAAGTAAGTCAC	CATTATCTAACTTGGTTTAGACT	0.682767	1.82708	5	9	6	1	12	16	13	15	2	4	1	3	3	7	8	7	507	702	563	390	557	620	548
391	I	972269	972319	-	SPAC222.13c	SPAC222.13c	SPAC222.13c.1	2	GT	AG	258.5	-9.22068	-7.08147	3.29041	0.800514	2.13921	1.26342	A	T	T	T	GTTTGTGTACAGATGATATTGTATGTACATGTTTGCTTATTCAATTGAAAAAATACTAACCTTTTTATCAGCTTTTTGAAGAAAACATCAA	GATATTGTATGTACA	AATACTAACCTTTTTATCAGCTT	0.492234	0.803642	1	0	5	3	5	3	6	6	0	0	4	2	3	1	1	6	504	634	494	256	521	580	446
392	I	971405	971446	-	SPAC222.13c	SPAC222.13c	SPAC222.13c.1	3	GT	AG	345	-3.75769	-3.63015	0.278731	0.192698	0.127542	0.75278	G	A	G	A	TTCTTAACTATCACCCAGAGGTAAGTGTTTGACAAGAATATTAATTATGTTAACAAATTTAGGATATCATTGATGTCGGCTT	CCAGAGGTAAGTGTT	AATTATGTTAACAAATTTAGGAT	6.95286	7.5487	28	64	45	26	42	56	45	51	28	40	31	16	29	39	36	35	458	561	470	324	529	519	472
393	I	976464	976576	-	SPAC222.14c	sey1	SPAC222.14c.1	1	GT	AG	427	-5.60745	-2.81856	0.285367	0.199043	2.78889	16.0315	A	G	A	A	TTCCCAATCTACTGGCAAGAGTAAGTAGATTAAAATCAACTTGAGAGTTCTATATCCAACCAATGTTATAACATCCTTTTAAATTGGATACTTAAAGCTTTCACTGAGCAAATTTGATTAACTCTATGATTAGGTACATTGCTAAATAATTTA	GCAAGAGTAAGTAGA	TTGATTAACTCTATGATTAGGTA	2.02889	12.4681	8	5	2	2	85	90	57	61	12	32	18	18	116	100	68	66	537	766	620	417	589	664	467
394	I	976331	976388	-	SPAC222.14c	sey1	SPAC222.14c.1	2	GT	AG	582.5	-6.7688	-5.52751	0.207146	0.134419	1.24129	10.0535	A	A	G	A	AAGGCAACAAACTACTAAAGGTAAATCTATTATTTCTTTTTAATTAAAACATCTGAGCTTGCTGCTAATTTTTGTTAGGTATTTGGTTGTCGAAGGCA	CTAAAGGTAAATCTA	TTGCTGCTAATTTTTGTTAGGTA	0.940818	2.23114	10	6	1	2	26	23	11	14	7	14	13	7	19	19	18	16	776	1062	818	578	918	954	721
395	I	976138	976244	-	SPAC222.14c	sey1	SPAC222.14c.1	3	GT	AG	399.5	-4.4756	-3.56584	0.231411	0.245897	0.909757	5.38855	C	A	G	A	GAGAGCGCGGTGAAGATCAGGTAAGATTTTAATGCGAACTAATTTGTTACTATTAGTTACACATTAGTATTTCCTTTACTCATAATTGATCAATATTTTCTTTTGGAGTCATTACTAACCAACCTAGGATTTTGAAAGAAAATCAGC	GATCAGGTAAGATTT	GTCATTACTAACCAACCTAGGAT	4.42223	7.92454	21	28	20	15	67	70	48	37	22	22	27	26	49	45	33	25	526	659	487	379	617	688	418
396	I	977758	977803	+	SPAC222.15	meu13	SPAC222.15.1	1	GT	AG	17.5	-2.39244	-1.2302	0.727541	0.639729	1.16224	2.39934	A	A	G	T	ACCTATTAAAGGAGAGGAAGGTATAATATTGACAAAAGGCATTGGTATTCAGCTAATCAATCGCAGCTGAAAAACTTGTTTACGAG	AGGAAGGTATAATAT	ATTCAGCTAATCAATCGCAGCTG	16.6966	31.1072	4	5	2	4	11	6	7	8	5	4	2	2	10	9	6	10	13	22	20	17	14	28	19
397	I	977858	977904	+	SPAC222.15	meu13	SPAC222.15.1	2	GT	AG	11	-2.76222	-1.38214	1.66128	0.622634	1.38008	1.55578	C	A	A	A	GAATCGTCCCTATTCTGCAAGTAAGAACATACATTAAAAAAATCGAAGCTGACAATTTTGTTAAAAGCTGACGTTAGTGCTAATTTG	CTGCAAGTAAGAACA	GCTGACAATTTTGTTAAAAGCTG	22.8565	33.6084	1	5	2	5	5	8	6	12	0	3	0	3	6	3	5	8	11	16	16	7	12	17	24
398	I	978007	978048	+	SPAC222.15	meu13	SPAC222.15.1	3	GT	AG	10	-0.988312	0.52195	0.279266	0.65173	1.51026	4.26	A	T	G	C	AATCCATGGGAAACTATATGGTACTGAAAAATTAGTTAAACAGATTACTAACGATTACTGAGGAAAACAAAGTGTGTTCGTT	TATATGGTACTGAAA	GATTACTAACGATTACTGAGGAA	34.1538	60.79	3	6	7	4	15	13	15	12	3	10	9	4	9	12	13	13	7	17	17	6	8	5	17
399	I	979022	979119	+	SPAC222.18	SPAC222.18	SPAC222.18.1	1	GT	AG	598.5	-1.71555	-0.531621	0.0875869	0.168672	1.18393	12.4586	A	A	A	A	CTAGGCCAGGCCTTTGAAAAGTAATTGTTATTGAATGACTGATTGTAGATTACAACTTTGGTTTTCAGTCAAGTGATCTCTATTTTTGTATCGCATCTGTTCTAATTGATGATAATAGATGGGGTAGAATAGTTCGGT	TGAAAAGTAATTGTT	GTTCTAATTGATGATAATAGATG	23.8753	41.196	187	245	191	134	310	364	299	327	157	246	179	125	301	338	336	298	536	800	592	464	491	465	505
400	I	979177	979214	+	SPAC222.18	SPAC222.18	SPAC222.18.1	2	GT	AG	633	-5.57709	-5.07848	0.16897	0.145189	0.498608	4.47624	T	C	G	T	AGTAACCCTCAAGCTCATCGGTATGCTTTATTAATTTGCAAATTATTAACACTTCTAGGTATGCTTTCGTGGAATTTG	TCATCGGTATGCTTT	CAAATTATTAACACTTCTAGGTA	2.82455	2.98906	15	17	18	18	25	27	28	22	20	21	16	8	23	29	23	18	742	1067	792	616	801	844	864
401	I	980899	980943	-	SPAC222.16c	csn3	SPAC222.16c.1	1	GT	AG	401	-7.50306	-9.44305	0.941998	2.54256	-1.93999	-1.43096	A	T	A	T	CAATCAGCTAAGCATGTATAGTATGTTAACTAGATCAAGCTCGTTTTAAAATCTAACTTGTTTAGTTATTGCCTCAGTAAATTCT	TGTATAGTATGTTAA	TTAAAATCTAACTTGTTTAGTTA	1.07161	0.920095	3	5	1	4	2	1	2	0	2	4	1	4	1	1	4	0	469	616	468	395	568	607	407
402	I	980775	980845	-	SPAC222.16c	csn3	SPAC222.16c.1	2	GT	AG	310	-4.79976	-4.32244	0.295051	0.514288	0.477323	1.61009	G	A	G	G	TCTACGGTAGTCACCCTGAGGTAGGTTAATACTCGAGATGCCCCATTCTCGACGGCTATTTTTGCTTAATGAAATAAGCTAACTAAAAAAGAAATATAACATAGTTTTTCA	CCTGAGGTAGGTTAA	AAATAAGCTAACTAAAAAAGAAA	4.72206	6.29961	21	30	22	24	36	28	36	25	0	11	4	2	2	8	13	9	367	505	409	293	447	514	304
403	I	980533	980627	-	SPAC222.16c	csn3	SPAC222.16c.1	3	GT	AG	300	-6.1347	-5.57057	0.680044	0.379624	0.564135	1.44868	A	A	A	A	ATGATCTTGAAGTATCAAAAGTAAGTGTACTATTACCTTTAATACTCGAAATTTCAAGTATATCAGAATATTTTCTCTTATAACTTCAAAGTGGAGGTGACGCTAACCAATTCAGCATATACCTGGATCCATTTT	TCAAAAGTAAGTGTA	GGTGACGCTAACCAATTCAGCAT	1.83881	2.90798	2	13	8	5	17	14	5	7	5	11	10	3	15	8	6	10	479	620	436	295	557	560	362
404	I	980379	980433	-	SPAC222.16c	csn3	SPAC222.16c.1	4	GT	AG	318.5	-7.06747	-5.71159	0.965238	0.305783	1.35589	2.67825	T	C	T	A	CAAAAGTTTGGTATTTTTCTGTAAGTCAATTATTTTGGATTCAAATGACCTATACATTTCTAATGCGTTAATTAGATCCTGTATATTCCTACCAC	TTTTCTGTAAGTCAA	ATTTCTAATGCGTTAATTAGATC	6.58318	2.87999	1	4	7	3	13	13	6	13	2	3	6	4	10	11	7	9	473	619	476	297	629	638	433
405	I	980240	980288	-	SPAC222.16c	csn3	SPAC222.16c.1	5	GT	AG	265	-4.31834	-4.07222	0.599214	0.286962	0.246124	0.740909	A	A	G	T	ATATTATAACAACTGGAAAGGTATCTTTTTTCCCTTGAAAAATCACAAGTACTAATTCTTTCGATTCAGAAATTTCAGTTGGATTCTGC	GGAAAGGTATCTTTT	TACTAATTCTTTCGATTCAGAAA	11.474	6.65148	17	45	38	21	36	53	30	44	7	16	11	7	16	18	9	11	448	486	398	232	523	567	376
406	I	980027	980092	-	SPAC222.16c	csn3	SPAC222.16c.1	6	GT	AG	309	-3.47823	-3.57866	0.201522	0.0724196	-0.100434	-0.938023	A	A	G	G	ACTGGTCGCGTTTTTTAAAGGTTGGTTAAGGCGAATGAAAGTTTAAATTTACGAAATGAAGATGAATGCTAACCATCTTGAATTAGGACAATTCTACGGCTTTTAT	TTAAAGGTTGGTTAA	TGCTAACCATCTTGAATTAGGAC	8.43203	7.75838	60	59	60	28	67	59	43	50	26	30	34	24	33	39	22	24	484	594	447	282	564	622	382
407	I	988423	988461	+	SPAC821.05	tif38	SPAC821.05.1	1	GT	AG	2529	-7.60017	-6.46892	0.270637	0.420352	1.13125	4.52556	T	G	T	A	GATACAACTTCATTGAATGTGTAAGAATGACTAAGATATATAAATAACTAATTCAGTAGTCCAGAATTGGAGTCTCCCC	GAATGTGTAAGAATG	ATAAATAACTAATTCAGTAGTCC	0.777871	1.71201	14	22	11	15	25	27	31	33	23	25	18	18	33	37	43	37	3590	4639	3529	2537	3496	3430	2478
408	I	988569	988747	+	SPAC821.05	tif38	SPAC821.05.1	2	GT	AG	3396	-4.35132	-4.04958	0.112646	0.116235	0.301736	3.72828	T	T	G	A	TCCTAATATGGGAACAATTGGTAAGTGTAGTCATTGGAGAATAAGTTTTCCCTATTTTTCGAAATGATAAAACTTGCAATTTTTCTGCATCAAAGATGCAGCTATGCATTTGTCAGCTCAGTAATGCTCTACTTAGTGAAATTTCTTATCAACCACAGTTTCTCTCTTGAAATAATATTTTTAACTAACTTTCGTTCAGGTCAGCTTGTTGGTATTGAC	CAATTGGTAAGTGTA	TTTAACTAACTTTCGTTCAGGTC	4.79616	5.83989	378	537	399	255	502	433	366	352	54	78	55	37	67	51	52	47	4527	6021	4274	3283	4559	4456	3183
409	I	990290	990338	+	SPAC821.06	spn2	SPAC821.06.1	1	GT	AG	743	-7.54123	-7.06258	0.725813	0.48811	0.478648	1.09446	T	G	G	T	TACCCTAAATAATTATGTGGGTATGAAAACAAAAGAATGTTGATAAAGAGTCAAAACTAATGTTTATAGGGTTCGATTCTATCACTTCG	ATGTGGGTATGAAAA	GTCAAAACTAATGTTTATAGGGT	1.53278	1.9864	3	5	0	0	2	7	1	0	11	9	5	10	13	14	7	16	847	1291	965	730	1015	1138	871
410	I	990414	990471	+	SPAC821.06	spn2	SPAC821.06.1	2	GT	AG	1045.5	-3.39904	-3.47627	0.107615	0.190865	-0.0772377	-0.705004	T	T	G	C	ATTTAATGTAATGGTGGTTGGTACGTATTATTTTTATTACAGATTTTCAATTATAATGATGTTAACAGTTTCAAATAGGACCGTCAGGTAGCGGAAAA	TGGTTGGTACGTATT	ATGTTAACAGTTTCAAATAGGAC	8.74645	8.40223	162	224	206	125	179	222	141	134	46	71	50	48	69	86	57	49	1153	1572	1212	959	1307	1459	1239
411	I	990601	990711	+	SPAC821.06	spn2	SPAC821.06.1	3	GT	AG	1202.5	-7.2374	-7.19967	0.191807	0.302647	0.0377252	0.210573	A	A	G	T	AATCCATGTTACAAGCCAAGGTATGTTGATTTTTTTATAGTTAGGTTTTCATCTTTGATTGAACTCATTGAGCTGGCTTCAATGAGTCAGCAATCCTTATATTTATTATGGTTACATTGCTAACCACATAGTCGTTCGCGAGAACCGTGTT	GCCAAGGTATGTTGA	TTACATTGCTAACCACATAGTCG	0.659094	0.68352	0	6	0	0	3	5	4	5	20	20	16	17	14	21	17	21	1387	1913	1477	1194	1637	1793	1614
412	I	990794	990855	+	SPAC821.06	spn2	SPAC821.06.1	4	GT	AG	1435.5	-6.59652	-6.57325	0.286287	0.150658	0.0232747	0.143889	A	T	G	A	CAAATTAATAACGATAAATGGTAAGTTTGATCAGTGGAAATGGAAATTTCTATTCCTGCACAGCAATTTCTAACTATAATAGCTGGGAGCCTATAATTAAGT	TAAATGGTAAGTTTG	GCAATTTCTAACTATAATAGCTG	1.06866	1.06601	5	10	7	6	7	4	8	7	22	36	39	27	37	45	34	28	1720	2279	1881	1417	1951	2186	1984
413	I	1008582	1008848	+	SPAC821.12	orb6	SPAC821.12.1	1	GT	AG	914.5	-5.03318	-4.78567	0.114061	0.129668	0.247509	2.86642	A	A	G	C	GCTGTAGAGCGCAACCAAAGGTACGAGTAGCATTACTATTCAGGGTTCTAGCATTGTTTCACATTCCTCAATTAGTATTCCCATCTTATACGTTGATCGGATAAGTATCAAAGACGATGCTTTTATTAATTCTTTCTCCGTTCTCAACTTCGCGTGTTGCAGTAAATGCATAATCTCGAATGTTTATAAAATCTTAGACAGCTTACTCATCTTGTTTCGAAAATGTTAATTAATAATGCTAGCTTCCGTTTAATTTACTTTTAGGTATAAATACTAATTCTCTTTAGACGTATCAATTTGGAGCAAC	CCAAAGGTACGAGTA	TAAATACTAATTCTCTTTAGACG	3.13737	3.71016	39	61	53	30	62	79	63	40	30	48	23	19	37	33	31	33	1108	1631	1261	888	1421	1453	1192
414	I	1009024	1009068	+	SPAC821.12	orb6	SPAC821.12.1	2	GT	AG	940	-5.0887	-4.60455	0.255314	0.110534	0.484147	3.4804	G	A	G	C	GGAAAGGTGCATTTGGCGAGGTACGTTTGCATAATTGTTTATGTTTTTGGTATCTAATTAAATAGGTTCGGTTGGTTCAGAAACT	GGCGAGGTACGTTTG	TTTGGTATCTAATTAAATAGGTT	3.02138	3.96868	48	67	37	27	71	62	63	49	32	31	23	21	52	53	39	34	1106	1540	1220	916	1385	1409	1204
415	I	1018828	1018868	-	SPAC139.01c	ath2	SPAC139.01c.1	1	GT	AG	513	-7.22701	-7.19642	0.431791	1.21306	0.0305925	0.047518	C	A	A	A	AAAAAGAAAAAAAATGACAAGTAAGTTAAAATACCTTGCTACTCATCTGCTAATTTTTTAGTTCGTTCATTGAATTTGTTT	TGACAAGTAAGTTAA	CTCATCTGCTAATTTTTTAGTTC	0.779166	0.81719	3	12	12	5	12	15	10	3	5	5	3	3	6	9	7	0	939	1219	917	508	1068	1122	709
416	I	1016670	1016729	-	SPAC139.01c	ath2	SPAC139.01c.1	2	GT	AG	905	-6.9281	-5.91187	0.610774	0.490716	1.01623	2.59412	A	A	C	C	CCTAAACTTATCCGAAAAACGTACGTGTTTTTTTCTCTTTCTCCTTTTTTGTTTATATTTAAAGTTTCTAACCAATTTAGCTTACCTTTTCAAAACATAA	AAAAACGTACGTGTT	AAAGTTTCTAACCAATTTAGCTT	0.930373	1.73774	16	24	8	7	27	42	31	14	8	12	3	9	15	19	12	9	1190	1595	1255	897	1293	1332	1103
417	I	1022808	1022846	+	SPAC139.03	toe2	SPAC139.03.1	1	GT	AG	269.5	-5.24274	-4.92155	0.211666	0.30548	0.321191	1.72848	C	A	G	T	AAGCTCTTGTTCTTTGTCAGGTTTGTGATATTGAAATGGGTTTAACTAACTCAATTTAGGTTGTCTTTGATTCTGACCG	TGTCAGGTTTGTGAT	GTTTAACTAACTCAATTTAGGTT	2.72128	3.22742	9	12	12	9	13	12	13	10	8	9	4	8	13	18	7	6	333	438	335	261	366	380	291
418	I	1023795	1023835	+	SPAC139.03	toe2	SPAC139.03.1	2	GT	AG	237	-4.03014	-3.40065	0.432314	0.127778	0.629489	2.79275	T	G	G	T	ACAATCTTGATATCAATTGGGTATGTATTATGTGTTTGTGTTTCCAGCTAACAACTGCTAGGATGATTGGGATGCTATATT	AATTGGGTATGTATT	TTCCAGCTAACAACTGCTAGGAT	10.6058	12.1335	13	19	25	19	38	38	31	38	18	17	21	15	36	25	29	20	296	412	322	200	364	354	293
419	I	1030288	1030337	+	SPAC139.06	hat1	SPAC139.06.1	1	GT	AG	749.5	-5.28445	-4.85891	0.12106	0.19003	0.425534	3.77724	A	A	G	T	ATGCATAGAAATTGTACAAGGTATGCTATGTTAAATTATAATGTTTTTACCTTGTGTTAACACCTGTCAGTAAACGAAAAGCATGAAAAA	TACAAGGTATGCTAT	CTTGTGTTAACACCTGTCAGTAA	2.50234	3.6662	6	9	8	3	6	16	13	13	37	51	34	34	57	65	39	46	761	1151	911	731	1053	1017	817
420	I	1030442	1030502	+	SPAC139.06	hat1	SPAC139.06.1	2	GT	AG	950.5	-7.99865	-4.01909	1.10764	0.375121	3.97956	6.80595	A	C	T	A	ATAAAGATCTAAATGTCACTGTAAGATTAAATCAGCAAGTTTTAGTCATGAAATTTGATTGCAAATAGTAACAGTTATTAGATAACCTATGAATGCCCATT	GTCACTGTAAGATTA	CAAATAGTAACAGTTATTAGATA	0.55898	6.28666	7	12	2	6	71	69	63	86	1	8	1	7	66	60	60	81	1061	1518	1164	943	1324	1306	950
421	I	1030722	1030810	+	SPAC139.06	hat1	SPAC139.06.1	3	GT	AG	563.5	-4.84074	-4.41315	0.286768	0.14952	0.427586	2.64426	C	A	A	T	AAACATTCAAGATTTTACAAGTATGTTCGATTACCTTTCAATTGGAGAAGTATTCAATTATTGAATATCCCTATATGTTCTTTGGCTAATAATCGTAATGTATTAATAGGCAACGGTTCTTGAAGCTAG	TTACAAGTATGTTCG	TAATCGTAATGTATTAATAGGCA	3.79865	4.81105	32	63	35	33	61	61	41	55	16	23	19	12	31	35	27	27	860	1062	868	537	1021	1102	755
422	I	1030927	1030997	+	SPAC139.06	hat1	SPAC139.06.1	4	GT	AG	346	-6.34232	-4.83803	0.741633	0.328529	1.50429	3.70908	A	C	T	A	AGATGGATGGTATATTTACTGTAAGTTTGTTATTTTCTACGCGTCTACTTTCCTTTTACCTTTTTATCGAGGTTTTATTAACAAAAATAAGTTACGAGACTACTGAAGATG	TTTACTGTAAGTTTG	GTTTTATTAACAAAAATAAGTTA	1.3434	3.42948	4	10	18	5	24	28	23	18	7	4	12	3	25	37	18	12	632	820	583	342	771	803	471
423	I	1031362	1031417	+	SPAC139.06	hat1	SPAC139.06.1	5	GT	AG	390	-5.43779	-4.66148	0.182489	0.191157	0.77631	5.87493	C	A	G	C	CTGAAACAAAGTTAACCCAGGTTCGTAATTTGCTAAATTTACCATGCAATGCAACTTACTAATTGTCTTTTTTTAGCGTCAATTCTCACGCTGTTG	ACCCAGGTTCGTAAT	TACTAATTGTCTTTTTTTAGCGT	2.36419	3.85534	11	15	12	10	34	26	17	19	12	16	15	10	31	31	17	31	583	705	554	379	757	710	523
424	I	1032216	1032257	+	SPAC23C4.02	crn1	SPAC23C4.02.1	1	GT	AG	1453	-6.6988	-6.4841	0.311652	0.259544	0.2147	1.05875	A	T	A	C	TGTGAGAGCTAGTAAATATAGTACGCATGCTTTTTGAGTAAATAATTATTAACTGACGTTAGGACATATCTTTGGACAAACC	AATATAGTACGCATG	TAATTATTAACTGACGTTAGGAC	1.14038	1.18645	31	37	26	15	30	31	21	20	9	14	7	7	15	23	14	7	1606	2439	1934	1440	1808	2110	1557
425	I	1032311	1032358	+	SPAC23C4.02	crn1	SPAC23C4.02.1	2	GT	AG	1111.5	-5.89096	-5.13135	0.256705	0.126376	0.759609	5.30961	A	A	G	G	TTTGCTACGACAACATAAAGGTTGGTCGATACTTTAATGGTTTGAAATTTACTAATTGTCTTCAATAGCTTAGCAATAATGCATGGGA	ATAAAGGTTGGTCGA	TTACTAATTGTCTTCAATAGCTT	1.79623	3.05147	25	26	29	19	46	46	31	35	26	24	24	18	45	35	38	37	1255	1889	1511	1091	1438	1579	1238
426	I	1032587	1032627	+	SPAC23C4.02	crn1	SPAC23C4.02.1	3	GT	AG	786	-7.51729	-7.34262	0.910757	0.872439	0.17467	0.276989	A	A	G	T	CCGGCGGTGATGATTCTAAGGTATCCTGCTATTTGACTTTATTTATGTATTAACGAATTAGATTATGATATGGAAAGTACC	TCTAAGGTATCCTGC	TTTATGTATTAACGAATTAGATT	0.608582	0.732201	1	7	6	4	10	1	4	3	3	9	13	8	11	5	12	6	930	1390	1065	780	1050	1083	821
427	I	1032717	1032765	+	SPAC23C4.02	crn1	SPAC23C4.02.1	4	GT	AG	981	-4.81654	-4.83808	0.25161	0.210729	-0.0215364	-0.13124	C	C	G	T	GAATTAAAGGGCCATAGCCGGTATGTCGTACATTGCATTAGGGTTTTAGTTACTGACTTTTTTGTATAGTAAAGTTGGTCTTGTTCAAT	TAGCCGGTATGTCGT	TTACTGACTTTTTTGTATAGTAA	3.74812	3.76146	10	15	22	7	17	5	8	8	72	78	84	51	77	76	71	53	1109	1482	1189	950	1180	1306	1002
428	I	1036344	1036396	+	SPAC23C4.04c	SPAC23C4.04c	SPAC23C4.04c.1	1	GT	AG	921.5	-4.44666	-4.14972	0.0633931	0.270688	0.296941	2.13617	T	A	G	A	CCACTTTGGGATAAAAATAGGTAAATTGAATCAAACATTTATAAAAATGGCTAACTATAGTGGGGAATGATAGCCCAGAATATAAGCAATTGC	AAATAGGTAAATTGA	ACTATAGTGGGGAATGATAGCCC	4.96417	5.78556	37	58	52	36	62	68	42	36	51	74	55	47	62	83	58	55	1024	1417	1154	874	1130	1023	975
429	I	1038062	1038115	-	SPAC23C4.05c	SPAC23C4.05c	SPAC23C4.05c.1	1	GT	AG	1375	-4.78017	-3.97059	0.203958	0.203055	0.809587	5.62599	T	T	G	A	ACAGCTTTGTCTGTCAATTGGTAAGTGTTGAGTTGCTTTTCTACAGAAACAGCGGCTGACCCGGCATTGTCTAGGCAAGATTACAGGCCACATA	CAATTGGTAAGTGTT	GCTGACCCGGCATTGTCTAGGCA	4.0034	6.60329	98	120	83	67	125	146	154	129	36	32	33	17	43	76	52	49	1513	2120	1668	1326	1612	1678	1424
430	I	1041599	1041672	+	SPAC23C4.08	rho3	SPAC23C4.08.1	1	GT	AG	1473	-5.66506	-3.59947	0.246963	0.114784	2.06559	15.1695	A	T	G	A	AATCGTAATTCTTGGTGATGGTAAGGATCTTGGTGAAAATTTTGTTTTTTCTTTCGTGATTTTCGCAGCTAAGCATTCTAACCGTAAATTATAGGTGCTGCTGGTAAAACCAGT	GTGATGGTAAGGATC	ATTCTAACCGTAAATTATAGGTG	3.19794	13.8975	41	66	35	44	207	205	173	156	30	36	30	24	131	132	122	89	1753	2601	2059	1420	1996	2163	1617
431	I	1041746	1042069	+	SPAC23C4.08	rho3	SPAC23C4.08.1	2	GT	AG	793	-6.58593	-4.47915	0.419658	0.0980191	2.10678	9.77733	T	A	T	A	CAGGTATACGAGCCTACTATGTAAGTATCATTAATAGTGCAAAGCTGTAAACGGCGGAGCGGAAATGAGGTTACCGTCTGCAATATCAAGTATAACTCAATATGAAGCATCTTTTTTTGCAAACCTTTTATCTAACGGGTTAATTTGTGGAAATTTGTTTCATTTCTGAGGAAAACGAGAATGCCCGAGTGTGCTCTCCATACAGTCACACTCGTACAATTTCTCATGACCAAACGTCAAATTGCTTTTACTATGCTTGACCTGTTAAGGGTTTTCACCACTTCTTTACATGATTATCTTCTTGTACTTAAAAACTTTTTCCGTTATCTAACACCTAAAAATAGATTTGAAAACTACATTCATG	TACTATGTAAGTATC	TATCTAACACCTAAAAATAGATT	1.34016	7.02927	17	10	9	4	52	67	47	44	13	12	14	10	57	56	35	37	954	1354	1140	783	1191	1268	994
432	I	1043790	1044000	-	SPAC23C4.09c	SPAC23C4.09c	SPAC23C4.09c.1	1	GT	AG	2213.5	-6.61045	-6.63026	0.314161	0.254132	-0.0198068	-0.0980342	T	A	G	T	GAACATGGTTCTGCCCCTAGGTATGTTCTTAGTTTCGAAACTTGCATATAAACTTCAAAACTCTACGACTGAAAGTTATAATTTTTTATTAGAATTCACTTGAAGGATTATGTTGGTAAATGACGAGATTTAATGAATCATTTTAAAATTACACAAAGGAAATCCGATAGTGAATTTAGAAACTAATTTATTTATATACTCCATTTTTTTTACAAGAATTAACAAATCTAGTAATATTGCTTCAGGTCCAT	CCCTAGGTATGTTCT	ACAAGAATTAACAAATCTAGTAA	1.6084	1.50833	48	55	66	26	53	33	32	44	7	14	8	11	14	11	15	6	2573	3607	2761	2327	2992	2842	2180
433	I	1043672	1043719	-	SPAC23C4.09c	SPAC23C4.09c	SPAC23C4.09c.1	2	GT	AG	1838.5	-4.14048	-3.91715	0.137171	0.0586987	0.223327	2.99361	C	T	A	T	ATGAAATGCGACAAAATCTAGTATGTTTATGATGTGTATGGTCCATATCCGACTAACAATTTCATAAGCTTTCTCAAATTTTGGAACA	AATCTAGTATGTTTA	CCGACTAACAATTTCATAAGCTT	5.60197	6.31964	135	222	160	127	199	201	144	155	66	121	80	88	108	111	83	83	1980	2753	2218	1782	2386	2223	1722
434	I	1043513	1043595	-	SPAC23C4.09c	SPAC23C4.09c	SPAC23C4.09c.1	3	GT	AG	1504.5	-6.39579	-6.13037	0.18225	0.25077	0.265421	1.71239	A	A	G	A	ACGAAAAGATCGTGCTGAAGGTAAGTGTGATTTCATTTTCTGCGGCGGATAATAATTTAATATCTGTTTACGAATAATGTAAACATGTGTCTAATTTGTGTAGCTGTTGAAGAGCTCCTGTTA	CTGAAGGTAAGTGTG	CATGTGTCTAATTTGTGTAGCTG	1.35425	1.89063	33	33	31	29	37	32	25	40	8	16	20	8	16	26	14	17	1815	2398	1862	1483	2141	2013	1531
435	I	1043265	1043381	-	SPAC23C4.09c	SPAC23C4.09c	SPAC23C4.09c.1	4	GT	AG	646	-6.30917	-5.03291	0.374332	0.240835	1.27626	5.73453	G	T	G	A	GTAATGAAACAAAAATTGTGGTAAGTGCCTTACTAATTCCTTCTCTCCTTTTTTATTTCAAATTCATCTGAGGAGAGAAATATCAAAAAAAAACATCTGTTTATATTACATGGTCCAGAGTTTAACTGTTTAATTAGATCAATCGACGTGTTCAAGA	ATTGTGGTAAGTGCC	GAGTTTAACTGTTTAATTAGATC	1.31768	3.07139	17	25	27	11	64	39	29	38	4	3	6	1	17	14	15	13	839	1171	933	640	1079	979	839
436	I	1047386	1047434	+	SPAC23C4.11	atp18	SPAC23C4.11.1	1	GT	AG	1503.5	-5.51577	-5.20741	0.187937	0.305016	0.308355	1.72137	G	G	G	T	GCTTCCTTTTTTTCTAGGGGGTATGTATATTTTTCAACGATTTGAATTATTATTAACATGTCTTGACAGGAGCCATCGTATTCTATGGT	TAGGGGGTATGTATA	TTATTAACATGTCTTGACAGGAG	2.37269	3.01619	40	44	46	47	95	63	60	61	31	38	29	24	72	46	47	30	1467	2212	1799	1462	2272	2408	2132
437	I	1047486	1047529	+	SPAC23C4.11	atp18	SPAC23C4.11.1	2	GT	AG	1236	-4.44407	-4.73247	0.0879182	0.205519	-0.288395	-2.58032	A	T	T	C	TCGTGATGCTATGATGGATTGTACGTTTTTAATAGAAATAGAACAATTTTTTAACTCTATGTAGCTGCGGAGTATCGCAATGAT	TGGATTGTACGTTTT	AATTTTTTAACTCTATGTAGCTG	4.62606	4.06611	58	88	84	52	90	72	93	53	55	85	72	50	70	65	79	55	1239	1918	1561	1180	1979	2106	1944
438	I	1049199	1049364	+	SPAC23C4.12	hhp2	SPAC23C4.12.1	1	GT	AG	477	-4.99275	-3.49851	0.170801	0.183715	1.49424	11.9136	T	G	A	A	CATCATCAGTTAGAATATGAGTAAGTAGTGCTTTAATATTTTTTTACTTAAGTATAAGTTGGATTTCTTTCGGAACTCCAATTTCTTCTTTATATCTATCAACCGTAGCTCGATGTTTTACAACCAAAAAGGAAAAGCAAAAGTTACTCCATTTGGTTATTTTTCTTTTTTCTTTCTAACATTTAGGTTTCGTGTGTATAATATTC	ATATGAGTAAGTAGT	TTTTTCTTTCTAACATTTAGGTT	3.16134	8.45136	21	29	27	24	80	58	58	39	14	19	15	10	52	54	49	53	620	809	676	459	656	744	565
439	I	1050089	1050174	+	SPAC23C4.12	hhp2	SPAC23C4.12.1	2	GT	AG	680.5	-6.62533	-5.63222	0.876764	0.35121	0.99311	2.10295	T	A	C	A	ACTGGATGATATTAAAATACGTAAGTTTTGAAAAGAAAATGATAAGGTGATACGTTAGTTTAACCTTAACAAATGATTGAAAATTCGATTGACTAACTATTATTAGCAAAAGCGAGCTGCTGCTGC	AAATACGTAAGTTTT	GATTGACTAACTATTATTAGCAA	1.46689	2.37147	3	9	5	6	15	19	13	10	5	24	12	17	19	26	32	24	897	1111	950	664	1072	1114	801
440	I	1051740	1051782	+	SPAC23C4.13	bet1	SPAC23C4.13.1	1	GT	AG	405	-6.82209	-7.16189	0.680664	1.04957	-0.339799	-0.543262	A	A	G	T	AGCTTCAGAATGGGATCAAGGTATGTACTAAATCTGATCAATCAATGTCTAACTAATCATTAGATTCGGTAGAAGAAAAGAAC	ATCAAGGTATGTACT	AATGTCTAACTAATCATTAGATT	1.03972	1.00829	3	2	4	2	1	2	2	8	5	4	11	6	2	7	5	8	437	663	534	400	527	629	552
441	I	1051922	1051970	+	SPAC23C4.13	bet1	SPAC23C4.13.1	2	GT	AG	532	-5.96027	-5.07576	0.365692	0.260084	0.884514	3.94215	G	A	G	A	AAGTCAAGTCTTTGAAAGAGGTAAGATTTTTGCCATCATCAGGAAAAACATGCTAACTAATTTTAATAGCTTACTATGAATATTGGGAC	AAAGAGGTAAGATTT	ATGCTAACTAATTTTAATAGCTT	1.60845	3.00454	6	8	3	6	16	16	17	22	16	10	18	10	17	20	25	26	522	780	598	524	618	703	718
442	I	1053168	1053243	+	SPAC23C4.14	alg1	SPAC23C4.14.1	1	GT	AG	590.5	-8.9516	-6.29786	0.767819	0.127862	2.65374	6.81853	A	G	C	A	TGATTTGTTAGGCTATCAGCGTAAGTTATCTAAAATATTTGAATATTTTAATCTATACCACATTAGGTGTATTTGTTGTCACTAACACTGTCGTAGACCCCGGGTCATCTGTAGGA	ATCAGCGTAAGTTAT	TGTCACTAACACTGTCGTAGACC	0.214493	1.43526	0	1	2	0	10	10	4	6	6	4	2	1	12	19	11	12	983	1134	801	590	922	1012	637
443	I	1053677	1053719	+	SPAC23C4.14	alg1	SPAC23C4.14.1	2	GT	AG	533.5	-4.6946	-4.36814	0.276973	0.232495	0.326452	1.8055	G	A	A	A	TTACAAACTTGGGGAATGAAGTAAGTATAAATTTGCTTTTTGCTCAACTCTAACATTTTCAAGTCCTTGCTATGTATGTTATG	AATGAAGTAAGTATA	TCAACTCTAACATTTTCAAGTCC	3.7567	4.69005	35	34	20	13	32	32	33	31	40	48	23	26	39	42	38	36	804	977	723	514	854	837	592
444	I	1054255	1054345	+	SPAC23C4.14	alg1	SPAC23C4.14.1	3	GT	AG	252.5	-4.74448	-4.32428	0.422209	0.385234	0.420199	1.47039	C	A	G	T	CTCTATCGAAAAAAATGCAGGTATGAAAAAAGATTTTTTTACAAAAAAAACCTTGAATAGCGATTCCTACATAATTTATTGGCTTTTTCGTACGATAACTAACTGTTTTAGTATTTATTAACTCATGCTAA	ATGCAGGTATGAAAA	ACGATAACTAACTGTTTTAGTAT	3.84133	5.04702	8	8	10	13	8	13	22	22	11	14	22	10	20	17	21	20	297	416	339	241	359	374	356
445	I	1054810	1054873	+	SPAC23C4.15	rpb5	SPAC23C4.15.1	1	GT	AG	1318.5	-3.83209	-3.87231	0.0981022	0.121273	-0.0402284	-0.5158	A	G	G	T	ATCAATTAGTCCATGACAGGGTATGTATTTGATAATCTTTTTTCTTCAAACATATTAGAATTATTAACAACTATTATAACTTAGGGTTACGGCGTTTCTCAAGC	GACAGGGTATGTATT	TAACAACTATTATAACTTAGGGT	6.69059	6.5508	169	242	184	130	211	196	118	119	88	130	102	53	84	89	64	68	2017	2580	2018	1227	1960	2076	1327
446	I	1054957	1055167	+	SPAC23C4.15	rpb5	SPAC23C4.15.1	2	GT	AG	2026.5	-7.31219	-6.6061	0.324306	0.29476	0.70609	3.22236	A	G	A	T	GGCATGGGTCGTAATTTAGAGTATGTACATTTATTTAAATCCATCGTGATAATGGATTAAACAATCCGATTGATTATAGAAGCAAATTCTGTTGATATCTGCGTATATGTCCATAGACGCCGGTATTTATAAATCGGTTTACTCTTAATCTGCTTTCTAATTGATGAACATGCTTCTTCTAAACTTCCTTTATCAATTTTTTTTTAAAAACTGTTTTGCTAATGCGTTTAGTCGTACAACTTTGAGTTTTT	TTTAGAGTATGTACA	TGTTTTGCTAATGCGTTTAGTCG	0.694106	1.09819	21	19	13	22	33	23	20	18	24	31	16	9	40	40	33	18	3144	4126	3125	2011	3077	3190	2192
447	I	1058416	1058464	+	SPAC23C4.17	trm402	SPAC23C4.17.1	1	GT	AG	300.5	-5.40033	-4.92744	0.358533	0.297178	0.472899	2.03099	A	A	G	T	TGGGGAAAAGAAATAAAAAGGTATGATACTTTGTTAATCGGCCTTCTTTTTTTTTTTTAACAAAGATAGGTGACTCAGGGCAAAAGGGC	AAAAAGGTATGATAC	TTTTTTTTTAACAAAGATAGGTG	2.94694	4.28515	5	9	3	4	3	6	1	4	17	34	18	19	25	31	18	21	574	755	556	383	570	467	289
448	I	1058515	1058622	+	SPAC23C4.17	trm402	SPAC23C4.17.1	2	GT	AG	422	-5.98182	-3.15444	0.277535	0.278961	2.82738	14.3703	A	G	A	A	AAAAGTGAAATTGTCTTAGAGTAAGTGTACAAAGGTGCTTTTTTACGGGGTTTAAAGCTTTATTGGGATATTTTTAAGAAATACATTGAAAAGATCATTATTGTAGGAAATAGTCAGCTAACATGCAGAAATAAACAATTCGAAGGTT	CTTAGAGTAAGTGTA	AATAGTCAGCTAACATGCAGAAA	1.97579	10.7303	10	28	14	6	91	60	57	60	14	11	13	7	61	46	41	53	797	1048	749	533	721	604	372
449	I	1059778	1059837	+	SPAC23C4.17	trm402	SPAC23C4.17.1	3	GT	AG	992.5	-4.86079	-4.49026	0.299712	0.171664	0.370528	2.14555	A	T	G	G	AAACTCCACATAGAAAGATGGTAGGTTTATTTGCCTGGATGAGAACTTTGAAACTTTATCATTTTCTAATCTCTTAATAGTGCCAGACTATATCCCCATA	AAGATGGTAGGTTTA	ATTTTCTAATCTCTTAATAGTGC	4.37231	5.04702	41	49	38	38	40	63	32	46	71	91	48	30	70	72	41	60	1386	1692	1593	1098	1307	1405	945
450	I	1060105	1060142	+	SPAC23C4.17	trm402	SPAC23C4.17.1	4	GT	AG	754	-7.12175	-6.31688	0.647276	0.19116	0.804872	2.38511	T	G	T	A	ACTAGCATCAAAACTATTGTGTAAGTTATATTACCATGGCAGGCAAACTAACCCATAGTGATTTTTATGGTATCGATC	TATTGTGTAAGTTAT	GCAGGCAAACTAACCCATAGTGA	0.757384	1.26381	15	7	14	8	17	15	11	12	9	5	11	6	15	9	7	11	1251	1587	1242	984	1091	1126	745
451	I	1060671	1060708	+	SPAC23C4.17	trm402	SPAC23C4.17.1	5	GT	AG	1032.5	-6.00281	-5.17697	0.345898	0.217215	0.825838	4.04381	G	C	A	A	CTTGCTAGAAAAGAGAAGCAGTAAGTCACGTTTAATGTTTTTTGTTACTAACTTTAAGAAATCTTTCGTTGGAATTAT	GAAGCAGTAAGTCAC	TTTTTGTTACTAACTTTAAGAAA	1.73647	2.83814	28	22	30	16	34	36	33	30	20	24	31	15	35	30	36	36	1559	1955	1442	1013	1383	1382	1044
452	I	1062739	1062795	-	SPAC23C4.18c	rad4	SPAC23C4.18c.1	1	GT	AG	348	-6.56247	-5.66123	0.69168	0.555059	0.90124	2.03244	A	G	G	A	GTATCGATTTAAAGCAAAGGGTAAGATTTTTGCACGACGAATCGCATTTTTTGTTATTTGTGTTACTAACTTGACAGACCGAGATATCTACAAAAGC	CAAAGGGTAAGATTT	TTGTGTTACTAACTTGACAGACC	1.35683	2.13209	3	7	8	6	11	11	14	5	3	1	7	4	7	10	10	5	402	621	440	342	457	466	414
453	I	1062565	1062630	-	SPAC23C4.18c	rad4	SPAC23C4.18c.1	2	GT	AG	406	-5.26874	-4.90677	0.372412	0.175972	0.361972	1.7576	A	A	G	T	TTGATACTCCAAAATACAAGGTATGTCGTAAAATCTTACAAATTACACTATCCTTCAAGAGTAAATGCTGACATTCTTTTCAATAGTTTGCCGCAAAATCCAGACC	TACAAGGTATGTCGT	GCTGACATTCTTTTCAATAGTTT	2.88844	3.23468	19	34	26	12	25	31	33	24	7	7	8	2	12	8	10	8	475	706	536	396	565	605	546
454	I	1067719	1067772	-	SPAC1A6.01c	SPAC1A6.01c	SPAC1A6.01c.1	1	GT	AG	240.5	-4.40999	-4.31975	0.144844	0.391671	0.0902413	0.432195	T	T	G	A	GTTGAGGGGATTGGGCCTTGGTAAGTAATATTACTACTATATCTTATTAACAAGTTTTTACTAATCTTAATTAGCACCTTTTGTGATAATCCTG	GCCTTGGTAAGTAAT	TTTTTACTAATCTTAATTAGCAC	4.49316	4.86984	33	32	30	20	35	21	25	20	3	1	1	1	15	6	8	3	351	401	309	230	368	355	286
455	I	1081434	1081470	-	SPAC1A6.05c	ptl3	SPAC1A6.05c.1	1	GT	AG	852.5	-3.68357	-3.43169	0.164428	0.184447	0.251886	2.03875	A	A	G	A	AAAATTAGATGTCATAGAAGGTAAGATTTTACTTGGTTTTATTACTAATGGAACCAGGAAAATATCAATGGAGAGAG	TAGAAGGTAAGATTT	TTTATTACTAATGGAACCAGGAA	7.24488	8.51671	58	106	65	64	85	87	83	66	85	115	91	77	114	98	78	93	1041	1342	1066	797	1154	1153	778
456	I	1080607	1080658	-	SPAC1A6.05c	ptl3	SPAC1A6.05c.1	2	GT	AG	712	-3.30999	-2.36902	0.105372	0.0603675	0.940973	15.497	G	G	T	A	GTTTTAGTGTGGAGTGCGGTGTAAGTTTATTTATCAGTGCCTTAAGTTCGCCATTCTAATAAGCCCTTTTAGTGTCGCAACGTGCTCTGTTC	TGCGGTGTAAGTTTA	ATTCTAATAAGCCCTTTTAGTGT	9.21804	16.2851	72	102	82	66	156	163	117	108	91	129	110	74	198	195	139	155	882	1179	920	641	952	890	683
457	I	1089045	1089306	-	SPAC1A6.09c	lag1	SPAC1A6.09c.1	1	GT	AG	1106	-6.56697	-3.55982	0.143892	0.16899	3.00715	27.0974	G	A	C	A	CCTTTCATTTTGTATACGACGTAAGTTATATTATTTTTCTCTTTGGGCTTATTATGTTTAAACGTTGCTCTGTTTATTGTTTGTCATTACTTAATTGATTAACGGCTGAACTTAAACTAAAATTTTAATCCATTGTTGAAAATTGATGAGCCTTAACGTGCTATTTCTCTAGGCTTCTAGCAATTTGCCACATGGATCTGTCTGTTAAAAAAATGCTCTATTTTATGTTTTTGAAAATCTCATTTTTTTATTTTTTTAAAAGCTTTTCGCTAACGCTCATAGACTCCTTGGTGTACTAAGAT	TACGACGTAAGTTAT	CTTTTCGCTAACGCTCATAGACT	1.19749	7.93927	28	30	25	16	221	213	146	141	7	21	7	8	71	72	55	49	1788	2152	1669	1091	1696	1814	1011
458	I	1095275	1095327	-	SPAC30D11.13	hus5	SPAC30D11.13.1	1	GT	AG	996.5	-7.84239	-7.14206	0.932669	0.224422	0.700336	1.46011	T	T	T	T	GGAGAAGAGATCATCCATTTGTATGTAAATTTTAGTAAACTTGAAGAAATCACTAACAACTTCTCTTACTTAGGGATTCTATGCAAAACCTTG	CCATTTGTATGTAAA	TAACAACTTCTCTTACTTAGGGA	0.528476	0.725028	4	9	3	6	16	15	11	4	5	21	2	5	7	8	8	10	1292	1652	1271	991	1492	1521	1253
459	I	1094921	1095141	-	SPAC30D11.13	hus5	SPAC30D11.13.1	2	GT	AG	1248	-5.43688	-5.46811	0.0385911	0.149685	-0.031233	-0.404103	A	A	G	T	CACAATGGCTTTTCCTGAAGGTATGTATTCCAAATGAATATCAGATATTTTTCTTCAAAGCCTTTAATTTGCGCTCCTTAGCTTGGAATTTTGTTTAGACATTCACTACTTTTTTGTTCAAACTGAATTTTAGCTTTATCCTCACGATAAAACATGTCGATATGCATTTCCTTTTAGCTAATCAAAAGTTCACGGCTTTTCGTTTTATTATTTACAAAACATTTACTAACTGCAATCACAGAATATCCAACTCGTCCCCCC	CTGAAGGTATGTATT	TTTACTAACTGCAATCACAGAAT	2.33385	2.30959	67	86	67	56	65	74	74	69	2	1	1	2	2	6	5	1	1489	1901	1521	1217	1703	1815	1628
460	I	1094855	1094896	-	SPAC30D11.13	hus5	SPAC30D11.13.1	3	GT	AG	1122.5	-4.22924	-4.03718	0.153011	0.136022	0.192056	1.87618	A	A	T	A	TCCAACTCGTCCCCCCAAATGTAAGCATATAACTACGATTTTTTGCTAATGCTTTTGTACAGGTAGGTTTACTCCACCGTTA	CCAAATGTAAGCATA	TTGCTAATGCTTTTGTACAGGTA	7.39775	7.44202	55	92	78	54	93	99	74	65	67	89	87	57	101	115	85	75	1314	1676	1372	1038	1489	1600	1401
461	I	1094696	1094744	-	SPAC30D11.13	hus5	SPAC30D11.13.1	4	GT	AG	753.5	-5.06752	-4.99165	0.305899	0.212444	0.0758782	0.407473	C	A	G	A	CGGCAATTACAATTAAGCAGGTAAGAATTCAAATCAATTTCTTAATCTCCAGGTTTTAACCATTTCTAGATTTTGCTGGGTATTCAGGA	AAGCAGGTAAGAATT	CAGGTTTTAACCATTTCTAGATT	3.15416	3.41061	39	72	51	33	44	66	51	48	5	21	14	8	13	15	17	17	956	1222	1015	732	1128	1243	1008
462	I	1094561	1094615	-	SPAC30D11.13	hus5	SPAC30D11.13.1	5	GT	AG	682.5	-3.86709	-3.50242	0.0925165	0.126665	0.364672	4.64982	C	A	A	A	GAAGCATATACAATGTTCAAGTAAGTATCATAACTACTGTTTCCACAACCATCAAATATAATTAACCTCGTTTAGAAAGGATAAAGTCGAGTACG	GTTCAAGTAAGTATC	ATATAATTAACCTCGTTTAGAAA	6.69335	8.61214	45	68	47	34	88	76	69	67	71	98	81	61	110	116	85	86	897	1239	946	633	1007	1074	969
463	I	1097199	1097247	-	SPAC30D11.12	rpl3802	SPAC30D11.12.1	1	GT	AG	21076	-3.9251	-3.9071	0.025541	0.0248381	0.0180019	1.01058	A	T	G	T	ACGAGAGTCGTCCAAAAATGGTATGTGCATGCTTTTAAATTGTTGTAACATTTACTGACTTAGTATTAGCCTCGTCAGGTTACCGATAT	AAAATGGTATGTGCA	ATTTACTGACTTAGTATTAGCCT	6.2019	6.2991	3242	4468	3617	3117	3636	3425	2764	2592	103	112	85	83	103	100	99	72	25070	35358	27640	24654	28152	27053	21181
464	I	1096925	1097011	-	SPAC30D11.12	rpl3802	SPAC30D11.12.1	2	GT	AG	9915.5	-6.97126	-6.81882	0.101098	0.0608395	0.152443	2.58395	C	T	G	A	TCGTCAATCACTTCCTCCTGGTAAGTTTGTAAACATCCTGATTGCTTGTTGTCTTATGTTCAGGAAAATATTGTTGTTAATTTAAATGTTTTACTAATTGATTATAGCTCTTACTGTTACCGAGGTT	CTCCTGGTAAGTTTG	GTTTTACTAATTGATTATAGCTC	0.977478	1.08111	145	220	141	134	169	148	127	109	50	77	67	46	79	78	81	62	11621	17605	13277	12390	14567	12824	11069
465	I	1102291	1102334	-	SPAC30D11.09	cwf19	SPAC30D11.09.1	1	GT	AG	425.5	-6.70215	-6.4374	1.01001	0.272474	0.264748	0.506153	A	G	A	T	ATGAATGGGATGAAATCAGAGTATGTTAATATAGTAAAAGGAAATAACTAACAAACCTTTTTAGAATTTTATGAAATGCATCGC	ATCAGAGTATGTTAA	TAACTAACAAACCTTTTTAGAAT	1.09193	1.2	2	16	8	5	6	9	5	5	2	11	6	4	3	8	6	5	585	780	545	421	508	614	442
466	I	1101980	1102022	-	SPAC30D11.09	cwf19	SPAC30D11.09.1	2	GT	AG	521.5	-4.26274	-3.72845	0.253876	0.238917	0.53429	3.06519	A	G	G	T	TCGAAAAATGATGGTTAAGGGTATGTTTGGAAAATCGTAATCATTTATTTTACTAATGATTAGAATTGGGTTATTTTCATGTT	TTAAGGGTATGTTTG	TTTATTTTACTAATGATTAGAAT	4.99616	7.06435	34	57	36	26	56	48	47	35	23	51	28	21	45	40	34	25	599	797	665	498	565	580	512
467	I	1106204	1106252	+	SPAC30D11.08c	phf2	SPAC30D11.08c.1	1	GT	AG	614	-5.38164	-4.69124	0.586081	0.14828	0.690395	2.284	A	G	C	A	ATCACTAACACTATTCAAGCGTAAGTTTTCTATATATTTTCCTGACATCGTCAATTACTAATATTCTAGTAAATACTCGAATAGAAAAA	TCAAGCGTAAGTTTT	GTCAATTACTAATATTCTAGTAA	2.53763	3.83165	11	38	20	18	43	44	40	34	16	38	18	20	36	41	42	32	923	1090	944	595	908	1096	1048
468	I	1108704	1108758	+	SPAC30D11.06c	hfl1	SPAC30D11.06c.1	1	GT	AG	437.5	-5.04281	-2.07837	0.211429	0.174652	2.96444	21.6196	G	A	T	C	GTGGTGCGAATTTTGATGATGTTCGTAAAATTGAAATTCTTTGACTGATATAGAAATGTACTAATGCTTTGCTAGGATTGTAATTTACTCTTCTG	GATGATGTTCGTAAA	ATGTACTAATGCTTTGCTAGGAT	2.95704	19.3389	18	31	19	15	124	139	120	107	13	16	11	12	104	107	119	96	512	670	606	424	551	546	435
469	I	1108847	1109054	+	SPAC30D11.06c	hfl1	SPAC30D11.06c.1	2	GT	AG	558.5	-3.927	-3.6506	0.249285	0.177121	0.276403	1.80773	G	A	G	G	CGTTTCGTGAAATTTACGAGGTAGGTTTTTCTCATTTAGCCGTTGCCATTGAATGAAGTACCTTCCTTGGCAATCAATATATTGCAGATTTGTTTTAAAATGCTTGAAAAGGGGTTGACTGAAAGAGTGGTTTGGCTGTTATGAGTTGTACTATGTTGGTTTACTAGTTTAGTTAGTTAATGAGGCGTAATTGAGGTTTTAATGGAATAATTTCTAACAATAAATTAGGCATTCGCTTTGTATTGCTT	TACGAGGTAGGTTTT	AATTTCTAACAATAAATTAGGCA	6.7477	7.92891	63	80	81	41	93	94	84	65	26	33	27	14	40	45	40	28	636	866	689	529	849	875	665
470	I	1110810	1110851	-	SPAC30D11.05	aps3	SPAC30D11.05.1	1	GT	AG	226.5	-7.61247	-5.77397	0.754653	0.327319	1.8385	4.47007	C	A	A	A	GAATTCTCGATCTCATTCAAGTAAGTTGAAATTAGTTACTTTCCAATTTCTAACTATTAAAGGTATTTGTTGAAGCATTAGA	ATTCAAGTAAGTTGA	CCAATTTCTAACTATTAAAGGTA	0.812729	2.21039	2	3	1	0	6	6	7	2	2	4	3	1	9	7	8	6	377	433	326	226	362	382	331
471	I	1110294	1110755	-	SPAC30D11.05	aps3	SPAC30D11.05.1	2	GT	AG	264.5	-3.82185	-3.30834	0.131527	0.177418	0.513511	4.65023	T	T	G	A	ATGTTTGCGAGCTTGATTTGGTAAGTACATTTCACTACTCGTTTATCTTCCCATTATCCTACTGCTATATGTTTGAAACCATTGATTCCGTTTTTTTTTATTTAATTTGTTTTTTTCTTATTTGGTTTCGAATGTTTGGAAATTTGGCCTTACAAGAAACATTAATGTTTGTCCAATATTCGATTATCAAAAGAGCATAACATTTATTTTTATCATTTATTGAACTTAGGAACTACAAGAGTTTAATTCCTAATTCCTTTACTTCTCATCGCCTTCAAGAAAGAAATTATGCATAGAACTGGAAGTAGAGTCTCATTGTCGATGATTCGCAATCTCCAATGAAAAAAAAGAGGAGGTGTTAGTAATAATTATCCAAATACAAGTGTATACGCCAAAAAA…	GATTTGGTAAGTACA	AAAGATCTAACACAATATAGGTT	7.00685	9.46724	17	16	9	5	28	23	15	14	41	51	40	26	63	51	53	44	404	427	349	247	393	379	322
472	I	1112465	1112507	+	SPAC30D11.04c	nup124	SPAC30D11.04c.1	1	GT	AG	736.5	-7.58354	-7.69845	0.863864	1.10317	-0.114912	-0.164025	T	C	C	A	CATTATTTAGGAAAATCTCCGTAAGTTGACATTTTTGTCGTGAAACATATTAACATTAAATAGAAGAATTATTCGCGTTAGTA	ATCTCCGTAAGTTGA	AACATATTAACATTAAATAGAAG	0.687507	0.923176	8	11	3	4	7	1	5	5	9	10	2	6	3	2	8	5	1026	1484	1164	887	888	977	726
473	I	1116368	1116414	-	SPAC30D11.03	ddx27	SPAC30D11.03.1	1	GT	AG	794.5	-8.68129	-7.04726	1.48536	0.304794	1.63403	2.15527	G	A	A	T	AAGAAAAACAAGAACGAGAAGTATGTTGTTTTTATAAGTATATAAATTTTTTTTCTAACAAATGTAGCTAAAAATTGCCGAACGCGA	CGAGAAGTATGTTGT	TTTTTTTCTAACAAATGTAGCTA	0.405999	0.757668	5	4	9	0	8	10	5	7	4	8	9	1	12	8	4	11	1493	1900	1414	970	1210	1250	790
474	I	1116203	1116246	-	SPAC30D11.03	ddx27	SPAC30D11.03.1	2	GT	AG	1250.5	-5.76992	-5.48964	0.383278	0.313256	0.280282	1.13244	A	A	G	T	AGATAAACAAGCTTCTAAAGGTATGTGACATTGAAATAAAAAAATATGTTTGCTAACATTATAGCCTCCGAAGCGAAAGATAAA	CTAAAGGTATGTGAC	TATGTTTGCTAACATTATAGCCT	3.09226	3.10306	46	69	88	45	57	47	63	45	7	11	13	7	12	18	10	10	1923	2477	1980	1316	1569	1687	1204
475	I	1135777	1135931	-	SPAC56F8.05c	mug64	SPAC56F8.05c.1	1	GT	AG	2545.5	-4.41782	-3.64843	0.107887	0.235566	0.769395	5.93906	A	A	G	A	CAATCACGCCCTTCGCTAAGGTAAGATGCATTTGTTATATTGTATTGCTGTTTAAATCTTCAGTTAGTATTTGCGTTTTTATTACCCGCAGCCGTGATTTTATTTTTAAAGTGATCGTTTTAGTTGATTTATTCATTCCGATAAACAAGAATATCTTATTAACAGTTTATGTTAGAAAACCACTCATTATTTGCG	GCTAAGGTAAGATGC	TTATTAACAGTTTATGTTAGAAA	5.19897	7.74091	282	410	307	205	465	434	363	342	58	102	80	41	80	75	78	80	3993	5092	3950	2695	3862	3724	2316
476	I	1135685	1135728	-	SPAC56F8.05c	mug64	SPAC56F8.05c.1	2	GT	AG	2647.5	-5.47607	-5.07818	0.102057	0.241976	0.397891	3.03018	G	A	A	C	TTGGATCAAGAGTCGAGGAAGTACGATAAAATAAAATGCACACGAATTAACATTTTTTCAATAGTTATCTCTTCCGGAGGATTA	GAGGAAGTACGATAA	AATTAACATTTTTTCAATAGTTA	2.29	2.95086	65	111	83	43	90	88	74	63	114	154	107	78	130	118	99	119	4381	5490	4109	2713	4198	4113	2560
477	I	1135403	1135516	-	SPAC56F8.05c	mug64	SPAC56F8.05c.1	3	GT	AG	3697.5	-6.55339	-6.11659	0.175604	0.205613	0.436797	3.23081	A	A	G	A	GTAAAACCGTTTCGGGAAAGGTAAGAATACTTAAACTTTATCAAATCATCGTCAAGATATCATATAAAGTGCACTGGGTCACAAAGCGAATGGTTGAATGTTTTATTGAGATGCTAACTATTTGTTAAATGCAGGTTAGAAATCTCGGAAATTT	GGAAAGGTAAGAATA	TAACTATTTGTTAAATGCAGGTT	1.43137	1.72787	63	87	54	38	80	74	74	54	57	103	63	38	65	71	55	49	5938	7549	5495	4017	5475	5279	3622
478	I	1135062	1135194	-	SPAC56F8.05c	mug64	SPAC56F8.05c.1	4	GT	AG	3203	-6.197	-5.56599	0.127918	0.179932	0.631007	5.71646	A	A	G	A	CTCCGTTTTAGAGGAAAAAGGTAAGTCAAAATTTTTTTTGGTTTTAATTGCCTTGTTGTTATTTTTATTAGGAAAAATTTTGTTTGCAATTTGTTCAGGCATACCAAAAAAAGATGTAGACTGTTTTTTATGCTTTTCCTAACCTGTACGCAGTTGGAAATTTACAAGGGGAG	AAAAAGGTAAGTCAA	TTTTCCTAACCTGTACGCAGTTG	1.97434	2.12797	95	120	106	70	156	129	87	115	26	34	36	13	70	40	35	30	4466	5978	4591	3255	4502	4419	3141
479	I	1136755	1136796	-	SPAC56F8.06c	alg10	SPAC56F8.06c.1	1	GT	AG	120.5	-5.63445	-4.46747	1.48663	0.424747	1.16698	1.50956	T	A	C	C	TTGATAGCGCATTTTAATACGTACGTGCTAAATTGGTATTGTTTAATTTAACTAACGTTTAGAATTTTCCATCCATTTATTT	TAATACGTACGTGCT	TTAATTTAACTAACGTTTAGAAT	2.78005	4.50561	12	7	6	0	19	12	7	7	11	9	5	1	21	11	11	8	231	287	217	120	302	260	207
480	I	1139334	1139447	+	SPAC56F8.08	mud1	SPAC56F8.08.1	1	GT	AG	1142.5	-5.61793	-5.08087	0.141716	0.164824	0.537065	4.94145	T	C	T	C	TGGGAATGCCTTCATTTTCTGTACGTTTAATTTCGCATAATAGCGCCCGTATAAACTGCTGAGTCCAATAATTTAGTTTTAATGGACACAATAAATAAAGGGCTTTCGAAGGTGATTTACTAACATTTTTGTAGGAAGATGACCTCTTTGATGT	TTTTCTGTACGTTTA	ATTTACTAACATTTTTGTAGGAA	2.14404	2.98534	42	64	46	32	79	81	61	56	11	19	13	9	26	21	13	12	1351	1793	1436	1120	1553	1640	1398
481	I	1145697	1145887	+	SPAC56F8.11	spc3	SPAC56F8.11.1	1	GT	AG	817.5	-4.15563	-2.33665	0.177842	0.0864724	1.81898	18.3967	A	T	A	A	TATGTACATTATGCCAAATAGTAAGTAGTTTTATATTCTAGGTTTTGTAAATGATAGGTTCGGTTAAACTCATATATATGTTGAACTTGAGGCATAGTTGAAAAGCCATTTGATAGTGAGTGCCCTACCTTATATCCTTGTCTATTATGATACTGTCTTTTTGTTCGTTTTTAAGTTGAGAAATTACCATTTAGTATTAACACTAGTATAGCAGAAGTGCACGATTCTATC	CAAATAGTAAGTAGT	TAGTATTAACACTAGTATAGCAG	12.8948	20.347	69	73	63	50	164	185	130	141	32	43	41	19	188	213	170	181	843	1057	824	725	957	974	774
482	I	1146042	1146109	+	SPAC56F8.11	spc3	SPAC56F8.11.1	2	GT	AG	730	-5.33488	-5.26264	0.297626	0.200375	0.0722418	0.402695	C	A	T	A	CTTATTCCACGGAGAAACATGTAAGTAATTACAGTTTGTAATGCATGATTGCTAGTTATATGATTTTCGGCGTATTAACCTTTTAAAGGAGAAAAACCAGGTTGTGGT	AAACATGTAAGTAAT	GGCGTATTAACCTTTTAAAGGAG	2.63388	2.82014	46	51	38	21	38	46	43	40	11	14	15	5	14	19	15	17	1024	1229	948	716	1219	1242	1023
483	I	1171857	1171899	-	SPAC22A12.08c	SPAC22A12.08c	SPAC22A12.08c.1	2	GT	AG	461	-3.18607	-2.35075	0.154474	0.110072	0.835324	8.80779	G	A	C	A	TTGAAAGAAGGAACGAAGACGTAAGCTTAACTATGAACTACCATTTTCAAACTAACTTGTAAGTTTGAAATTTTTGCAAAAAA	GAAGACGTAAGCTTA	TTTTCAAACTAACTTGTAAGTTT	9.92414	16.5002	68	73	76	45	131	114	89	99	65	81	86	47	125	119	104	86	601	806	653	415	593	648	504
484	I	1171271	1171361	-	SPAC22A12.08c	SPAC22A12.08c	SPAC22A12.08c.1	3	GT	AG	958.5	-6.61038	-6.39857	0.336635	0.125418	0.211811	1.17922	T	A	A	A	CCCGATATTTACTTTTCTAAGTAAGTTATTTCTTGGAAAGTATCTTTTGTGTAAAAATATTTTTGCAAGCTGTACTCGAATACTATGAGTGAATGCTAACAGCTTTTATAGTGCGGATTTAATTTGGCCTA	TTCTAAGTAAGTTAT	AATGCTAACAGCTTTTATAGTGC	1.19778	1.53679	16	15	17	13	16	21	17	12	8	8	15	8	12	18	9	13	1126	1577	1277	947	1281	1456	1128
485	I	1170462	1170503	-	SPAC22A12.08c	SPAC22A12.08c	SPAC22A12.08c.1	4	GT	AG	1276.5	-6.70372	-6.86915	0.273201	0.164657	-0.165433	-1.03725	C	A	T	T	GGTGCGTGAGACTATGCCATGTATGCTTTTTGTGTTTATTAGTAATATCTAACCTTATCTAGTAACTCTTGCTAGCTTGATT	TGCCATGTATGCTTT	TAATATCTAACCTTATCTAGTAA	20.216	4.16955	19	35	24	15	21	21	19	16	7	4	2	0	8	7	9	7	1289	1688	1333	1023	1498	1728	1554
486	I	1174708	1174757	+	SPAC22A12.10	ept1	SPAC22A12.10.1	1	GT	AG	1449.5	-3.56462	-3.39197	0.0884185	0.11779	0.172651	2.34448	G	G	C	T	GTGATTCCCATGTCTATGGCGTATGATCTACACCCGTTTGCTTGCTTATTCTTACTAACTCTTTACTTAGACCTAATTTGATTACTTTGA	TATGGCGTATGATCT	CTTACTAACTCTTTACTTAGACC	8.14756	9.10874	174	241	175	143	212	234	207	183	93	147	97	84	127	133	113	82	1513	2219	1761	1327	1788	1956	1507
487	I	1173980	1174028	-	SPAC22A12.09c	sap114	SPAC22A12.09c.1	1	GT	AG	715	-5.80665	-5.36034	0.275021	0.211961	0.44631	2.57073	G	A	G	A	ACCTCCTCCAGCAATTCGAGGTGAGTCATAGTAATTAGTACAATAGACGCGCCTGCTAACGTAGCTTAGAAATAATTGATAAATCTGCT	TTCGAGGTGAGTCAT	CGCCTGCTAACGTAGCTTAGAAA	1.77165	2.3889	29	34	25	23	28	40	26	32	4	6	1	5	8	8	4	6	786	1123	954	709	803	803	700
488	I	1173610	1173672	-	SPAC22A12.09c	sap114	SPAC22A12.09c.1	2	GT	AG	465	-6.29603	-4.61829	0.557937	0.197279	1.67774	5.67006	T	T	T	A	TCTATTTCATCACTAGATTTGTAAGTATCATCTCAACTATTATTTCCTTCTTCTTTGAAGTTGCTAATTAACCGTGAATCTAGAGACGTGCTCCGTTTAACTG	AGATTTGTAAGTATC	CTAATTAACCGTGAATCTAGAGA	1.94401	5.13348	11	10	7	11	30	27	23	21	4	11	3	7	23	23	22	18	602	778	651	455	582	615	512
489	I	1173208	1173292	-	SPAC22A12.09c	sap114	SPAC22A12.09c.1	3	GT	AG	575.5	-6.39798	-4.41039	0.286691	0.3804	1.98759	8.34532	A	G	T	A	AGAAGCCGAAAAAGAGAAGTGTAAGTGTATATTGAGATGCAAAAACTGGTTCAGGAAGTCCAATATTCTTCATTTACCATTTGAATTGGAACTAACTTGTCTTAGTGGAATATGCACAAATTGAT	AGAAGTGTAAGTGTA	TTGGAACTAACTTGTCTTAGTGG	1.22494	4.58791	8	17	17	7	36	54	32	51	5	6	6	4	14	26	15	23	630	886	772	569	647	629	640
490	I	1172790	1172832	-	SPAC22A12.09c	sap114	SPAC22A12.09c.1	4	GT	AG	904.5	-5.07217	-4.6479	0.284509	0.134356	0.424276	2.69692	A	G	G	A	ACAAAAGCCAGTACCAAAGGGTAAGTTTATATTCCTTATTGTAACTTTACTGACCCTGTTTAGCTTTCCAGCCCAAAGTTCCG	CAAAGGGTAAGTTTA	ACTTTACTGACCCTGTTTAGCTT	2.94709	3.84276	33	68	48	49	59	59	61	53	15	23	18	14	25	28	32	27	1041	1375	1172	872	971	1170	1079
491	I	1182218	1182272	-	SPAC22A12.14c	SPAC22A12.14c	SPAC22A12.14c.1	1	GT	AG	561	-5.05016	-4.10741	0.128261	0.128515	0.942745	10.3845	A	A	T	A	AAATGGGTTCGGCTCTAAATGTAATTTATCCTTTATGATGATTTACGGCGCGGAATTTACTGACATTTTATACAGAATCTGACGAATGGAAAGTT	CTAAATGTAATTTAT	TTTACTGACATTTTATACAGAAT	2.98876	5.52259	23	38	28	22	61	68	50	59	18	19	21	10	36	37	25	34	759	916	735	545	882	879	707
492	I	1182123	1182166	-	SPAC22A12.14c	SPAC22A12.14c	SPAC22A12.14c.1	2	GT	AG	640.5	-5.83243	-4.69881	0.358462	0.183187	1.13362	5.6321	A	A	G	T	GGAACTCAATGAAAGAAAAGGTGTGTTGATTGCGAATAATGGCATTGTTACTAACCGTTCAAAGAGTGAAAACTTTCTTGATGA	GAAAAGGTGTGTTGA	TTGTTACTAACCGTTCAAAGAGT	1.83368	3.78858	26	17	13	14	40	52	31	33	16	14	11	9	38	47	27	26	862	1025	864	629	1036	1069	814
493	I	1186338	1186396	+	SPAC22A12.16	SPAC22A12.16	SPAC22A12.16.1	1	GT	AG	7876.5	-7.58306	-7.2078	0.223468	0.213968	0.375263	2.42584	G	A	G	T	CTGCCAAGTCAATTAGAGAGGTATAAGCTTGTTAAATATTAAAATTTTATTTTCTTCGCATTTTGCTAACGGCATTTAGTATGATGGTAAGGCTGTTTT	AGAGAGGTATAAGCT	ATTTTGCTAACGGCATTTAGTAT	0.528581	0.685609	23	57	25	33	57	32	36	28	76	133	86	51	109	94	75	68	9921	14541	11270	9147	10177	10347	7819
494	I	1192593	1192661	+	SPAC4C5.01	SPAC4C5.01	SPAC4C5.01.1	1	GT	AG	375	-2.53782	-2.14827	0.0877376	0.289816	0.389551	2.57295	G	A	T	T	CTTGTCTATTCGATATGGATGTATGTTTATTTTTCACACCACATTACCTCTTATGAAAGCTTTTGCATTAACAATCACTCTTTTTACAGGGTCTACTTGTCGACAGTGA	ATGGATGTATGTTTA	AACAATCACTCTTTTTACAGGGT	14.7337	18.5417	88	103	90	44	115	72	93	105	72	110	77	58	122	83	79	77	443	604	477	324	450	460	370
495	I	1192705	1192778	+	SPAC4C5.01	SPAC4C5.01	SPAC4C5.01.1	2	GT	AG	517	-5.21893	-4.7563	0.283785	0.356995	0.462624	2.02884	C	C	A	T	TATTTATACAAAGACGACCAGTATGTAAATAATATATCTGTGCTTATATTTAGCACAAAACTACAATGTTTTCTAATCTTTATTTTTTTTATAGATCTTATATTGGACAGGTAT	CGACCAGTATGTAAA	AATCTTTATTTTTTTTATAGATC	2.66998	3.67632	19	21	13	17	29	23	27	17	19	21	19	17	42	23	15	13	654	899	718	500	708	643	555
496	I	1192842	1192915	+	SPAC4C5.01	SPAC4C5.01	SPAC4C5.01.1	3	GT	AG	654	-2.84534	-2.47759	0.184456	0.0862355	0.367748	3.61213	T	G	G	T	TGTTAAGGCTCAAATGATGGGTATGTTATATAAAGCTAGCGAAGAGATATTTTAAAATGCTTTCAAAATTGCAGGTCTAACTTGCGATACGTAGGGAGACCGGGTTCCGCAGCT	TGATGGGTATGTTAT	GTCTAACTTGCGATACGTAGGGA	13.7501	17.2258	73	96	94	63	122	110	80	82	111	140	135	113	164	161	146	142	739	946	752	556	756	763	606
497	I	1193011	1193061	+	SPAC4C5.01	SPAC4C5.01	SPAC4C5.01.1	4	GT	AG	991.5	-3.61879	-3.6335	0.151883	0.185439	-0.0147117	-0.122751	C	G	G	C	ATGAACAACAGGTTATTCGGGTACGTACTTATACGCTACATTTATTTCCATTTCAACTAACTTTCTGAAAGGCAAAGTTTTGGTCGTCTTT	ATTCGGGTACGTACT	TTCAACTAACTTTCTGAAAGGCA	7.69206	7.65901	172	228	163	101	146	142	136	165	24	34	31	28	46	34	33	42	1118	1525	1161	926	1218	1234	1090
498	I	1193146	1193196	+	SPAC4C5.01	SPAC4C5.01	SPAC4C5.01.1	5	GT	AG	968.5	-2.96508	-2.73976	0.0990629	0.139061	0.225324	2.63941	G	G	G	T	ATCATGGAATTGATATCGGGGTATGTACTCATCCCTACGCTATAATAAAAGTGTGCTAACAGCATCACCAGCTTGCTACTTCCTCTAATAC	ATCGGGGTATGTACT	TGTGCTAACAGCATCACCAGCTT	11.3767	13.1172	124	196	143	121	165	166	170	163	118	173	138	118	160	163	165	166	1007	1438	1135	849	1164	1209	1044
499	I	1194871	1194913	-	SPAC4C5.02c	ryh1	SPAC4C5.02c.1	1	GT	AG	363	-6.72726	-6.36165	1.18541	0.333077	0.365606	0.593844	C	A	A	A	AGTTTGATAATACTTATCAAGTAAGTAACTATAATTAAAACTTCTTTACTAACAGGGTCCAAGGCTACTATTGGTATAGACTT	TATCAAGTAAGTAAC	CTTTACTAACAGGGTCCAAGGCT	1.43048	1.38452	0	2	2	0	1	2	1	2	16	14	9	2	12	12	13	13	416	605	525	360	665	698	492
500	I	1194632	1194710	-	SPAC4C5.02c	ryh1	SPAC4C5.02c.1	2	GT	AG	582.5	-6.20372	-1.50611	0.581187	0.118358	4.69761	15.8404	C	T	A	A	TATTGTTTACGATATCACTAGTAAGTAATAGTGGCACAGTAATTTTGCCATATATTTTTACTCAGACTTTATTTTCGAATATCTGCTAACTACTTATAGACCATAACTCTTTTGTAAAT	TCACTAGTAAGTAAT	TATCTGCTAACTACTTATAGACC	1.43001	26.7355	15	14	18	5	282	315	258	256	11	13	15	4	226	245	198	187	774	1048	838	578	760	810	574
501	I	1194408	1194519	-	SPAC4C5.02c	ryh1	SPAC4C5.02c.1	3	GT	AG	837	-5.88505	-5.60426	0.381069	0.496008	0.280786	0.897812	A	A	G	T	ACGGACTTGGCTGATAAAAGGTATGACACTCCAGCTAACAGAGATTCAGCATTTACAATGCGACATCTCTTCATTCATAATTCCAAAGCTATATTTTGGTTTTTGATGGTTCTTATGCTAACGGTGGTTTAGGCAAGTGACTCAAGAAGAAG	TAAAAGGTATGACAC	TTATGCTAACGGTGGTTTAGGCA	2.17411	2.33726	38	46	31	20	53	43	56	26	4	13	5	0	20	15	7	6	1020	1392	1172	827	1428	1494	1138
502	I	1198542	1198591	+	SPAC4C5.04	rad31	SPAC4C5.04.1	1	GT	AG	543	-6.00662	-5.11419	0.388187	0.205363	0.892428	4.06423	A	G	C	A	GGCTTTAATGCTCAACAAGCGTAAGTTGGCTGAATTTACGCATGATAGCTGGGTTCTGACAAAATTATAGACTAAAGCAATCCCGCGTCC	ACAAGCGTAAGTTGG	GGGTTCTGACAAAATTATAGACT	1.56631	2.81822	8	8	11	12	20	17	16	19	11	12	8	12	17	19	16	19	631	833	676	531	629	748	561
503	I	1199021	1199073	+	SPAC4C5.04	rad31	SPAC4C5.04.1	2	GT	AG	314	-6.94175	-6.01484	0.652985	0.548678	0.926909	2.17355	A	A	T	A	ATTAACCACAATTTTGCAATGTAAGTCTTGTCTAAGTGATCTTCAATTTCAACACCTTTGCTTACATTTTTAGTGATCGAGTCGTTGATAATA	TGCAATGTAAGTCTT	ACCTTTGCTTACATTTTTAGTGA	0.854871	1.59648	2	2	3	4	17	7	9	4	3	10	5	4	15	7	8	6	573	634	513	310	646	581	484
504	I	1199220	1199297	+	SPAC4C5.04	rad31	SPAC4C5.04.1	3	GT	AG	243	-5.80136	-3.81276	0.261393	0.356112	1.98859	9.00329	T	A	T	A	ATTATATCCAGCGATGTTATGTAAGTCATTAACTGAGTTCAATAAGGTTAAATATGATGAAGTTGGTAAATTTTTACAGTTGCTAATTGTTAATTTAGCTTTATTAAAAAGTAAAAAA	TGTTATGTAAGTCAT	GTTGCTAATTGTTAATTTAGCTT	4.7703	12.6016	11	9	6	7	38	45	30	23	4	7	5	3	19	27	13	12	378	479	387	235	395	367	323
505	I	1199398	1199453	+	SPAC4C5.04	rad31	SPAC4C5.04.1	4	GT	AG	207.5	-5.52041	-4.82555	0.547951	0.666364	0.694862	1.61086	A	T	C	A	CTAAATGGAGAATTTTTATCGTAAGTAAACGGAATTACTTTGACTACTTGATCACTTTTTTACTAATTTTATTTAGAAAATTTTCTTCCAATATCA	TTTATCGTAAGTAAA	TTTTTACTAATTTTATTTAGAAA	2.21461	3.80593	9	12	8	2	17	13	19	5	8	9	9	3	7	11	20	8	357	376	317	205	376	361	295
506	I	1210359	1210411	-	SPAC10F6.02c	prp22	SPAC10F6.02c.1	1	GT	AG	334.5	-6.09182	-5.87292	0.431209	0.36043	0.2189	0.778995	C	T	G	A	TGAAATTCGAAATCATACTGGTAAGTAGTAGGCTTTAATACTCATTTTTTTATAAATAATTAACCAAATCTAGGAATTGACGATAATACTCTT	ATACTGGTAAGTAGT	AAATAATTAACCAAATCTAGGAA	1.56769	1.8761	1	5	5	4	3	2	4	3	17	9	14	5	12	14	11	6	499	663	486	373	457	455	327
507	I	1211985	1212204	-	SPAC10F6.03c	cts1	SPAC10F6.03c.1	1	GT	AG	3935	-5.77188	-5.75237	0.107528	0.211046	0.0195122	0.164757	A	A	G	T	AAGTGTTTGTGGAATTGAAGGTATGTTTTTTGATGCTTTTATTGGACTCCATTTTAAATTTTTAACTGCCTTCTATTATTTTTGGGATCTATAGATTCCATGCACTTACTAGAGGTTTTTGTCATTTTCCGTTGACTCTAACTGTAGACAAGTGCTACATGAATAGTTAAACAGTTATTATTAATTGGAGCATATTTTTTATTTTGCTTCTTTCAAAAGATTTTTAACTAACATTTCTAGGTGCATTTTCTGAAGAATTC	TTGAAGGTATGTTTT	TTTTTAACTAACATTTCTAGGTG	3.24378	3.33121	78	83	70	35	88	90	47	43	145	199	172	127	123	130	92	75	6129	8051	5944	4691	5354	5120	3792
508	I	1215862	1215901	-	SPAC10F6.05c	ubc6	SPAC10F6.05c.1	1	GT	AG	501	-4.04496	-4.14339	0.233593	0.165981	-0.0984236	-0.686938	C	G	G	T	CGAAAGGTGCTTATAAACGGGTATGGATTTATAATTTTAAGCTTCTTCTAATTATTTTAGTTAATGAAAGAATATCTAGC	AAACGGGTATGGATT	GCTTCTTCTAATTATTTTAGTTA	6.65315	5.60112	55	74	48	46	45	59	47	49	20	20	13	18	15	21	18	18	575	757	637	463	623	631	562
509	I	1215639	1215722	-	SPAC10F6.05c	ubc6	SPAC10F6.05c.1	2	GT	AG	589	-3.19537	-3.00096	0.060418	0.104289	0.194415	3.2261	A	T	G	T	TGAAGGAGGACAATATCATGGTATGTTTCTTTTAAATTTCCTTCTGTAATCAATATGTGCATGAACTTTTGGCTGTTGCCATCCTTTGCTAACTTTGCGTACAGGGACATTGATTTTTCCTCCC	ATCATGGTATGTTTC	TTTGCTAACTTTGCGTACAGGGA	9.99985	11.1629	97	138	105	76	133	142	136	111	45	70	48	38	74	62	59	52	643	906	736	530	835	820	711
510	I	1220704	1220754	-	SPAC10F6.08c	nht1	SPAC10F6.08c.1	1	GT	AG	447.5	-3.53963	-1.29147	0.174213	0.21702	2.24816	16.1567	A	A	G	A	ATCTATTTCCAAATCGGAAGGTGAATATTTTGAAGCTTGATTGATTTTTTCATTTACTAATGAATACTCAGAAATTAAATATCGCCAAAAG	CGGAAGGTGAATATT	ATTTACTAATGAATACTCAGAAA	7.94493	30.3169	67	68	72	53	255	225	163	142	39	44	42	36	168	138	91	91	555	774	655	491	416	463	328
511	I	1220441	1220494	-	SPAC10F6.08c	nht1	SPAC10F6.08c.1	2	GT	AG	555.5	-7.75836	-6.99616	1.34749	0.583304	0.762196	1.03819	C	C	T	A	GCTCTGAGCCATCTCCTCCTGTAAGTGTTTTTATAGAGTGAATTTATTGTAATACTTGTACTAATCATATGTAGCCTCCTCCCGAAGGTATTAA	CCTCCTGTAAGTGTT	CTTGTACTAATCATATGTAGCCT	0.645107	0.860724	1	7	2	6	10	4	3	5	2	9	1	7	8	4	4	6	742	905	755	549	694	754	591
512	I	1224779	1224821	-	SPAC10F6.09c	psm3	SPAC10F6.09c.1	1	GT	AG	202	-5.55771	-5.05805	0.332986	0.507379	0.499652	1.6466	A	A	A	A	AATCTATGTATATCACAAAAGTAAGTAAAGCATTATAGAACCCCAGTTAACTGATTTATTAAGATTGTTATTCAAGGGTTTAA	ACAAAAGTAAGTAAA	CAGTTAACTGATTTATTAAGATT	2.42101	3.87688	7	13	7	7	11	9	9	10	2	5	6	5	7	3	7	7	270	406	347	211	304	327	192
513	I	1225726	1225810	+	SPAC10F6.10	rio1	SPAC10F6.10.1	1	GT	AG	249	-4.07129	-2.52078	0.315546	0.294923	1.55052	7.17977	C	A	A	A	CTGGAATCAAGCTTCTTCAAGTAAGTTCATATACTGAATAGCCAAAAGCACTTTGCATGAATTTTTGTTACCATTTTTCATGATCATTAATAACATTTTTACTAGATTATTCTGCTAGACAGGAA	CTTCAAGTAAGTTCA	ATTAATAACATTTTTACTAGATT	7.60273	16.4311	38	52	23	24	75	75	46	53	41	38	20	17	57	55	44	40	552	682	495	338	467	411	198
514	I	1225937	1226038	+	SPAC10F6.10	rio1	SPAC10F6.10.1	2	GT	AG	339.5	-3.98431	-2.80183	0.11525	0.07983	1.18248	16.8688	A	G	G	A	TGACAGGTTTGAGGCAGAGGGTAAGTGTAATATAGTTTAACTGCTCATAGGTTTTAGAACTCGAGGTCTTTTGATCCTTCACACTTTTACATTTTCATGTTTAATAGTACTGACAAATAAAGACAAGTCATCTATCAAGGAT	CAGAGGGTAAGTGTA	AATAGTACTGACAAATAAAGACA	6.76928	13.2919	30	29	19	11	59	61	34	28	69	78	60	37	114	85	55	68	701	890	625	406	581	526	294
515	I	1238980	1239024	+	SPAC10F6.16	mug134	SPAC10F6.16.1	1	GT	AG	2039.5	-8.92733	-7.47621	0.534538	0.517148	1.45113	3.90216	G	C	A	A	AGCAGAAAGTAGACGTTGCAGTAAGTTAAGATTGTACAGCTGAAATTGATTATTAACTGAAATAGAAATTAAGTCCAGAAGAACA	GTTGCAGTAAGTTAA	TTGATTATTAACTGAAATAGAAA	0.587421	0.880217	2	6	5	3	13	11	17	8	3	13	7	6	21	17	25	9	2031	3095	2789	2148	2788	2854	2396
516	I	1239109	1239172	+	SPAC10F6.16	mug134	SPAC10F6.16.1	2	GT	AG	2768	-3.66154	-2.90375	0.124285	0.0551584	0.757788	11.146	C	A	G	T	TATTAGTTCAAAAATTACAGGTATGGAGGAATGGATGTGTTTTGGATAAATTGTCATATTTATTCTAACTCTACCCCTTTTTAGCAAGGTAGAAAATACTTTGA	TTACAGGTATGGAGG	CTAACTCTACCCCTTTTTAGCAA	7.41653	11.8772	209	304	240	211	485	510	402	377	239	286	250	207	410	422	348	358	2543	3832	3419	2606	3239	3383	2933
517	I	1252808	1253429	-	SPAC56E4.04c	cut6	SPAC56E4.04c.1	1	GT	AG	3050	-6.21358	-6.41505	0.222448	0.387741	-0.201465	-0.90137	T	G	G	T	TGTAGCCTCCCATTTTCTGGGTATGTTATATTAATCATTTGATGTAGGAATTGCTTGTAGAAAGTTTTGAGATATTGCTGAGCGTCTGCGGATGAAATGGGTTGTTGTCGAACGGTCAGAAGACTAGCTTTTTTCGTTGATAATTTGGCAAAAACGAGTTAGATAAACTTCTTTACTATGTATACAGTAATTGCTAGTCTCATTTCCTCTAAAATGACACTGTGTGCAAAATCGAATGTTTCTTCATGCGGAACTTGCTGCCCATGTTTATCACTTTTCAAGCACTAGCTGTTTGTTTTTTCCTTAGAAACCATTCTTTCACGATTATTCATAGAGGATACATTGTTTCTTTACGCGTAGATTTCAAACATGGATTTGTGTGTCTCTGCTGTTGACTGG…	TTCTGGGTATGTTAT	CTTTATTAACCATATTTTAGGAG	1.38313	1.20466	77	123	95	64	52	81	77	70	23	28	23	13	7	15	15	11	3071	5548	4444	3448	3618	4201	3004
518	I	1255954	1256011	+	SPAC56E4.05	mug69	SPAC56E4.05.1	1	GT	AG	879	-5.34826	-4.88411	0.23681	0.191479	0.464148	3.04821	T	T	G	C	TTTTTGCTTTTTACCTTTTGGTACGCTTAAGATATATACCCTTTTTTTTTATTGACTTTACACTAACCCTTCATCTAGGTTCCCATATTCGTGGTTTA	CTTTTGGTACGCTTA	TACACTAACCCTTCATCTAGGTT	2.4317	3.3244	46	58	34	35	55	44	52	54	30	31	21	15	37	51	38	41	1520	1775	1398	854	1486	1607	1155
519	I	1262610	1262654	-	SPAC1420.01c	SPAC1420.01c	SPAC1420.01c.1	1	GT	AG	682	-2.62405	-1.13489	0.162313	0.0939131	1.48916	15.8824	A	T	G	A	CCTGGGATCTATGTGGAATGGTAATGTGGTTAACAGATGCTCTATATTAACTCTTTTTTTTCTAGTTTTTACCAAGTGTGCTGAG	GGAATGGTAATGTGG	ATTAACTCTTTTTTTTCTAGTTT	14.0672	31.3354	154	211	233	154	407	384	343	323	51	92	69	46	204	187	160	128	738	940	840	582	639	627	529
520	I	1266353	1266399	+	SPAC1420.03	rpn501	SPAC1420.03.1	1	GT	AG	4598.5	-7.79111	-7.59373	0.311121	0.33589	0.197378	0.862211	A	T	C	C	ACCTTAATACCATAGACATCGTACGTAAAAATCAAAATTTTGACTAATCTCTAACTTGTAATTGTAGGATGCGAACCTCGAGAAGCT	GACATCGTACGTAAA	TCTCTAACTTGTAATTGTAGGAT	0.508377	0.543004	40	51	45	21	59	49	48	34	21	20	26	10	30	22	28	11	6232	8054	6284	4581	7599	7715	5699
521	I	1270917	1271021	+	SPAPB17E12.02	yip12	SPAPB17E12.02.1	1	GT	AG	405.5	-3.49088	-2.91316	0.152796	0.0510928	0.577725	7.17172	G	A	G	C	GATTATTTAGCAACTGTGAGGTACGAACATTTATATATGAATTTTTGTGAAAATCGAAATTTGCAACATGAATGCTTTAATCTAATCATTGTAACAATAATTGGGCTTTTTACTGACAAGTTCAGAGAAGAAGCTCGCAAGCTAG	TGTGAGGTACGAACA	CTTTTTACTGACAAGTTCAGAGA	10.8552	13.9924	43	48	41	18	62	60	52	44	54	59	66	43	84	92	52	62	565	652	515	358	526	597	394
522	I	1271371	1271444	+	SPAPB17E12.02	yip12	SPAPB17E12.02.1	2	GT	AG	371	-5.41657	-5.46566	0.418188	0.656351	-0.0490844	-0.12614	C	A	G	G	AGGACGCAATTGATTTACAGGTTGGTAACAAGGATCTCATGCTACTTTGCTGGTGTATTTTTGTTCATTCTAAAATTTGCTAACATTTTTCTAGAGTCAATGGATTTTTTGCTT	TTACAGGTTGGTAAC	ATTTGCTAACATTTTTCTAGAGT	4.66998	4.72954	17	23	10	6	16	15	4	6	8	20	12	6	19	18	7	8	524	631	511	356	490	539	402
523	I	1271802	1271838	+	SPAPB17E12.03	SPAPB17E12.03	SPAPB17E12.03.1	1	GT	AG	72.5	-3.59626	-2.69112	0.446877	0.159665	0.905136	3.81476	A	C	A	A	TTTTTATTTGCAAATTTACAGTAAGTACTCAAACTACAAAGATTCTAATGGATCTAGTTCAGTCCTTTCCTTGCTTC	TTTACAGTAAGTACT	AAAGATTCTAATGGATCTAGTTC	15.6826	20.9282	9	6	6	4	17	14	7	10	12	9	7	7	19	22	17	12	86	126	92	62	100	127	77
524	I	1271973	1272014	+	SPAPB17E12.03	SPAPB17E12.03	SPAPB17E12.03.1	2	GT	AG	289.5	-4.62554	-4.24708	0.773579	0.415937	0.378458	0.861787	G	C	A	A	CATTAAGGTTTATACTAGCAGTAAGTAAAATAAATAAATGATGATAAATTAATCTCTTTCAGTATTTCACACATCGATATCC	CTAGCAGTAAGTAAA	GATAAATTAATCTCTTTCAGTAT	4.65901	5.19899	14	20	22	31	36	30	30	17	5	8	15	14	18	10	7	5	368	488	436	266	415	412	277
525	I	1274448	1274489	-	SPAPB17E12.04c	csn2	SPAPB17E12.04c.1	1	GT	AG	144	-5.09303	-3.15849	0.840105	0.181303	1.93454	4.50183	A	G	A	A	TCTAATGATTTTATGCTAGAGTAAGGTCGCTGCTTGTGCACAATTTGATTAATAATAAACAGAGATGATGAGAATTATGATT	GCTAGAGTAAGGTCG	ATTTGATTAATAATAAACAGAGA	3.45109	10.2004	3	6	11	8	31	25	27	19	2	3	4	6	18	12	12	11	174	201	176	136	210	193	151
526	I	1274313	1274352	-	SPAPB17E12.04c	csn2	SPAPB17E12.04c.1	2	GT	AG	220.5	-5.53515	-4.8218	0.858396	0.252376	0.713352	1.59457	A	A	T	A	CTGTTACTACAATTCCAAATGTAAGTTAGGAGATTTGAATTACAACTAATCGATTTTAAGCACTAAAAGAGGAGAATCCC	CCAAATGTAAGTTAG	TACAACTAATCGATTTTAAGCAC	2.37981	3.43533	12	7	4	6	12	13	13	14	10	6	3	3	10	8	8	7	234	335	319	216	353	356	263
527	I	1274192	1274230	-	SPAPB17E12.04c	csn2	SPAPB17E12.04c.1	3	GT	AG	161.5	-5.50238	-4.63152	0.519944	0.427506	0.870868	2.58752	A	T	G	T	GAAGGCGAACAAAATGAATGGTATGAATTTGGGAGCAATGGTGATTCTAACTCTTATAGGGCATTCAAAGCTCTAAAAC	TGAATGGTATGAATT	GGTGATTCTAACTCTTATAGGGC	2.23524	3.96988	5	7	5	4	13	9	7	13	7	2	4	5	12	8	11	11	195	302	260	157	299	318	211
528	I	1274078	1274130	-	SPAPB17E12.04c	csn2	SPAPB17E12.04c.1	4	GT	AG	38	-5.07909	-6.27977	0.421529	1.29272	-1.20068	-1.76608	G	A	C	A	AATTAAAAAAATATGACGACGTAAGTAAAAATGGATCTAAATTTTAACCTGTTTCTAATTATTGGGTTTTAAGATGTTGCAAAGTTATCAACG	GACGACGTAAGTAAA	TCTAATTATTGGGTTTTAAGATG	2.88969	1.58078	0	1	2	1	1	0	2	0	4	7	5	1	4	1	4	3	103	109	97	37	172	145	93
529	I	1275770	1275836	+	SPAPB17E12.05	rpl3703	SPAPB17E12.05.1	1	GT	AG	20998	-5.78885	-5.32284	0.0855388	0.0988243	0.466007	7.13081	T	C	C	A	CAGCTTTAAGAACGGATTCCGTAAGTAATTGCACGATCGGTGGAGATCCTGTTGTATTTTTCGTTTATTTATTAACATTTTATTTAGGTGCTGGCAAGCCTACTTCC	GATTCCGTAAGTAAT	TTTATTAACATTTTATTTAGGTG	1.78882	2.52693	833	1240	997	842	1151	1084	1036	930	69	98	70	63	187	160	170	132	27248	36127	28639	24147	27905	26773	22401
530	I	1276847	1276936	+	SPAPB17E12.06	sos7	SPAPB17E12.06.1	1	GT	AG	241.5	-3.51042	-0.21753	0.517457	0.221878	3.29289	11.6972	A	G	G	C	ATGAACTTCAGCAATATAGGGTTCGTGAATTTCTAAAAAAGCATGAGTTTATATTTTATAATTTTTTAAAGATGTCCGTGAAAAAGAAATTGTACTAATTACTCGATTAGGAACTTTTTACTCGATTGAA	TATAGGGTTCGTGAA	TGTACTAATTACTCGATTAGGAA	9.49699	51.598	35	21	43	17	259	233	163	163	26	26	25	14	190	160	117	145	264	394	278	222	211	237	190
531	I	1276987	1277040	+	SPAPB17E12.06	sos7	SPAPB17E12.06.1	2	GT	AG	264.5	-4.7665	-4.52787	0.696287	0.323568	0.238629	0.621593	G	G	A	C	ATCGAGCAAGGGACGAAGGAGTACGTCGCAGATTATTTTTACAAGTTTTAAATATGTATTAACAATTTGAAAAGGAGATATTTAAGAGCCATAC	GAAGGAGTACGTCGC	TGTATTAACAATTTGAAAAGGAG	4.24765	4.51704	19	14	19	15	34	39	20	22	13	2	8	8	17	15	6	11	307	446	324	250	513	500	396
532	I	1277109	1277168	+	SPAPB17E12.06	sos7	SPAPB17E12.06.1	3	GT	AG	141	-5.74267	-5.21152	0.90846	0.376831	0.531147	1.0801	T	A	G	T	GGAAGACAATGAAAAATTAGGTATAATATATATTGAATTTTATTTCTGCAGACTTTTATTTTTACTAATGAGACTTAAAGAAACGACAAATTCTTCTCTT	AATTAGGTATAATAT	TTTACTAATGAGACTTAAAGAAA	2.54518	3.03529	5	4	6	2	7	5	5	9	3	12	5	0	10	13	6	13	196	262	217	140	341	342	268
533	I	1277271	1277312	+	SPAPB17E12.06	sos7	SPAPB17E12.06.1	4	GT	AG	135	-4.48784	-4.61346	0.727919	0.336686	-0.125622	-0.313266	C	T	A	T	GTCTAGGGAATTATCTTCTAGTATGTTAACTGGAATTTTTTTTACTTATTGACATCTTTAAGATTATGAATCAGTGATGGAA	CTTCTAGTATGTTAA	TACTTATTGACATCTTTAAGATT	4.71132	3.98081	4	10	17	6	15	14	10	10	6	9	16	6	15	17	8	9	198	248	193	129	306	306	271
534	I	1277420	1277457	+	SPAPB17E12.06	sos7	SPAPB17E12.06.1	5	GT	AG	194.5	-4.53739	-4.61354	0.786023	0.538679	-0.0761475	-0.159824	A	A	G	A	AACAAGATTCTTCAACAAAGGTAATAAATGTTTGGATTATAAGATGCTAAACTTCTAGACTCCCATTTTACCAGAGGT	ACAAAGGTAATAAAT	ATAAGATGCTAAACTTCTAGACT	5.45912	5.161	10	11	15	3	19	14	20	9	12	12	24	6	24	14	24	9	246	321	221	189	433	408	360
535	I	1278093	1278139	-	SPAPB17E12.07c	sen2	SPAPB17E12.07c.1	1	GT	AG	280	-4.78694	-3.40896	0.182694	0.313938	1.37798	7.58741	T	T	T	A	CAAATTTTCGGTGGATTTTTGTAAGTTTATTATATACATCGCTTCAGATTTTTTTAACAAGAAATAGTATTGTACAAAAAGGGTCCA	ATTTTTGTAAGTTTA	ATTTTTTTAACAAGAAATAGTAT	3.50238	8.82426	14	27	18	13	66	46	35	55	10	11	13	9	30	25	13	30	396	523	411	269	459	448	309
536	I	1279780	1279819	+	SPAPB17E12.08	eos1	SPAPB17E12.08.1	1	GT	AG	269.5	-2.82245	-1.55754	0.110831	0.117224	1.26491	15.6817	C	T	G	A	CATCGGCCCTATGGACTCTGGTAATAACTCGTGGATAATGCATAATACTAATTTTTATAGGTATCTGCTTATTTATCTTT	ACTCTGGTAATAACT	CATAATACTAATTTTTATAGGTA	12.4382	25.3759	57	59	52	34	156	136	90	97	51	61	44	31	142	147	100	110	341	439	358	237	402	421	311
537	I	1279870	1279952	+	SPAPB17E12.08	eos1	SPAPB17E12.08.1	2	GT	AG	299	-3.16807	-2.88079	0.27759	0.328087	0.287285	1.33694	A	T	G	A	AATGGTTTTTTACTTAAATGGTGAGTAAGCATAGTAGTTCATTCCATGATGTTTATTACTAAACCGCTTAATTCATTTGCTTAGCTAACTATATTTGTACTAGGCTGATCCATTACTCAATTG	TAAATGGTGAGTAAG	GCTAACTATATTTGTACTAGGCT	10.816	12.8217	51	48	28	21	69	85	32	42	58	75	50	37	91	114	62	63	397	519	450	268	544	553	433
538	I	1282168	1282340	-	SPAPB17E12.10c	SPAPB17E12.10c	SPAPB17E12.10c.1	1	GT	AG	105	-4.36713	-3.66846	0.0797898	0.570652	0.698669	2.42508	A	A	A	A	ATGAAAAATTCATTGAGAAAGTAAGTTCAATTGTTAAAAGGGTCCCGTCGAAATGTCAACAGACGTCCGTTGCAAGGTATTCTTAGGAGCATACTGCATCTAAGAAACTGTCGTACATATTCCGTATATCTGCTGAACTTTTCAAGGTTCAATTAATATTTTTCTATGGAGTTGTTTATTGCTAACTATTAAGATAAACAAAGAGCATCAGCT	GAGAAAGTAAGTTCA	GTTTATTGCTAACTATTAAGATA	5.66638	8.1628	3	9	11	5	20	15	4	11	11	6	3	5	21	18	7	14	142	169	143	100	188	221	121
539	I	1282074	1282116	-	SPAPB17E12.10c	SPAPB17E12.10c	SPAPB17E12.10c.1	2	GT	AG	71	-3.7926	-3.48122	0.896633	0.255248	0.311383	0.66802	T	T	G	G	GTCAGATTGTTGTTGATTTGGTAGGTAAATGGTCAAATTTTTATACGCAACTAATCAATTTAGGGTTGTGCACCTGGAATATG	GATTTGGTAGGTAAA	TACGCAACTAATCAATTTAGGGT	9.14697	8.44574	3	21	10	1	16	20	13	13	6	15	14	5	16	14	4	7	117	137	105	66	163	161	121
540	I	1283336	1283386	+	SPAPB17E12.11	ost3	SPAPB17E12.11.1	1	GT	AG	2495	-6.53954	-6.32101	0.282801	0.255551	0.218534	1.14668	T	C	G	A	ATGAACTGTGATGTTTGTCGGTAAGCTCAGAAAATATTATATTAAGTTGATTTATTTTCTAACGTTGTTAGTCTCATTGAACCGGAATTTA	TTGTCGGTAAGCTCA	TTATTTTCTAACGTTGTTAGTCT	1.16108	1.34869	12	13	10	2	28	19	11	18	80	77	59	42	101	67	62	60	3248	4389	3361	2470	4073	4114	3156
541	I	1283505	1283562	+	SPAPB17E12.11	ost3	SPAPB17E12.11.1	2	GT	AG	1649	-7.26086	-6.95249	0.412023	0.622326	0.308363	0.826311	G	A	C	T	ATAAGAATCTTTTTCAGGACGTATGTGATGCAGTCTTGTAAATTTTCCCAACTTTATCAATACTAATTGTACTCATAGTTTTCCATTGAAAGCGTCCC	CAGGACGTATGTGAT	AATACTAATTGTACTCATAGTTT	1.02655	1.01076	20	23	14	18	45	27	9	23	9	18	12	14	38	32	13	16	2697	3254	2425	1628	3222	3324	2430
542	I	1283643	1283758	+	SPAPB17E12.11	ost3	SPAPB17E12.11.1	3	GT	AG	2019	-6.26165	-5.13806	0.213093	0.105082	1.12359	9.45806	T	G	G	A	CACGTAGACTTAAGCCATGGGTAAGTCCAAACACTCATCTTTCCTCCGAAATTGTTTGTTTGCGAATACTTTTTTTTAGTAATTCGCCGTACTATTTTTAGTTTTTTTGAAGAAATAAAAAAACTAACTTACTTAGTGTCACTGCTTCTCATCTTG	CCATGGGTAAGTCCA	AAAAAAACTAACTTACTTAGTGT	1.30371	2.8102	32	35	35	15	107	90	76	92	47	56	60	33	93	114	94	86	3174	3848	2930	1995	3693	3868	2883
543	I	1284106	1284151	+	SPAPB17E12.11	ost3	SPAPB17E12.11.1	4	GT	AG	2225	-7.55344	-6.91612	0.304855	0.31945	0.637321	2.88661	T	G	T	A	TCAAGTTGTTTCCCTATTGTGTAAGTTTGTCGTTAAAATTTTAAAGTGATTCTCTAACATTTTTAGATACCGCTTTAACCATGTCT	TATTGTGTAAGTTTG	TGATTCTCTAACATTTTTAGATA	0.556073	0.95848	25	28	18	15	37	30	37	36	13	14	6	7	18	16	21	21	2834	3613	2934	2213	3601	3646	3128
544	I	1285630	1285700	+	SPAPB17E12.13	rpl1802	SPAPB17E12.13.1	1	GT	AG	6661	2.72194	3.13625	0.227297	0.0808142	0.414308	3.43488	A	T	G	A	ACCTACACCGAGCCAAGATGGTAAGTAAATGTCGTAACTGGTTGTTTTCCGGTTTTCGTGAGTGAGAATTTTAAACTAATAAATTTATTAGGGTATTGACATCGAGAGACA	AAGATGGTAAGTAAA	TAAACTAATAAATTTATTAGGGT	86.7688	89.8419	29	37	39	19	25	38	37	30	18793	23679	19393	15292	13131	15163	11918	11930	1719	1684	1560	970	796	888	664
545	I	1293690	1293751	-	SPAC1565.02c	SPAC1565.02c	SPAC1565.02c.1	1	GT	AG	221	-6.28056	-5.53588	0.830581	0.698804	0.74468	1.37212	A	C	A	A	TGGGGGTTATGATAATGACAGTAAGTAAACAGAGTAACAATACTTGTTGCGTTTCCGAAGCTAATCAAATTTATAAATATAGATGATAAAGTCATCGTTGTA	ATGACAGTAAGTAAA	AATCAAATTTATAAATATAGATG	1.66081	2.74996	5	8	5	10	12	17	12	6	4	1	1	2	1	16	4	3	336	486	399	214	407	415	323
546	I	1296256	1296413	-	SPAC1565.04c	ste4	SPAC1565.04c.1	1	GT	AG	68	-4.16184	-3.67195	0.329988	0.504858	0.489893	1.62448	A	A	G	T	CCATAAAGAAGCGTTTGAAGGTATGTATGCATAACAGAAGTTTAATTCAAAGAATTATTTGCTCGCCTCTCATTAATCCTTATTGAATGCTCTTTCTTTTATAGTCAATGGGGGATTGGGAACAATGAGTTTCTCCAAAGTTGGTTCAATTTCATGGCAATTTACTAAGAATTTCTAGACTACCATATTCTTGGAAAA	TTGAAGGTATGTATG	AATTTACTAAGAATTTCTAGACT	6.95427	9.68378	10	16	14	11	7	11	8	4	6	14	6	3	5	4	6	4	199	225	156	126	73	110	57
547	I	1300843	1300888	-	SPAC1565.06c	spg1	SPAC1565.06c.1	1	GT	AG	1019.5	-4.34898	-3.43333	0.40002	0.174511	0.915648	4.19609	T	T	G	A	GGAAAGCACACAAACGCTTGGTAAATATTTACCTTTATTGGGAGATTTCTAACTTAACAAACTTAGGAGTGAATTTTATGGAGAAA	CGCTTGGTAAATATT	TTCTAACTTAACAAACTTAGGAG	5.16697	8.68225	56	59	51	30	116	90	105	87	63	76	78	35	139	120	129	107	954	1349	1152	983	1275	1358	1184
548	I	1300481	1300633	-	SPAC1565.06c	spg1	SPAC1565.06c.1	2	GT	AG	458.5	-4.55882	-4.59865	0.176712	0.204198	-0.0398292	-0.294982	A	A	G	T	AAGCTCGCGGTTTCAATAAGGTATGAGTTCTTTCGTTCCGATATACGTTTATGCACGTCCGGGTTGTTTTGATTTTGTTTTTAGAACCGATAACCTCTGTTCGTGGCTAAACTTCATTAGATTACTTTTTATCGTACTCAGTATATCTCTAACTTAGTTACTAACGCTTTCAGACCGCTGTCCCTATATTGAT	AATAAGGTATGAGTT	TTAGTTACTAACGCTTTCAGACC	4.17451	4.1492	44	62	41	27	62	56	34	48	9	11	6	8	13	6	9	8	600	741	631	441	777	736	629
549	I	1300357	1300396	-	SPAC1565.06c	spg1	SPAC1565.06c.1	3	GT	AG	501.5	-3.80104	-3.34497	0.326834	0.223	0.456074	2.30537	C	A	G	C	AAGAAGAGATTACCAAACAGGTACAAAAATTACTAGAAGTCGTATTATTAACTTGGTTAGGCACGTCGTTATGCAAAGGC	AAACAGGTACAAAAA	CGTATTATTAACTTGGTTAGGCA	6.79159	9.03798	55	61	35	27	100	72	85	76	74	94	50	32	107	81	89	83	744	890	760	472	903	935	801
550	I	1300243	1300281	-	SPAC1565.06c	spg1	SPAC1565.06c.1	4	GT	AG	415	-1.99031	-2.03806	0.198856	0.0956322	-0.0477494	-0.432794	A	A	G	T	ACTCTATTAATGTGCAAAAGGTATAATATCAGTTGATATACTATATTGACGATTTTTAGATATTCAAAATTGTTTTGGC	CAAAAGGTATAATAT	ACTATATTGACGATTTTTAGATA	20.1714	19.5934	329	288	259	138	335	339	255	295	34	40	22	22	37	37	34	34	587	704	603	335	718	758	652
551	I	1305543	1305580	-	SPAC1565.07c	knd1	SPAC1565.07c.1	1	GT	AG	178	-5.51732	-5.12971	0.368185	0.791043	0.387609	0.888472	A	A	A	T	ATTAAAAAAATACGTTGAAAGTATGTTAAAAATAAAAAACTAGCTCTAACTGTTGCAGGTAGCGATAAAGACATACGT	TTGAAAGTATGTTAA	ACTAGCTCTAACTGTTGCAGGTA	2.33845	3.17403	5	7	6	4	7	18	6	5	2	12	5	2	6	17	2	2	188	308	249	175	266	274	183
552	I	1306513	1306568	+	SPAC1565.08	cdc48	SPAC1565.08.1	1	GT	AG	4613	-9.35782	-8.87419	0.185746	0.114257	0.483628	4.43545	A	G	A	T	GGTGAAAACCCTCCAAAAGAGTATGTTTTCGATGTAGCAGTAACTTTTTTTTAGAATTCGATGCTAACAAGCTCAGTACATATAGTGCAGAAGACA	AAAAGAGTATGTTTT	TTCGATGCTAACAAGCTCAGTAC	0.308361	0.346219	6	11	7	10	14	13	13	12	8	11	11	10	15	15	17	16	4596	7792	6646	5517	6657	7332	7076
553	I	1321484	1321781	+	SPAC6F12.07	tom20	SPAC6F12.07.1	1	GT	AG	3189.5	-4.70473	-3.30331	0.117764	0.040553	1.40142	22.5036	T	T	G	A	GCTTGCTACTGCCGCTGTTGGTAAGTTTCTAAATTTTGAAAAAGCATTGTTATGATGATTAGATTTTTGAGATAAGCGGGCGTTTGTTTTCTCTTTTTGATCTTGAAAATAGAAGTACTGTATTTCAGTCGAGATTTTATTGATAGGGTTAAACATTGATCTTGTTCAATAAGAAGTCATCGCGTTTTTTTGTTTCATCACGACTAGTAGTTCAATAACTTTTTTTATACTTATAAGATGTGGAAAAACATTTCTTTCGTTACCTTGCTTTCTGGTTTCACAAGTCTACTGTTTTTCTAAGCTAATTTATTAAATTAGGCTACGCTATTTACTTTGAT	CTGTTGGTAAGTTTC	AAGCTAATTTATTAAATTAGGCT	4.25178	9.73958	186	294	206	134	484	545	423	393	157	176	131	77	325	328	253	245	4302	5653	4446	3068	4135	4255	3237
554	I	1321842	1321902	+	SPAC6F12.07	tom20	SPAC6F12.07.1	2	GT	AG	3304	-5.35017	-4.73909	0.10849	0.0420013	0.611077	10.5053	T	G	A	A	TCATTTCCGCAAGACTTTGAGTAAGTAAACTTTACTTGTTACATTATAAATGTTTGTTTTTTGCGCTTACGTTTACTATAGAACGACGCTACAAAAAGGTG	CTTTGAGTAAGTAAA	TGCGCTTACGTTTACTATAGAAC	3.61809	4.57848	92	122	105	65	145	153	123	120	116	146	133	89	183	185	153	147	4435	5773	4353	3178	4419	4649	3542
555	I	1322089	1322137	+	SPAC6F12.07	tom20	SPAC6F12.07.1	3	GT	AG	5069.5	-7.74571	-7.03172	0.164851	0.154548	0.713988	6.31941	A	A	C	A	TGAGCAATTATTTCAACAACGTAAGACTAACTAGTTTTTAAAACGCTTTACGTTAACCTCTGTTTATAGAACCCGACAATATCAAAGAA	AACAACGTAAGACTA	ACGTTAACCTCTGTTTATAGAAC	1.57831	1.80904	28	49	37	21	59	64	57	47	33	39	34	20	64	49	40	37	6925	9116	6628	4986	7127	7349	6289
556	I	1324378	1324430	-	SPAC6F12.08c	exo84	SPAC6F12.08c.1	1	GT	AG	94	-4.54783	-3.02788	0.359404	0.261371	1.51995	6.84057	T	T	G	A	TCATTCCCTTATTTTAATTGGTAAATTGTTAAACTTATTTCAAATGTGAAGCATTCAATTTAACATCCTTTAGATACATAATATTTATTCTTC	TAATTGGTAAATTGT	TTCAATTTAACATCCTTTAGATA	4.15591	11.0727	12	10	8	9	42	45	25	25	8	7	5	1	31	22	10	11	213	270	166	89	252	239	176
557	I	1324253	1324298	-	SPAC6F12.08c	exo84	SPAC6F12.08c.1	2	GT	AG	145	-4.01216	-2.89832	0.688648	0.494214	1.11383	2.6281	C	A	T	C	TCTTTTGAAGATGAATTCATGTACGCAGCTAGAGAATATCGGGTGTTTGAGCTAATTTTTTGTTAGGAAATCTAATCATTTAAGTG	ATTCATGTACGCAGC	TTGAGCTAATTTTTTGTTAGGAA	6.60183	12.2966	10	14	11	17	34	32	34	10	16	18	14	15	44	46	43	28	270	361	229	128	310	290	184
558	I	1324141	1324194	-	SPAC6F12.08c	exo84	SPAC6F12.08c.1	3	GT	AG	135.5	-1.74886	-1.30544	0.163419	0.195041	0.443415	3.48522	C	A	G	T	CAAATGAAAGCCAAAGACAGGTATGTACTGAAGTTAAATAAAAACAACCTATTACTAAAACTGCTTTTTAAAAGTCACCGACGCGATTACGAGT	AGACAGGTATGTACT	CTAAAACTGCTTTTTAAAAGTCA	28.3951	34.1881	54	67	54	27	91	84	54	47	47	78	44	28	83	74	52	51	184	241	141	101	213	202	110
559	I	1323956	1323998	-	SPAC6F12.08c	exo84	SPAC6F12.08c.1	4	GT	AG	134.5	-4.45354	-3.61356	0.248116	0.116077	0.839985	6.13294	G	C	T	T	AAATTTTGATGCTCAAAGCTGTATGTGTAATTATGTCTATTGGAAACTAATTTTGCAAAAAAGATTTAAACGATGTTTTACAG	AAAGCTGTATGTGTA	AAACTAATTTTGCAAAAAAGATT	9.27496	12.711	15	23	21	7	32	34	23	27	11	14	5	2	16	18	11	15	294	335	271	124	278	356	196
560	I	1325006	1325085	+	SPAC6F12.09	rdp1	SPAC6F12.09.1	1	GT	AG	128	-0.568932	0.0227955	0.364536	0.174305	0.591728	2.92888	C	A	T	T	AAAAAGGCACACATATACATGTATGTATAAGTGGATAAATAGGAACATTATAATCTTTTTTATATAAATCGAAGGTTTTTCGTATCTAACGAATTTATAGCCAGCTGAAAGGAATCTTCT	ATACATGTATGTATA	CGTATCTAACGAATTTATAGCCA	40.6198	50.3943	81	133	100	46	119	131	99	101	77	111	81	38	94	87	71	61	119	133	132	85	95	117	75
561	I	1334922	1335029	-	SPAC6F12.11c	sfc1	SPAC6F12.11c.1	1	GT	AG	340	-4.84935	-4.01369	0.101315	0.18025	0.83566	8.08291	A	A	G	A	GTGTTCAATCAATTCAAAAGGTAAATTGCTAAAAAAGTATAGGAATGACCGGCTTACATCTTTAAGCTTCCCCTTTTATAAAACATGAATTTGATAATCTTTTTTGACCTAATACTAACAATTTCTAGGCATGTCAAACTTCATTTCA	CAAAAGGTAAATTGC	CTAATACTAACAATTTCTAGGCA	3.63996	7.32338	27	26	24	17	42	38	30	26	5	9	7	7	16	30	21	19	457	560	434	328	435	518	392
562	I	1336321	1336388	+	SPAC6F12.12	par2	SPAC6F12.12.1	1	GT	AG	629	-7.63105	-7.34915	0.847113	0.515644	0.281899	0.568512	A	A	T	A	ATTATCCAGAACCAAAAAATGTAAGTATACGTCGGTTAGTTTAATATTTTCTACCAAAATGATTATTTTCATACTAACTTACTTGTAGGATTCTGTATCGTCTAACAT	AAAAATGTAAGTATA	TCATACTAACTTACTTGTAGGAT	0.817511	0.631212	5	14	2	6	6	8	7	10	2	6	2	2	1	7	5	6	778	1079	873	624	964	1183	839
563	I	1336633	1336704	+	SPAC6F12.12	par2	SPAC6F12.12.1	2	GT	AG	346.5	-6.84994	-6.63595	0.526805	0.561727	0.213986	0.555733	A	T	G	C	TCGGTTGCCTTCATTTGATGGTACGTTTAGTAAGATTCTTATATCTTATTTTAATAATGTACTTTTTTTTATTCTTGTGCTAATATAATTAGATGTTCATACCTCTGAACGT	TTGATGGTACGTTTA	TCTTGTGCTAATATAATTAGATG	0.890685	1.03693	2	2	1	1	7	4	3	0	6	5	4	8	8	9	7	5	393	523	420	342	528	555	483
564	I	1336902	1336951	+	SPAC6F12.12	par2	SPAC6F12.12.1	3	GT	AG	444	-5.9376	-5.53809	0.854058	0.362575	0.399509	0.861165	A	C	A	T	TTCCTTATGTTGTCAATACAGTATGTTTACTCCTCTGCTTTTTATTACTGTAAAAATCTAATCACTATAGTTTTCCCTCAATGTATTTCG	AATACAGTATGTTTA	TAAAAATCTAATCACTATAGTTT	1.88861	2.18366	25	21	21	6	24	37	27	20	6	8	4	0	1	8	6	2	570	742	658	439	739	806	651
565	I	1337347	1337401	+	SPAC6F12.12	par2	SPAC6F12.12.1	4	GT	AG	343.5	-7.17395	-7.28136	1.40725	0.790785	-0.107413	-0.133083	A	A	G	T	CTACTGGAGATACTTGGAAGGTATGTTTCATTAATGGTTATAGTTCCTAAATTGATTTACAAACTAACTTATTAGTATTATTAATGGATTTGCTG	TGGAAGGTATGTTTC	TTTACAAACTAACTTATTAGTAT	0.940631	0.706087	5	5	2	0	2	3	1	3	9	10	12	1	6	9	3	13	609	730	590	342	740	841	600
566	I	1339701	1339868	-	SPAC6F12.13c	fps1	SPAC6F12.13c.1	1	GT	AG	2156.5	-8.09602	-6.15531	0.424953	0.215762	1.94072	8.14418	G	T	T	A	GAGTTTTCAAGTTCTTCGTTGTAAGTGATAAATTTTTTAAACATTGAAAAATGTTCGTGCGTTTTGCTATTTAGCAGCTCAAGGTATTGGAATTTTGTTCCTGACAACCGAGGGTTACGCTTTTGTATGATTATTGTTTGATGCAAAACGCATTTGTTATTTCATTGAAACCCTAACCAAATTCTTAGATGTCTGCAGTTGATAAAAG	TTCGTTGTAAGTGAT	AACCCTAACCAAATTCTTAGATG	0.861535	1.95664	11	29	22	9	100	75	61	67	9	11	10	2	22	15	11	15	3189	4289	3437	2140	3910	3887	2691
567	I	1339376	1339580	-	SPAC6F12.13c	fps1	SPAC6F12.13c.1	2	GT	AG	3401.5	-6.99332	-6.95257	0.182858	0.249943	0.0407528	0.263184	A	A	T	T	TCACAGAATGGTACAAGAATGTATGTGAGTGTAGAGTTACAATATTTTCCAATGTCAATGAATGTTTCTAAAACATTGATCTCTTAAAAAAAAAGTGTTATACTTTGCGCTGTTTTTATTGCATCGGCATCGTGTCATATCATCTGTATTTTAATTAGATCACATCAATTTTTTATTTCTTTTTGGGAACCTCGAATAACACATGACTAACTGCTGTTTTTGTAGAGTCTTTTCCATAACACATT	AAGAATGTATGTGAG	ACTAACTGCTGTTTTTGTAGAGT	1.12167	0.912909	28	39	27	22	49	36	48	35	52	61	44	23	51	38	31	25	4419	6151	4617	3374	5469	5589	4157
568	I	1340534	1340825	+	SPAC6F12.14	cut23	SPAC6F12.14.1	1	GT	AG	114.5	-2.68008	-2.3547	0.258909	0.199818	0.325377	1.98977	A	T	G	T	TTAGTTTACGCTGTACGATGGTATGCAGAATGCAAGAGGAGCTTTAATTAAAAAATCTATAATTTAAGCATGAAATTATTGCAGAAAACTGTTAATTTTCAGTTTATGATTACTGTAATTTTACTTGTTTGTTATGGATAGCATTATCCTCATTCAAAAGTCCAACGGTTTTGTTGCTATTAGTTTCGAAACCTCATGTAATTCAAAGCAATTCTTCAAGAAATGTTTAACTGAAGTTTTCTTTATTATCTATTGTTGTGTGAAATCATCCTTCCACTTTTAGTTAGCTTCCTTTACTGACGCATTTTTTAGGGCAGCTGAAATGCTCAATG	ACGATGGTATGCAGA	TTTACTGACGCATTTTTTAGGGC	14.0418	16.8922	15	22	24	14	30	22	28	20	32	29	19	19	34	43	23	25	135	214	129	97	149	175	115
569	I	1341545	1341582	+	SPAC6F12.14	cut23	SPAC6F12.14.1	2	GT	AG	280	-5.42675	-5.64724	0.441658	0.768491	-0.220493	-0.497523	G	A	G	T	ACTCACATATGACAGTAGAGGTATACTATTCTAAGTCTTTTATTTACTAACTTTACAGACTTTGACGAAGCTGAGTCG	GTAGAGGTATACTAT	TTTATTTACTAACTTTACAGACT	2.59517	2.31445	7	4	7	10	6	8	9	3	10	9	7	6	7	15	10	3	304	434	303	272	406	388	300
570	I	1343115	1343167	-	SPAC6F12.15c	cut9	SPAC6F12.15c.1	1	GT	AG	198.5	-3.05477	-0.611714	0.307358	0.0877213	2.44305	15.2867	A	A	A	A	CATGCTTATCGTAAATTAAAGTGAGGAATATATAATTTTCAACTTTTTTTTACTTTTCACTAACATCATTTAGGATGTATGACGCTGCAATAG	ATTAAAGTGAGGAAT	TTTTCACTAACATCATTTAGGAT	11.2243	39.5987	36	57	38	36	233	216	203	174	16	35	18	13	117	111	110	108	264	314	276	172	261	241	232
571	I	1342923	1342978	-	SPAC6F12.15c	cut9	SPAC6F12.15c.1	2	GT	AG	297.5	-4.30972	-3.88672	0.371621	0.235481	0.423006	1.92299	G	A	G	A	CTATTACCCACTTACACGAGGTAAGTTTATATATATATTGAAATATCTGTTTGATGTTTTATTTAACATTGATTAGAGTCTGGCTATATCTCCTAA	CACGAGGTAAGTTTA	TTTTATTTAACATTGATTAGAGT	5.09006	6.64491	22	39	20	12	45	47	38	48	14	26	17	11	27	31	26	37	377	445	407	285	522	541	598
572	I	1348507	1348569	-	SPAC6F12.16c	mtr4	SPAC6F12.16c.1	1	GT	AG	12	-2.57393	-2.58339	0.794122	0.573971	-0.00946983	-0.0193295	T	A	G	A	CTCACGCTTCAATACTTTAGGTAACTTAGTGAATCAAGTAGTATAATTTATTTAACAAATGCTAATACATCTTTCGTAAACAGAGAAAAAACAGATTTTTGCC	CTTTAGGTAACTTAG	AATACATCTTTCGTAAACAGAGA	15.2694	15.7571	9	8	16	9	9	5	4	5	1	1	4	0	4	4	0	1	41	50	40	16	25	34	10
573	I	1350872	1350914	+	SPAC6F12.17	rna14	SPAC6F12.17.1	1	GT	AG	1402.5	-4.72986	-4.56543	0.253943	0.0401656	0.164428	1.2791	C	T	G	T	AGCTCCTCAAGTAATAACTGGTATGTTGCATAATTGCGCGTTTATTGACTAACTATCTTTTAGGTCCTCGAATCCAACCAACA	TAACTGGTATGTTGC	ATTGACTAACTATCTTTTAGGTC	3.72179	4.10952	107	154	100	62	104	126	116	98	31	47	37	19	43	59	52	56	1596	2338	1884	1361	1815	2154	1973
574	I	1353237	1353423	-	SPAC19E9.01c	nup40	SPAC19E9.01c.1	1	GT	AG	1379.5	-5.44257	-4.23535	0.219826	0.059563	1.20722	10.6011	A	T	C	A	GCAGAACCATATGAGTCATCGTAAGTAATTTCTTTGAAGAGTTTAAGGGACATTTGAAGACGGAGGATTAAAAAATTGTTTAGTATAATTGCTTTTTTACCTAATATCTATCTATATCCAAATTTGTTAGAGCTTCAGCCTAATCCCTATGAATTTTTAAATATTAGACATAAACTCTTAGAACCTTTACTAATTTTCTCTAAATAGCTCTTCCTTCCGTTTATCTC	GTCATCGTAAGTAAT	TACTAATTTTCTCTAAATAGCTC	2.40161	5.13342	18	24	24	19	91	84	73	65	52	95	55	34	85	120	95	85	1542	2104	1787	1352	1723	1893	1504
575	I	1354420	1354687	+	SPAC19E9.02	fin1	SPAC19E9.02.1	1	GT	AG	334	-5.64755	-6.18789	0.455631	0.484218	-0.540346	-1.62539	A	A	A	A	GTTTTGGAAGGATTTATAAAGTAAGTTTTAATCTTATTTTCACTGAAATTGGTTATTGGATAGCAAAATTCTTTCTTGTTTTCAGTTTATTTGCGAGCAACTACTTGTGGTTGGCAAATGAATCTATAGCATTGAATCAATTGTTTTCTTAAGAAACAGGGAAACTATATTGATTTAAATGCTTTTCGCTATTGTTTGTACTCTATTCAAAACAGTTTTTCAAATTGAAACTTTGATCGATATTTTTTTTTGCAACTCCTTTTTTATGCATTATGCTAACTATTATAGGTTCAACGCTTAAAGGATGG	TATAAAGTAAGTTTT	CATTATGCTAACTATTATAGGTT	2.11171	1.44365	17	12	10	6	7	10	7	10	9	14	5	4	6	7	0	2	427	622	469	329	484	487	414
576	I	1354712	1354757	+	SPAC19E9.02	fin1	SPAC19E9.02.1	2	GT	AG	350.5	-5.01656	-4.85271	0.520422	0.210498	0.163848	0.583734	G	C	T	A	AACGCTTAAAGGATGGTGCTGTAAGTTTGAAAGCAATTTATTTTTATAGTTATTAATACTTTTTAGCTTTTGGCTCAGAAGGAAAT	GGTGCTGTAAGTTTG	TAGTTATTAATACTTTTTAGCTT	3.18757	3.40834	17	29	14	7	14	21	14	14	19	22	14	6	16	17	9	14	445	626	486	344	470	473	393
577	I	1368241	1368280	+	SPAC57A10.03	cyp1	SPAC57A10.03.1	1	GT	AG	422.5	-5.69081	-5.37497	0.270383	0.212272	0.315847	1.83764	T	T	G	A	TAGAGTTACAAACAAGTTTGGTAAGATCTTTTCCAAGCTCAAGCATTTAACATTTTTTAGGGAAAAATTCTTATTGAATT	AGTTTGGTAAGATCT	AAGCATTTAACATTTTTTAGGGA	2.22693	3.48242	10	20	12	4	15	17	12	9	16	21	14	9	20	19	15	11	698	827	681	415	721	682	505
578	I	1368323	1368387	+	SPAC57A10.03	cyp1	SPAC57A10.03.1	2	GT	AG	521.5	-3.78061	-3.16949	0.417658	0.131628	0.611118	2.79107	A	A	A	C	ATACAGAACATGCTCCTAAAGTACGCATCAAGAATAAAGGACGAACAGTGTTGTTTGCTTTGAAAGTAGAATCGCTAACTTATAGACATGTCAAAATTTCTATAC	CCTAAAGTACGCATC	GTAGAATCGCTAACTTATAGACA	7.03683	10.0778	50	69	63	50	107	88	76	72	35	67	63	47	87	65	53	66	832	990	813	472	797	781	577
579	I	1368442	1368645	+	SPAC57A10.03	cyp1	SPAC57A10.03.1	3	GT	AG	557	-7.20604	-5.5764	0.291446	0.255046	1.62964	8.41572	A	T	T	A	GATACTATGATGGTGTTATTGTAAGTTTTTTTCGCACTGTTTGCATCGTGCAAATAAGCATGTTGAAATATGAGTCTACAATTTAATATTTCAAGTGTGTTATTTTATTGATTTAACTGTTCACATTTACATGATGGACTCAGTCAGTCATATAAATATGTGTCCTATAATTCATTCAATATCGTATTTGATTTAATTCGTGAAATTGGTACTAATTAAATTAGTTTCACAGAGTTATTCCAGA	GTTATTGTAAGTTTT	ATTGGTACTAATTAAATTAGTTT	1.09586	3.65168	2	5	3	4	16	8	13	17	7	10	12	4	23	26	11	19	888	1114	919	549	916	907	669
580	I	1368726	1368807	+	SPAC57A10.03	cyp1	SPAC57A10.03.1	4	GT	AG	581.5	-1.9071	-1.39162	0.0865533	0.125618	0.51548	6.75822	T	G	G	G	GGTGGAACTTCTATATATGGGTAGGCAAAGCTTTATAAATCGGCATTCACCGATTGTTTGCATCTTTATTACGAAGTTTTCACATTCTTATTAATTGATTAGGGATAAATTTGACGATGAGA	ATATGGGTAGGCAAA	CATTCTTATTAATTGATTAGGGA	21.3349	27.8007	222	276	238	143	298	291	206	236	122	153	125	86	208	203	158	170	640	801	637	465	648	655	534
581	I	1368905	1368944	+	SPAC57A10.03	cyp1	SPAC57A10.03.1	5	GT	AG	749.5	-2.81228	-2.34246	0.245684	0.221002	0.469826	2.84348	C	A	G	T	CTAACACAAATTCATCACAGGTATGATGACTTTGTTTACACTAACTTTAACCATCTTCAGTTTTTTATCACTCTAGCACC	TCACAGGTATGATGA	CTAACTTTAACCATCTTCAGTTT	12.9822	16.6033	114	128	160	83	191	204	153	116	137	146	178	92	220	233	167	133	907	1111	929	662	962	972	808
582	I	1370395	1370457	+	SPAC57A10.04	mug10	SPAC57A10.04.1	1	GT	AG	40.5	-1.18796	0.41018	0.468158	0.271865	1.59814	5.90404	A	A	T	A	ATTTAAAGAAAACATTAAATGTAACGATTACTATAGCAAATATTATGCTCGTGTTTACTAGTTTGTGATTACTTACATTTTAGGAAATTATAATGCCAATCGA	TTAAATGTAACGATT	TGTGATTACTTACATTTTAGGAA	30.7904	57.0275	20	18	15	11	46	48	54	30	14	15	16	8	46	44	50	26	34	40	25	33	29	36	35
583	I	1372045	1372280	-	SPAC57A10.14	sgf11	SPAC57A10.14.1	1	GT	AG	911	-4.43542	-3.82931	0.0608982	0.168638	0.606106	6.76091	A	T	T	A	CTGCTTCTCTTGCCGGTATTGTAAGTACCTGATTTCTCTATGTGTAATTGTTTTTCCTTTCAAAATTAAACTTCCTCGCCAAAAAAAGATTTGCTTGTTTATGAAAGCATGTATCATTTAATCGATCGCGGTTTATTTAACATGTCAAATTGTAGTACTTTAAAGACAAAAGGAAGATTAATAGAAAAACAATTGTCAATAGGTGGCTGAATTTAACACTTGTACAACTTTTTCACTAACTTCAAATTTCAATCAGTCTTGCACTATATTTGAGAA	GGTATTGTAAGTACC	TAACTTCAAATTTCAATCAGTCT	4.6371	7.50439	73	93	74	52	137	136	82	102	41	39	41	30	72	71	61	57	1203	1522	1226	869	1358	1322	1157
584	I	1371621	1371673	-	SPAC57A10.14	sgf11	SPAC57A10.14.1	2	GT	AG	300.5	-1.62186	-1.55012	0.217921	0.0774004	0.071742	0.62045	C	A	T	T	TTTATTCTCATTATGCACATGTATGTCTTTCCCAGTAAGACGAACTACAATATTATTTTGCTAACTTGTGTAGCTAGTTATTAAACTCATATA	GCACATGTATGTCTT	TATTTTGCTAACTTGTGTAGCTA	30.5779	30.6708	53	50	47	45	60	67	62	51	135	159	135	112	161	167	144	125	263	357	326	206	327	323	296
585	I	1376948	1377031	+	SPAC57A10.06	mug15	SPAC57A10.06.1	1	GT	AG	42	-1.2721	-0.85533	0.337932	0.255183	0.416768	1.96841	A	T	G	T	CCAACTGGTGATTATGTATGGTATGCTAAACGCCCGAATTTTATTTTATCTTATTTTTTAAATAAAAAGCGTAAATAAAGCAATAAATTAACTAGAAAATTTAGATTCTTTGTTCGTTGTTGCA	TGTATGGTATGCTAA	AAATTAACTAGAAAATTTAGATT	32.265	37.0623	29	47	33	30	44	38	35	36	6	6	3	0	6	10	7	11	54	60	49	27	51	44	43
586	I	1378774	1378822	-	SPAC57A10.08c	SPAC57A10.08c	SPAC57A10.08c.1	1	GT	AG	168.5	-1.9808	-1.56138	0.217306	0.203602	0.419419	2.81693	T	T	T	C	TTATTTTGTTTGGAGAATTTGTACGTTTAAATTCAAAATTTAATTGGTAAAGACTGACTTTTATCATAGGACCCTGTTTCATCTTTGAA	GAATTTGTACGTTTA	AAGACTGACTTTTATCATAGGAC	20.9465	25.4328	46	66	45	38	93	98	74	80	40	53	32	37	87	85	61	72	175	211	186	131	235	251	243
587	I	1378621	1378662	-	SPAC57A10.08c	SPAC57A10.08c	SPAC57A10.08c.1	2	GT	AG	215.5	-2.55174	-2.19455	0.115397	0.279885	0.357191	2.35972	G	A	G	T	TGCTTGAACAGCCTTCAGAGGTATTATTTCTAAATATTTATGATCAAAACTAACATTTCAAGGTCTATAATTGCATCGACTC	TCAGAGGTATTATTT	ATCAAAACTAACATTTCAAGGTC	14.9979	18.0545	41	57	41	31	94	86	62	52	36	52	40	30	93	82	68	52	239	284	245	185	338	355	344
588	I	1381327	1381406	-	SPAC57A10.09c	nhp6	SPAC57A10.09c.1	1	GT	AG	4083	-6.13508	-5.98959	0.163421	0.108951	0.145487	1.48147	T	T	G	T	CAACCCTGATGCCACCTTTGGTATGTTTCATTGGAGTAAAAATTAATTATTCTATCATTCTTGTGTTGATGTTAAAAGAGTCAAAAGCTAACGCGTTTAGGCCAGCTAGGATCTTTGTTG	CCTTTGGTATGTTTC	TCAAAAGCTAACGCGTTTAGGCC	1.45122	1.61555	53	56	43	49	76	80	73	79	88	112	82	71	123	105	105	84	4355	6198	5008	4020	5723	6382	5772
589	I	1380976	1381267	-	SPAC57A10.09c	nhp6	SPAC57A10.09c.1	2	GT	AG	3911	-5.9779	-5.24405	0.18425	0.0406648	0.733856	7.7787	G	A	G	A	TTACAAGCACAGAACGTGAGGTAAGATGTTTTTGTAGTTATGGCAGCATCTACGCGTTATACACAAGTGATTATGGCTACCTCCACTTGAAAAGTTGAGTATTGGTTATTACGTTTGCAATGAGTACCAAATTTTTTGTTTAAAGTTAAAAATTCAATAATAAATTACTTGGAGACGCACGCATTTTAGGGCTCTTATTTTTTTTTCGTGTCAAATGCAAATGTGTTTGTATCTGAATTATATAAGGCGTCTGGGTGTTTGTTCTAATACTTTGATTTGTTTTGTTCTCGTTTATCACTAACCCAATTTTAGCCATACGAGGAAAAAGCTCG	CGTGAGGTAAGATGT	TATCACTAACCCAATTTTAGCCA	1.64747	2.67223	105	126	106	65	175	217	192	151	59	61	38	47	109	100	112	108	4300	5973	4944	3852	5482	6099	5526
590	I	1383225	1383299	-	SPAC57A10.10c	sla1	SPAC57A10.10c.1	1	GT	AG	2458.5	-8.18552	-7.62526	0.413281	0.246402	0.56026	2.32879	T	T	G	T	TGAAGTTTTAAAGCAAGTTGGTATGTTACACACTTTGTTTACGTTGGATTAAAACCTTTTTTGTGTTGAGTGGTCGTTACTAACAGTATGAATAGAATTTTATTTTTCGGACACC	AAGTTGGTATGTTAC	GTTACTAACAGTATGAATAGAAT	0.374198	0.516008	29	46	22	20	34	39	17	16	6	11	2	10	9	13	12	10	5470	6911	5104	3383	4788	4513	2444
591	I	1384724	1384791	-	SPAC57A10.11c	tim40	SPAC57A10.11c.1	1	GT	AG	1520	-9.35922	-8.72137	0.512282	0.974518	0.637857	1.15873	A	A	T	A	TGTCCATACGGAAACACAATGTAAGTATCATATGTTTGAAATGGCTATCTTTTTCTGTACGATTATATGAATTTAACTAACAATATAGCGTATAATGAACCATATATG	CACAATGTAAGTATC	GAATTTAACTAACAATATAGCGT	0.157137	0.27001	5	5	3	2	5	3	9	11	4	2	1	2	5	1	5	2	1820	2412	1895	1518	2152	2231	1697
592	I	1388027	1388066	+	SPAC20G8.01	cdc17	SPAC20G8.01.1	1	GT	AG	375.5	-4.45803	-4.13341	0.385531	0.192265	0.324612	1.50697	T	A	G	T	ACAAGGCAGTCAGACATTAGGTTTGTTAGATAGAAGACAGACGTTGACTAACCCATATAGCAACTTCTTCATTTCTTCTG	CATTAGGTTTGTTAG	ACGTTGACTAACCCATATAGCAA	4.44321	5.41072	10	18	16	10	18	20	11	16	17	40	36	24	30	33	25	31	410	556	430	416	458	441	362
593	I	1388575	1388636	+	SPAC20G8.01	cdc17	SPAC20G8.01.1	2	GT	AG	269.5	-4.32409	-3.6954	0.285381	0.0927127	0.628685	4.19035	A	A	G	T	TGTATTTAAGTATCAATAAGGTATGAACGTTTGGTTTTAAAGGATTTCTCCTTCTCAGTACTAACGTCTTTTTTTACATTAGTTGGGCCCAGATTACTCGGG	AATAAGGTATGAACG	AACGTCTTTTTTTACATTAGTTG	5.29467	7.67292	10	17	8	17	19	23	13	14	19	36	25	19	35	39	29	21	377	496	340	292	342	384	266
594	I	1402748	1402805	-	SPAC20G8.05c	cdc15	SPAC20G8.05c.1	1	GT	AG	310	-4.15676	-3.62231	0.540316	0.25043	0.534445	1.79485	T	G	G	T	AGTTCCGCGATAATTTCTGGGTATGTGTAAATTTGCTGTATTTAGTAAAGCAAAGTTATGTTAACAAAATCGTTGCAGGGATCTGAAGATGCGGGTAT	TTCTGGGTATGTGTA	TGTTAACAAAATCGTTGCAGGGA	6.02018	7.71217	14	38	29	40	31	45	43	27	8	14	12	13	10	30	16	15	313	475	355	301	304	383	329
595	I	1402465	1402655	-	SPAC20G8.05c	cdc15	SPAC20G8.05c.1	2	GT	AG	350.5	-4.38439	-3.45043	0.452462	0.165567	0.933958	3.87693	G	C	G	A	GATGAATTTTACGCAAAGCGGTAAGTATGGTTGCCTCGTTTGGAAGTTGCAGCTCTACCTTAAGCGCTACGATGATTCAAGAAATATGTTTTTGGTCGTTTCATTGTCATTTAAGATGTTTTACAGATAATCGTGGATTCTTAAGATAGCTTGTGTAATGAACCGAAGGGTTCGGTATGATTATTGATTAAAGTCTGACTAACTAAATTAGTGCTTCTATTGAGCGTGAGT	AAAGCGGTAAGTATG	AGTCTGACTAACTAAATTAGTGC	6.82325	11.0344	31	42	50	21	41	58	54	65	2	8	4	1	14	13	14	10	325	482	419	359	341	396	376
596	I	1399971	1400026	-	SPAC20G8.05c	cdc15	SPAC20G8.05c.1	3	GT	AG	538	-5.19742	-4.74777	0.297969	0.052857	0.449653	2.97173	A	T	G	A	AGAGCCAATTTTAGGATATGGTAAGTTCATTAAAGAGAAACTTTAAAAATTTTTAATTTTACTAATTATAATTCAGTTATCGCACTTTATGATTAT	GATATGGTAAGTTCA	TTTTACTAATTATAATTCAGTTA	2.68502	3.58367	24	39	25	21	33	41	46	38	13	11	8	3	12	14	12	13	553	793	728	526	635	720	757
597	I	1413411	1413448	-	SPAC20G8.08c	fft1	SPAC20G8.08c.1	1	GT	AG	477.5	-7.98538	-4.78621	1.17649	0.355774	3.19917	5.20569	G	A	T	A	TAAGGAAACAGAGATTTGATGTAAGCTTATGTTTTTTATCGGTAAACTAATCTTTTAGATTTCTATATTTGATGAAGG	TTTGATGTAAGCTTA	TCGGTAAACTAATCTTTTAGATT	0.739828	4.50479	10	4	1	4	24	27	13	28	4	4	1	0	20	24	12	24	684	930	746	534	658	668	459
598	I	1413238	1413275	-	SPAC20G8.08c	fft1	SPAC20G8.08c.1	2	GT	AG	330	-7.92857	-7.26708	1.26317	1.38353	0.66149	0.706179	A	T	T	T	ATAATTTAAAGGAGTTAATTGTATGTTTGAATAACTTATTTTTACTAATTTTTGCTAGTCCCTTTTAGCCTTTATGCT	TTAATTGTATGTTTG	TTTTTACTAATTTTTGCTAGTCC	0.598543	0.986996	1	2	5	3	3	4	1	8	0	2	3	2	0	3	1	8	437	575	480	340	491	485	329
599	I	1412793	1412835	-	SPAC20G8.08c	fft1	SPAC20G8.08c.1	3	GT	AG	329	-4.57694	-4.65922	0.376833	0.484237	-0.0822771	-0.268184	C	G	G	A	TGTCAAAAAGAATTTTACGGGTAAGATTGGTACTTTTTTTATGCTTAGCGCTAACTATTACAGGAGGATGCTTACCTTGATGC	TTACGGGTAAGATTG	CTTAGCGCTAACTATTACAGGAG	4.31811	4.55052	21	16	24	16	26	18	14	19	22	16	16	12	24	9	5	16	448	563	399	314	462	454	325
600	I	1412215	1412261	-	SPAC20G8.08c	fft1	SPAC20G8.08c.1	4	GT	AG	357.5	-6.03808	-5.47531	0.500543	0.518404	0.562765	1.5619	G	A	A	T	TTACGAAAAACACTATAGAAGTATGAAAACAGTCCTTTATTTAATTATTTTTGCTAACGTGGTATAGGAAAATATTCGGAGATTGGC	ATAGAAGTATGAAAA	TTTTTGCTAACGTGGTATAGGAA	1.64364	2.43949	11	18	10	3	11	14	8	5	4	13	8	4	19	23	10	10	542	676	542	354	525	584	473
601	I	1418655	1418693	-	SPAC20G8.09c	nat10	SPAC20G8.09c.1	1	GT	AG	945	-4.87707	-4.38483	0.094543	0.22065	0.49223	4.10103	C	A	G	A	TCATAAAAAATGGGTGCCAGGTAATTCTATCAAGTTTATAAGTTACTGACAAAGATTAGGAAAAACAGCGGAGTTTTTT	TGCCAGGTAATTCTA	AAGTTACTGACAAAGATTAGGAA	3.83746	4.6131	128	192	134	110	125	122	77	84	6	19	19	16	31	33	29	16	2068	3250	2241	1691	1812	1807	892
602	I	1418441	1418508	-	SPAC20G8.09c	nat10	SPAC20G8.09c.1	2	GT	AG	732.5	-6.64356	-6.29903	0.223629	0.612407	0.344525	1.05689	G	A	G	T	GATTTGCTTGGTTTTACGAGGTATGAGACCCAATGATGAAAACACCCAGCTTGTTTAGAAAGAATTAAACTTTTATTAACCCATATAGCCATCGAAAGAAGAGAGAAA	TACGAGGTATGAGAC	ACTTTTATTAACCCATATAGCCA	0.996308	1.33985	32	46	28	22	26	23	23	13	9	9	4	1	9	10	10	2	1703	2579	1795	1330	1477	1487	716
603	I	1422072	1422179	+	SPAC3A12.02	SPAC3A12.02	SPAC3A12.02.1	1	GT	AG	290	-1.46151	-1.08055	0.147187	0.137249	0.380961	3.78596	A	T	G	T	ATAAGGACACATTTAATATGGTGTGTATAGTAACTCATTGAATTTTGAGGTTTTTGTTGCCAATTAGTTATATATCCTTTTCATTATCGCTGCGGAGTATGACAGCACTAACAATTTTTTTCAACTAGGTTACTGAAATTCCCCGTTG	AATATGGTGTGTATA	TAACAATTTTTTTCAACTAGGTT	26.6676	32.21	88	106	104	68	105	128	94	100	97	135	133	83	146	135	107	104	254	342	285	232	279	282	229
604	I	1422553	1422610	+	SPAC3A12.02	SPAC3A12.02	SPAC3A12.02.1	2	GT	AG	249.5	-3.68841	-3.51108	0.27915	0.385574	0.177324	0.745032	A	T	G	C	TCGTGCCAAACTACTTAATGGTACGTGTAACCTATTGCTTTTCATGATTGAAATATTATGGACAGCTAACTTTCTTAGATATTTCTGATGTTCAGAAC	TTAATGGTACGTGTA	TGGACAGCTAACTTTCTTAGATA	7.2635	8.31958	22	32	20	20	24	41	24	27	29	30	23	21	25	39	32	32	288	404	364	229	411	380	267
605	I	1425431	1425477	-	SPAC3A12.04c	rpp1	SPAC3A12.04c.1	1	GT	AG	323.5	-5.681	-5.33107	0.44669	0.250258	0.349929	1.36687	G	G	C	T	AGTAAAAACACTTGAGCGGCGTATGTACTAAGAATATCCATGATTAATTTTACTTACCTTCAAAAAGTGGGCTACACGGCCATTGCA	AGCGGCGTATGTACT	TTTTACTTACCTTCAAAAAGTGG	3.01434	4.06279	6	14	15	13	17	11	8	13	7	10	9	7	10	11	7	8	484	707	520	372	527	550	313
606	I	1425330	1425371	-	SPAC3A12.04c	rpp1	SPAC3A12.04c.1	2	GT	AG	373	-3.80354	-3.6294	0.159019	0.476929	0.174138	0.692756	A	T	A	T	GAAAATTGCAAAATGTTATAGTATGGTTTTTAAATCAAATACGTGTATACTTACTAACTTAGAAAAATCCTATTGTTAAGGA	GTTATAGTATGGTTT	GTGTATACTTACTAACTTAGAAA	9.01647	10.1099	38	57	40	27	32	44	30	45	41	42	38	27	33	39	30	38	473	759	545	402	586	581	339
607	I	1425162	1425230	-	SPAC3A12.04c	rpp1	SPAC3A12.04c.1	3	GT	AG	394	-5.29326	-4.60336	0.368412	0.136254	0.689899	3.51271	T	T	G	C	TGCCTCAAAACAAAGTGTTGGTACGTTCATGTTTAAACATTTAAAAATGATTAAAACCATTTGAATATCTCTGCCTAACATTGCCTTAGTCTAACGTAACAAAAGAATT	GTGTTGGTACGTTCA	TCTGCCTAACATTGCCTTAGTCT	4.81953	6.72005	13	19	23	16	27	26	23	17	8	11	13	11	16	19	11	18	508	746	585	414	571	586	369
608	I	1429618	1429708	-	SPAC3A12.05c	taf2	SPAC3A12.05c.1	2	GT	AG	425	-6.45584	-6.15035	0.0997532	0.214351	0.305498	2.58431	C	T	G	A	ATTAGATTGCTACCAGGCTGGTAAGTAGATTTTTGAGTGGAAGTTTTATAGCTTTCATTCGCTTGTTTTCTTCAATGCGCGTCTTGTATGATCATTTACTAACTTGTTAAGAAATCCATTCAGTTTATGTA	AGGCTGGTAAGTAGA	TCATTTACTAACTTGTTAAGAAA	1.2543	2.35196	12	18	13	9	10	11	13	12	1	0	1	0	4	3	1	1	532	783	620	437	518	598	418
609	I	1427149	1427188	-	SPAC3A12.05c	taf2	SPAC3A12.05c.1	3	GT	AG	260.5	-4.17743	-3.62621	0.156002	0.136533	0.551215	5.31776	G	A	G	T	ATGATAATGCTAATAACGAGGTATGATTTTCCTTTACTAATTTTGATTAACTAATATTAGTTTTCCGATGCTTATTTTAT	AACGAGGTATGATTT	TTTTGATTAACTAATATTAGTTT	5.34054	7.60203	35	37	33	17	38	43	46	37	16	15	21	8	21	26	15	13	437	517	432	248	374	420	335
610	I	1433154	1433198	-	SPAC3A12.19	SPAC3A12.19	SPAC3A12.19.1	1	GT	AG	437	-5.41724	-6.00146	0.172953	0.354945	-0.584226	-2.9593	G	A	G	T	CTCCTTCTGGTGATTGTGAGGTATGTTGTAAATTAATGAATATTGTTTTATATTAACTTTCAAAGCTTTTGCCTTTTGTTTCTCG	TGTGAGGTATGTTGT	TTTTATATTAACTTTCAAAGCTT	2.28838	1.56242	17	24	21	17	16	14	10	16	3	2	4	5	3	2	2	3	431	659	501	426	591	587	490
611	I	1434003	1434047	+	SPAC3A12.07	rpb11	SPAC3A12.07.1	1	GT	AG	2892.5	-6.002	-4.86484	0.26873	0.0957136	1.13716	7.97259	C	A	A	A	GAGCTTATGGGACTCCCCAAGTAAGGAATAAACAATTTTACAAGGAATTGCATTAACCAGTGTAGAGTCACATATGAGCTCGATA	CCCCAAGTAAGGAAT	AATTGCATTAACCAGTGTAGAGT	1.6778	3.5316	37	67	56	37	117	111	83	83	44	87	73	50	145	130	112	103	3313	4440	3459	2912	3509	3748	2789
612	I	1434138	1434183	+	SPAC3A12.07	rpb11	SPAC3A12.07.1	2	GT	AG	2971	-6.49981	-5.72876	0.256671	0.141256	0.771048	5.26361	A	A	A	A	TTGGCTAATATGCTTGCAAAGTAAGACTTCTAAATTTTTTTTTCTTTTCTAACTGCTTTTTCGAAGTCAACTCCTATCTGACGAAA	TGCAAAGTAAGACTT	TTCTAACTGCTTTTTCGAAGTCA	1.48288	2.20641	23	57	28	24	70	63	51	61	45	69	47	30	86	74	52	47	3214	4467	3472	2934	3598	3749	2985
613	I	1440277	1440325	-	SPAC3A12.11c	cwf2	SPAC3A12.11c.1	1	GT	AG	1222.5	-6.5037	-5.81052	0.505633	0.236255	0.693187	2.48407	C	C	T	A	CCTGGACAAGTTTACAACCTGTAAGTTTATATTTAATTGCTTTTGGATTGGGAATTGCTGACTTTTTAGGTGGTACAACAAGTGGAGTG	CAACCTGTAAGTTTA	GGGAATTGCTGACTTTTTAGGTG	1.15429	1.76422	9	13	20	6	17	21	23	21	21	29	27	11	27	28	30	25	1309	1860	1444	1230	1439	1513	1196
614	I	1440058	1440111	-	SPAC3A12.11c	cwf2	SPAC3A12.11c.1	2	GT	AG	692	-4.12136	-3.60123	0.242076	0.0954513	0.520126	3.99767	A	G	G	T	CGGGGAATGTGTTCAGAAGGGTATGCAGGCAAATACCATCATTGTATACGTTGTATCACGTCTAACGATCTTAGGTCTAAATGTGAATATCTTC	AGAAGGGTATGCAGG	ATCACGTCTAACGATCTTAGGTC	5.49933	7.61798	44	46	48	32	84	78	71	59	79	62	67	48	86	103	52	65	972	1209	918	652	955	1075	808
615	I	1443073	1443115	-	SPAC3A12.13c	hcr1	SPAC3A12.13c.1	1	GT	AG	1033.5	-5.98433	-5.31741	0.527019	0.318344	0.666916	2.16635	G	G	G	A	ATTCCAAATGGATAGCTGGGGTAAGCTATATATGATTCTACATGTTTATTAACTGAAATGAAGAGGACTTTTTAGTAGAAGAT	GCTGGGGTAAGCTAT	GTTTATTAACTGAAATGAAGAGG	1.86382	3.02363	35	50	22	34	49	59	37	26	14	17	4	13	35	29	20	14	1530	1961	1347	1006	1483	1495	1096
616	I	1444933	1445058	+	SPAC3A12.14	cam1	SPAC3A12.14.1	1	GT	AG	3445	-5.19739	-5.19262	0.122706	0.107211	0.00477053	0.0585541	A	T	G	T	CTGATTTTTACCAGAAAATGGTATGTTTATTATATTGTTTGGACATATTCCGATTTTTCCTTTGAAGATTGACTAACAATCGTATGAACGGATGACACTCAGAAAATGATTTCTGAAGTCGTCTACCGTATCGTACATTATTACAGACTACCCGTAACCTTACAGA	AAAATGGTATGTTTA	CGTATCGTACATTATTACAGACT	2.70078	2.68548	43	65	47	39	99	93	82	76	171	236	179	135	198	186	174	175	3602	5224	4552	3356	4984	5614	4670
617	I	1451005	1451078	-	SPAC3A12.16c	tim17	SPAC3A12.16c.1	1	GT	AG	2292.5	-5.2966	-4.61995	0.140682	0.256845	0.676654	4.62117	C	C	G	A	GATGGAGGAACAGTCCACCGGTAAGTTAAATCAAGTAGTGCAAAGTTGAATGCGCAATAGAATGAAGGCATTTGCTAATGAAATTATTAATTAGGGAGAAAAACGAATTTCTGC	CCACCGGTAAGTTAA	CTAATGAAATTATTAATTAGGGA	2.50867	4.04802	72	64	58	51	113	105	105	66	71	110	90	78	116	115	141	100	2864	3805	2926	2228	2913	2960	2334
618	I	1454928	1455043	+	SPAC3A12.18	zwf1	SPAC3A12.18.1	1	GT	AG	3317.5	-7.6036	-5.02177	0.526621	0.0993402	2.58183	9.63535	T	T	T	A	AAGATGAGTTCTGCAAATTTGTAAGTTATAAATAAACAACTCTGGTTATTTTTTGGTTGTAGTGATGTTTATGAAAATTTAACATTTCTCAACGTTGTTTATTATTACCGTTACTGACCGAGCTTTTTACTTTTAGATCTATCAAGGAAAATGGCG	AAATTTGTAAGTTAT	ACCGAGCTTTTTACTTTTAGATC	0.572832	3.03681	20	18	16	6	167	145	103	91	37	41	28	15	115	137	107	135	3700	5279	4349	3306	4353	4436	3776
619	I	1457542	1457638	-	SPAC9.02c	SPAC9.02c	SPAC9.02c.1	1	GT	AG	1816	-5.28036	-4.96193	0.0971604	0.326659	0.318432	1.86872	A	G	G	A	AGAGGGCTTCTTTTGCTAGGGTAAGTGGATTCTGAGACATTCTCATTGTTAGTTATCTTGTCAATGATTTGTCTACGCTTGTTTTTCGAATAGCCAGATTAACTAAACGCTCAATAGATTAAGGATCGGGTAAAACG	GCTAGGGTAAGTGGA	ATTAACTAAACGCTCAATAGATT	2.64271	3.20339	73	81	68	66	71	120	95	103	34	63	42	34	41	70	50	52	2159	2834	2248	1763	2433	2610	2166
620	I	1472509	1472553	+	SPAC9.05	fml1	SPAC9.05.1	1	GT	AG	244.5	-5.8691	-5.43809	0.448001	0.244751	0.431003	1.68856	G	A	A	T	CTCAAAAATTACAGAATGAAGTATGTAATCTGAAAATGATGGATCCTTAACTAACTAATCTCTAGACTGTGAAACAATTTCAAAA	AATGAAGTATGTAAT	CTTAACTAACTAATCTCTAGACT	1.72614	2.26499	5	7	5	7	10	11	7	7	4	12	6	4	5	13	7	10	371	448	393	239	375	429	354
621	I	1473384	1473439	+	SPAC9.05	fml1	SPAC9.05.1	2	GT	AG	510	-5.10955	-4.38022	0.218807	0.252987	0.729331	4.36094	T	C	C	A	CAACCTTTACACCCAAATCCGTAAGTGTTTAAACTATTGAGTTGTTTAACGATAATTACAGATTATTAACATACAGGATGACAACTTTGAAAAGGA	AAATCCGTAAGTGTT	TACAGATTATTAACATACAGGAT	3.26174	4.9204	21	41	32	21	59	55	46	57	10	19	9	5	24	25	14	19	602	836	713	496	738	819	802
622	I	1474405	1474459	-	SPAC9.06c	SPAC9.06c	SPAC9.06c.1	1	GT	AG	321.5	-4.05527	-4.16424	0.229311	0.544161	-0.10897	-0.369076	C	A	G	G	GGATGGATGAAATTTGGCAGGTAGCGTTCAAGACGTTTAATGTTCAGTAATTTTTTAAAGCTAATTGGTATTTAGTGGAAACTTTTGTCTAAAGA	TGGCAGGTAGCGTTC	TAAAGCTAATTGGTATTTAGTGG	7.86443	10.7948	42	50	40	29	44	32	46	23	15	35	14	12	18	9	22	11	539	610	521	301	573	521	359
623	I	1474342	1474380	-	SPAC9.06c	SPAC9.06c	SPAC9.06c.1	2	GT	AG	386.5	-2.94232	-2.04138	0.240149	0.316656	0.900938	4.53394	C	A	A	A	AACTTTTGTCTAAAGAACAAGTAATTGTACGGTATTCAAACGATTTTGTTAACATTTAGTGGTTATGCAATTTGCGTTA	GAACAAGTAATTGTA	ACGATTTTGTTAACATTTAGTGG	13.6471	23.9805	75	100	71	61	141	112	118	106	56	78	46	46	97	80	93	81	524	676	543	332	529	507	331
624	I	1474213	1474263	-	SPAC9.06c	SPAC9.06c	SPAC9.06c.1	3	GT	AG	453.5	-5.50214	-4.75512	0.227118	0.13078	0.747019	5.7007	A	A	G	A	ATCGTGACCTTTAATTTAAGGTAAATTATTCATTTGGATCAGCTCCAATTAGTATCTAACCTTTTATACAGCAATCAGTCAGTCACCAAGG	TTTAAGGTAAATTAT	GTATCTAACCTTTTATACAGCAA	2.27835	3.62171	18	23	21	11	39	30	27	26	12	10	13	6	10	18	13	12	640	848	637	443	711	675	474
625	I	1474106	1474152	-	SPAC9.06c	SPAC9.06c	SPAC9.06c.1	4	GT	AG	354.5	-4.93625	-4.76955	0.639341	0.54549	0.166704	0.396712	G	A	G	T	ATTTTCTCATGGGTTTTGAGGTATGCATCATTTTTTCTATTTACAGCAATTTTTAACACATCAAAAGTAATATGGATGCAGTAGCCT	TTTGAGGTATGCATC	AATTTTTAACACATCAAAAGTAA	3.38241	3.91386	25	47	17	26	44	26	32	16	6	8	0	5	14	6	7	5	461	648	494	339	586	548	380
626	I	1473886	1473938	-	SPAC9.06c	SPAC9.06c	SPAC9.06c.1	5	GT	AG	527.5	-4.58073	-2.68519	0.209334	0.147801	1.89554	14.7942	C	T	A	A	TGATACTCTAGAGGTTCCTAGTAAGTTGTGTTTTCTGTTGGTGTTGACTGGTATCTGAATACTGATTATGTAGTTATCCACAATGGCGATAGT	TTCCTAGTAAGTTGT	TCTGAATACTGATTATGTAGTTA	4.29303	13.7292	43	47	38	32	145	160	98	106	17	13	23	9	68	77	39	32	620	869	683	505	680	666	492
627	I	1475900	1475947	-	SPAC9.07c	SPAC9.07c	SPAC9.07c.1	1	GT	AG	1522	-5.47035	-5.01368	0.208969	0.284495	0.456675	2.58743	G	G	C	T	TGGAGGAGGTGGTGGAGGGCGTATGTACTGAACGTCAAATTTTTGTTTGGAGTACTAATCTTTCTTAGTTGGTTTCGATGTTGCTCGT	GAGGGCGTATGTACT	GGAGTACTAATCTTTCTTAGTTG	2.39957	3.24895	41	78	46	43	80	68	44	74	39	69	45	37	62	49	34	51	2096	2797	2167	1634	2201	2183	1481
628	I	1475050	1475099	-	SPAC9.07c	SPAC9.07c	SPAC9.07c.1	2	GT	AG	1445	-6.07548	-4.72785	0.34613	0.139348	1.34763	7.22342	T	T	T	A	ATTCTACTGTCGAGGATTTTGTAAGTTTTCGAATTGCTTCTGCCGATCTTCGTGTTGCTAACTTCTTTAGTGTAACAATATTCATTCAAG	GATTTTGTAAGTTTT	CGTGTTGCTAACTTCTTTAGTGT	1.48795	3.64544	30	24	29	16	61	66	53	58	38	34	43	24	95	75	73	74	1932	2692	1995	1425	2169	2084	1591
629	I	1485888	1485945	+	SPAC9.11	SPAC9.11	SPAC9.11.1	1	GT	AG	168.5	-5.21506	-4.26564	1.0863	0.293984	0.949421	1.68729	T	T	G	T	TGACTTTACAATTTCAGTTGGTATGTAATGCCGTGTGTTTTTAATGGAAGATTAATAAGTTAATAAAATAAAATACAGATGATGAAGATATGGAAATG	CAGTTGGTATGTAAT	GTTAATAAAATAAAATACAGATG	3.56305	5.36075	10	7	8	1	15	12	9	15	12	9	11	2	19	11	12	15	218	304	229	165	308	286	212
630	I	1487238	1487286	-	SPAC9.12c	atp12	SPAC9.12c.1	1	GT	AG	444	-4.91525	-4.67502	0.339853	0.224075	0.240231	1.18028	A	T	G	T	ATGGGGCTCTTTGGAAGATGGTATGTATAAACTCTCTATTATTCTAATGTTAAATACTTACAACTGCAGCTCACGAAATAGACAATGAG	AAGATGGTATGTATA	TTAAATACTTACAACTGCAGCTC	4.41436	4.69425	24	32	26	14	33	28	29	31	16	17	16	6	24	18	17	21	555	709	516	425	689	736	571
631	I	1499359	1499433	+	SPAC5D6.08c	mes1	SPAC5D6.08c.1	1	GT	AG	615.5	-5.49697	-4.66026	0.174095	0.231767	0.836715	5.77303	A	A	G	A	CGGTCAAAAAGTCTAAGAAGGTTAGTGTATAGGAACTTGAGATATTTTGAACCAACTCGTTTTATTTAAAGTATTTACTAACATTTTATTTACAGTCGACTAATTCTTCCTCTTA	AAGAAGGTTAGTGTA	TACTAACATTTTATTTACAGTCG	2.817	4.29616	2	7	4	6	19	28	23	25	25	31	34	25	40	64	39	51	701	879	860	600	859	969	894
632	I	1503374	1503419	+	SPAC5D6.06c	alg14	SPAC5D6.06c.1	1	GT	AG	194.5	-5.40221	-4.61848	0.450747	0.0588157	0.783727	3.44823	A	A	G	T	TCTTAGGATATTTGGCAAAGGTATAAAACTTCAGAGCTAGCAGTTTTCTTTACTAACTGATAATAGTTTTTAGGAAAAAATGTCAA	GCAAAGGTATAAAAC	TCTTTACTAACTGATAATAGTTT	2.69145	4.18611	8	7	7	4	16	21	12	11	6	9	10	9	17	17	17	18	356	467	325	188	420	478	359
633	I	1504510	1504611	-	SPAC5D6.05	med18	SPAC5D6.05.1	1	GT	AG	997.5	-6.27738	-5.99035	0.490408	0.346723	0.287031	0.95582	A	A	G	T	GGTAGTTTACCGTCCTAAAGGTATGTCGTGAAAAATGCATATGTAGGCTGCATCACAGTCCTTATTTAGATTTTAAATCAGTTATTTCAAGGATGTAAAATGAAACTAACTTTGAATTGAAGATGTTCCTCCTAACTTGCCT	CTAAAGGTATGTCGT	AAACTAACTTTGAATTGAAGATG	2.21881	2.60533	45	38	31	13	46	34	29	24	3	6	2	4	15	8	3	5	1208	1663	1381	979	1385	1369	1118
634	I	1504351	1504403	-	SPAC5D6.05	med18	SPAC5D6.05.1	2	GT	AG	833.5	-2.98948	-3.11777	0.0896135	0.145089	-0.128283	-1.5045	A	T	G	T	TGGTCTAAAAATACTCAATGGTTTGTAAATTTGCATATAAATATACGTCTCCTTAGGCATACTAATTAGTCAGGTCAATGTACTTAGAAGGGA	TCAATGGTTTGTAAA	TAGGCATACTAATTAGTCAGGTC	12.4849	10.6021	96	142	120	87	143	133	99	105	115	149	144	84	123	132	85	81	797	1174	1001	737	1108	1018	858
635	I	1504175	1504227	-	SPAC5D6.05	med18	SPAC5D6.05.1	3	GT	AG	908	-5.94113	-5.95401	0.280615	0.239842	-0.0128727	-0.069743	T	G	A	T	GTCGAAAAAATGGGTTATGAGTATGGTCGCATAATATTTTCACACTATTCATTTTTAACTAATTCTTCAACAGGTTTTCTCATGAGTACATTA	TTATGAGTATGGTCG	TTTAACTAATTCTTCAACAGGTT	1.81142	1.95403	20	34	20	16	20	24	19	17	14	30	14	10	21	24	20	15	1072	1487	1217	893	1321	1227	1158
636	I	1506899	1507027	-	SPAC5D6.04	SPAC5D6.04	SPAC5D6.04.1	1	GT	AG	342	-6.53473	-6.53307	0.561961	0.298624	0.00166319	0.00522704	A	A	G	T	TTCCTAGAGATGCTCAGAAGGTATGATTCATTTTACCCCCCGTTTTAAAGAAAAATGGAGCAGTGAAATAAAGAAATAAATTTTCAACTATTAAATTTCTTCTCTTCATTTATCTTTGCGTTCTCTAGTATTTTACTAACTTTACACAGGTAATATCCAGCCTGAACGT	CAGAAGGTATGATTC	ATTTTACTAACTTTACACAGGTA	1.18829	1.62238	13	13	6	1	12	13	6	8	1	3	7	3	8	4	7	2	514	617	522	340	754	767	581
637	I	1506732	1506767	-	SPAC5D6.04	SPAC5D6.04	SPAC5D6.04.1	2	GT	AG	661.5	-5.35122	-3.06005	0.165229	0.149961	2.29117	20.5362	A	G	C	A	TATGTTATCATCTCCGCAGCGTAAGTATTTAAGTCATTCACTTTGCTAACTTTCAGTTCTATTCTGATATCATTTT	CGCAGCGTAAGTATT	TTCACTTTGCTAACTTTCAGTTC	2.50218	10.9915	19	29	20	19	148	156	133	122	15	21	19	18	124	127	114	86	759	1028	857	643	1107	1188	917
638	I	1506584	1506640	-	SPAC5D6.04	SPAC5D6.04	SPAC5D6.04.1	3	GT	AG	572	-7.11826	-6.05927	0.943799	0.816403	1.05898	1.69722	A	A	C	C	CCTGCATAACGTTTCAAAACGTACGTACCTTACCTGCAAGAATATTGTTCGTTTGTTTTTGTTTACTAACTCTTTAGTCAAATTCCTTACCTTTGGC	CAAAACGTACGTACC	TTTGTTTACTAACTCTTTAGTCA	0.825888	1.6333	1	3	5	9	6	18	23	9	3	10	7	9	8	18	26	20	632	949	811	563	1019	1100	910
639	I	1512199	1512345	-	SPAC5D6.01	rps2202	SPAC5D6.01.1	1	GT	AG	8576	-2.10687	-1.88287	0.127022	0.0812261	0.224004	2.97142	C	A	G	T	GTAAAAGTAGTCCAAAACAGGTATGAAATATTAAATATTACAAGATGTGAGCGGAAGTCTATTGGTACATTTATTCTTCAGTGAATACTTGAACCCAATGGGTGGAACCTTTTTTTCTTGAAATCTTTAAACAAGACACTCAAGAAAACTAACGCGCTTCTCGTCAGAAACACAAAATGGTTCGTCA	AAACAGGTATGAAAT	ACTAACGCGCTTCTCGTCAGAAA	18.8982	21.3829	3419	4690	3831	2864	3905	4024	3159	3254	642	874	759	454	834	763	565	640	8040	12071	9474	8054	9047	9208	6894
640	I	1514317	1514370	-	SPAC57A7.13	SPAC57A7.13	SPAC57A7.13.1	1	GT	AG	340	1.14212	1.57117	0.233249	0.210444	0.429045	2.73145	C	A	T	T	CGGAAATATTAGAAGAACATGTGTGATTCAGACTTAATTTTTATTGAAGGAAATACTAACAAAAATGCGTGAAGATTGAACTTGCGTTGTACGC	GAACATGTGTGATTC	ACTAACAAAAATGCGTGAAGATT	68.7817	74.7525	256	383	328	255	348	364	270	297	242	338	272	227	314	347	255	291	91	195	140	110	109	146	86
641	I	1514015	1514085	-	SPAC57A7.13	SPAC57A7.13	SPAC57A7.13.1	2	GT	AG	233	-4.55497	-2.16606	0.421007	0.262488	2.3889	9.63013	A	A	T	A	AGGGTTGGTGTTGCCAAAATGTAAACAATTTTAACAATTAATATTGTTTTTTCACATATAATTTTTTTTTACTTACTAACTGTTGGAGTAGTGTGATATTCTAAATTATTC	CAAAATGTAAACAAT	CTTACTAACTGTTGGAGTAGTGT	11.022	28.1923	26	27	28	10	64	76	55	45	5	6	4	2	33	51	30	30	271	391	341	211	214	228	195
642	I	1513367	1513408	-	SPAC57A7.13	SPAC57A7.13	SPAC57A7.13.1	3	GT	AG	232.5	-1.20883	-1.20187	0.115383	0.150491	0.0069652	0.0734597	A	A	G	T	ATGTACCTGCTTCTAAGAAGGTATGTGTCTTAATGTTAGCATAAACCTGCTGATATGTATAGGTTGCCACTTCATTGCAAAG	AAGAAGGTATGTGTC	AAACCTGCTGATATGTATAGGTT	30.2116	30.3266	91	135	118	73	133	104	92	98	82	105	100	70	103	100	72	87	224	274	234	161	233	247	204
643	I	1516664	1516788	-	SPAC57A7.12	ssz1	SPAC57A7.12.1	1	GT	AG	2462.5	-6.34908	-6.27231	0.14112	0.106353	0.0767783	0.868984	A	G	G	A	GTTCTATTGCTTTTAATAGGGTAAGAAAATTTTTTTACTTGGAGAAATGAGTAATCTCCTAGTTCATTCGCATAGACTTGCTTTATGCAGGCAGACGAGAATCCTTAGTAAATTTTCAAATTAAAGAAGCTAACAAATCAAACAGGATGGAAAAACCGATGTATT	AATAGGGTAAGAAAA	GAAGCTAACAAATCAAACAGGAT	1.22896	1.27814	59	85	68	47	63	65	34	46	33	61	43	30	47	43	33	15	4347	5659	4328	2988	4171	4093	2429
644	I	1521743	1521786	+	SPAC57A7.10c	sec21	SPAC57A7.10c.1	1	GT	AG	1678	-3.54759	-3.72741	0.0498971	0.127209	-0.179827	-2.63203	G	T	G	T	TAAAAAAGATGATGATGGTGGTATGTTGATTGTTTGGAATTATGAGCTGACCTTTTAACAATAGACGAATCGATATTTGCCAAT	ATGGTGGTATGTTGA	AGCTGACCTTTTAACAATAGACG	7.8893	7.03436	72	96	99	54	73	86	68	67	270	340	253	212	227	247	212	186	1917	2656	2076	1545	2135	2312	1635
645	I	1523838	1523896	+	SPAC57A7.10c	sec21	SPAC57A7.10c.1	2	GT	AG	3017.5	-6.24413	-5.87813	0.150444	0.220118	0.366005	2.74554	C	A	G	A	AAGACCATCTTGTGGTTCAGGTAAGTATTCTTTGTTGATATTTAATTTTATAATTACAGCTGATTACTAATGCTTTTAGTTTCAACTTCATAACACTCT	GTTCAGGTAAGTATT	CTGATTACTAATGCTTTTAGTTT	1.32944	1.70313	32	38	35	20	53	39	51	47	76	91	73	49	76	77	98	78	3618	4830	4126	2983	3801	4145	3667
646	I	1533839	1533884	-	SPAC57A7.06	utp14	SPAC57A7.06.1	1	GT	AG	693.5	-6.98247	-5.9414	0.452353	0.407252	1.04107	3.42081	A	A	G	A	GGTCCTTCAATGCTTCCAAGGTAAATATTTTCAATGATTTTGCTCGTTCAACTAACACATTTTTAGAGTGGCAAGAGTAATAAGGA	TCCAAGGTAAATATT	TTCAACTAACACATTTTTAGAGT	0.809259	1.77859	19	30	10	7	25	20	16	15	8	10	7	4	10	5	15	9	1326	1905	1394	936	1102	1088	676
647	I	1545609	1545660	-	SPAC57A7.15c	SPAC57A7.15c	SPAC57A7.15c.1	1	GT	AG	490.5	-4.31299	-3.04098	0.480615	0.423361	1.27202	3.97202	G	A	G	A	TTATGATTCTAGTGGATGAGGTAAATATGTTAAACATAATTTGCTAATTATTTGATTATTAACTTTTATTAGACCACTAGTGAAGAGGATAT	GATGAGGTAAATATG	TGATTATTAACTTTTATTAGACC	5.09481	11.4684	57	47	31	34	103	74	65	96	31	13	20	21	62	38	40	55	594	789	670	463	566	641	506
648	I	1549488	1549545	+	SPAC167.07c	hul5	SPAC167.07c.1	1	GT	AG	436	-5.27623	-5.08045	0.326096	0.333776	0.195782	0.839129	A	A	G	G	ACACGATTACCAACTGCAAGGTAGGTTATGACTATTGTAGTCTGCATCTATAAGTTTTTACTAACGTATTTATTATAGTACTTGTGTAAACCTTTTAA	TGCAAGGTAGGTTAT	TACTAACGTATTTATTATAGTAC	3.623	4.17868	14	18	16	14	31	22	20	26	16	19	16	16	27	33	19	29	671	794	686	416	828	930	918
649	I	1549603	1549646	+	SPAC167.07c	hul5	SPAC167.07c.1	2	GT	AG	423.5	-4.90838	-4.78213	0.28583	0.415195	0.126247	0.500909	A	G	A	A	ACAAAGCAAACGTTGAGAGAGTAAGTTTTTAAGCTTATTTTCATTGAATCTAACCAATGTTTAGTAAATTATTAACCGCAGTAA	GAGAGAGTAAGTTTT	TGAATCTAACCAATGTTTAGTAA	4.57455	4.9318	18	22	19	19	34	38	30	19	20	18	17	16	31	38	30	16	563	712	612	401	774	809	829
650	I	1554293	1554380	-	SPAC167.04	pam17	SPAC167.04.1	1	GT	AG	1334.5	-5.1547	-4.39292	0.185732	0.132565	0.76178	6.67677	G	C	G	C	AAGCGAGACAAATTGCAGCGGTACGTTCATTCCCTTAGATAATAGGGGTTATGTTAGCATCTACGGACTATGTTTTCTGAAAGTATTCTAATATATTTAATTTTTTAGAGAGAACAAGAATTTTACCG	GCAGCGGTACGTTCA	TAATATATTTAATTTTTTAGAGA	3.33538	5.28792	72	109	89	54	136	141	125	136	23	23	24	7	51	51	32	50	1685	2224	1789	1303	2080	2096	1722
651	I	1554167	1554213	-	SPAC167.04	pam17	SPAC167.04.1	2	GT	AG	1665.5	-5.14268	-4.74053	0.0787997	0.185467	0.402145	3.99125	C	A	G	T	CTATTCTAATCCTATCCCAGGTATGCTGTGAAGGCTGCGTCATGATTGATGTCTAACTCTTAATTAGATTATTACGGTGAGAAAATT	TCCCAGGTATGCTGT	GATGTCTAACTCTTAATTAGATT	2.99069	4.06855	85	107	77	55	112	147	101	93	48	62	41	36	66	91	71	62	2270	2855	2249	1617	2638	2673	2257
652	I	1554073	1554134	-	SPAC167.04	pam17	SPAC167.04.1	3	GT	AG	1648	-6.01128	-5.76607	0.0893105	0.174778	0.245209	2.49863	T	C	T	T	AGAAAATTTACTCCCTTTCTGTATGTGATATGTGTTATCTACTCATTTACTTTGTACACTGATTACTAACTTTTATGCAAAGGACTATCGACGTTGGTTGAG	CTTTCTGTATGTGAT	TTACTAACTTTTATGCAAAGGAC	1.75701	2.24785	35	37	31	18	42	47	40	31	37	51	41	28	56	70	42	42	2226	2840	2226	1623	2668	2732	2261
653	I	1558221	1558267	-	SPAC167.02	ptb1	SPAC167.02.1	1	GT	AG	379.5	-1.52064	-0.470617	0.272481	0.0418271	1.05002	7.61788	A	A	T	A	ACTTACACGATATTGGAAATGTAAGCGAAAAGAAAATAGTTTAATAATTCAATTTTCTTACAAACAGCGAACTGATGAGCTGGATTT	GGAAATGTAAGCGAA	TTCAATTTTCTTACAAACAGCGA	25.9629	42.0041	93	152	128	120	232	256	210	212	92	131	109	111	222	226	185	200	328	440	319	264	323	321	273
654	I	1558015	1558069	-	SPAC167.02	ptb1	SPAC167.02.1	2	GT	AG	404	-2.98745	-1.55589	0.320412	0.0765168	1.43155	8.69132	G	C	G	A	GTCTTGTTTGACAGAAAGCGGTTAGTTATATTACTGATACTGAAATATTGATACGGGCTGCTAACAATGAGTTAGGCGGATTTGCTTGTTATCCA	AAAGCGGTTAGTTAT	GGCTGCTAACAATGAGTTAGGCG	11.3308	26.0479	32	54	46	41	132	132	107	115	49	72	70	71	178	183	138	150	425	527	422	348	429	455	365
655	I	1557844	1557897	-	SPAC167.02	ptb1	SPAC167.02.1	3	GT	AG	506	-3.135	-3.16318	0.157672	0.374725	-0.0281845	-0.138654	C	T	T	A	CAAAGATAAAGTTGCTTCTTGTAAGTTTCTTTGTATTTGTACATGCGATCCTTAACTAATTTATAAATAATTAGACATTATTGGCCTACAGAAC	CTTCTTGTAAGTTTC	ACTAATTTATAAATAATTAGACA	10.2731	10.2233	82	94	95	47	104	94	71	60	60	83	66	43	85	69	58	53	621	743	639	461	595	736	625
656	I	1557590	1557627	-	SPAC167.02	ptb1	SPAC167.02.1	4	GT	AG	157	-4.14817	-3.75745	0.234848	0.169235	0.390723	2.69955	T	G	G	T	TGAGTCACATGGAGCGATGGGTATGTTTAATTTCAAAACCCAATTATTGACCTAATAGTTTTTACCTGTGTTGCCGCT	CGATGGGTATGTTTA	CCCAATTATTGACCTAATAGTTT	6.91795	9.72863	29	32	21	8	36	38	24	25	16	10	9	6	13	18	13	14	333	341	300	146	307	336	282
657	I	1557411	1557455	-	SPAC167.02	ptb1	SPAC167.02.1	5	GT	AG	384	-3.99769	-3.69309	0.201462	0.297029	0.304603	1.6974	G	A	T	C	GCCCTGAAAAGTTACCTGATGTACGAAGATTGCTCTTTGTCTAGCATGTTTACTAATAGTTCTAGTCCTGTTACGGTTGGTGGGA	CCTGATGTACGAAGA	ATGTTTACTAATAGTTCTAGTCC	7.13126	8.76959	50	50	33	33	51	56	66	48	21	28	22	13	31	45	40	23	481	645	521	355	601	595	539
658	I	1558958	1559006	+	SPAC167.09	SPAC167.09	SPAC167.09.1	1	GT	AG	372	-4.57671	-3.99127	0.273919	0.21309	0.58544	3.37388	G	T	G	A	GGGCTTCTTGGCCAGCTGTGGTAAGCATTAATGACAATTTATTCAAGGTCTTAACAATAAATTTACTAGTATCCTTCAGACATAATTTT	GCTGTGGTAAGCATT	CTTAACAATAAATTTACTAGTAT	5.25032	6.81648	15	30	19	18	41	50	31	44	19	26	29	6	36	47	30	30	440	606	468	360	622	674	594
659	I	1559128	1559173	+	SPAC167.09	SPAC167.09	SPAC167.09.1	2	GT	AG	117	-6.07136	-6.12275	1.03638	0.389661	-0.0513946	-0.0928364	T	A	G	T	ATTAGTTCCTTTACGGCTAGGTATGTTTTATAGAGTTTAAGAAAAAATTATATTAACCTTATTTAGTTGTAGAACCATTGCTGCTT	GGCTAGGTATGTTTT	ATTATATTAACCTTATTTAGTTG	3.41291	1.52579	3	3	2	5	1	4	5	2	5	1	1	3	4	6	3	3	211	225	202	111	255	282	233
660	I	1559640	1559689	-	SPAC167.01	ire1	SPAC167.01.1	1	GT	AG	336.5	-3.57665	-2.40413	0.385975	0.191333	1.17253	5.44353	A	A	G	T	TTCGGGTATTAAGAAATAAGGTATTAATTTAATGGATGATTATTTTACTTTTACTAACTTCCTTTTTTAGAGACACCATTATCAAGACTT	AATAAGGTATTAATT	TTACTAACTTCCTTTTTTAGAGA	8.38494	16.8432	32	57	27	28	78	61	60	51	29	52	22	21	81	75	54	56	368	454	389	313	360	426	300
661	I	1568870	1569063	+	SPAC1705.02	SPAC1705.02	SPAC1705.02.1	1	GT	AG	1359	-5.08765	-2.92887	0.321948	0.107516	2.15877	12.7201	C	T	C	A	AATTTTTGCTAAGATGTCTCGTAAGTTTTAAACCTTTGAGAATGAAGAAGAAATTCTAAAAATTATTATCCCCCTCTCAGCAGGGAATAGCTGCGTTGAACTATCTCTTTTATACTTGCTTATTGATTTTTAGTATTCTTTTAGCCTTTTTCACATTCTGATATTCATTAAAATTAAAACTATATCTATAATTTGTAATTACTAATGTTACTAGGTGGAAATCAGCGTGATGTT	TGTCTCGTAAGTTTT	GTAATTACTAATGTTACTAGGTG	3.08727	11.6217	42	74	64	28	251	219	167	184	62	88	57	30	203	209	192	202	1832	2218	1837	1329	1867	1710	1261
662	I	1569161	1569215	+	SPAC1705.02	SPAC1705.02	SPAC1705.02.1	2	GT	AG	1916.5	-5.21936	-3.89217	0.124342	0.142961	1.32719	14.0096	A	G	C	A	CCTACCAAACGTCTTGAAGCGTAAGTGGAATGGAATCAGGATTTTGTTTAAAAACCAATTAGCTAATATTTTAAGTCAAGCTGAAATTATGCGTG	TGAAGCGTAAGTGGA	CAATTAGCTAATATTTTAAGTCA	3.33161	7.11713	53	74	65	39	171	134	109	139	70	100	68	50	224	191	146	173	2205	2979	2499	1864	2703	2534	2127
663	I	1575485	1575672	+	SPAC23H4.18c	rbx1	SPAC23H4.18c.1	1	GT	AG	1424.5	-5.22573	-4.69926	0.160728	0.233248	0.526472	3.7172	A	A	G	C	CTCGATTTGAAATTAAAAAGGTTCGTCATTATTTTTATGATCATGTTCTTCATGTGTATCAAATTTGCCATAAAGCAAAGTAAACTGTGAAAATTAATACCCAAAGATATATTTGCTATTTTAAAATAAGCATACACTTAAGTACTAGTTTACTCTCTTTGCTTTTTTTATGAGTTCTTCTGATTCATATTGCTTACCTTCAATTTAGTGGAATGCTGTAGCATTATG	AAAAAGGTTCGTCAT	ATTGCTTACCTTCAATTTAGTGG	3.01976	4.30251	37	46	50	21	68	109	51	43	51	65	51	44	69	76	92	62	1561	2182	1672	1386	1967	2021	1688
664	I	1575823	1575885	+	SPAC23H4.18c	rbx1	SPAC23H4.18c.1	2	GT	AG	956.5	-3.90571	-3.83701	0.23537	0.0585201	0.0686911	0.56644	A	A	T	A	TGGCATGGGGAACTTGTAATGTAAGTTTTAATTCGATTTCTTTCGTATTCTTAGCTCAGGACTGTTTTTAACAAATACAAAAGCATGCATTTCACTTTCACTG	TGTAATGTAAGTTTT	GTTTTTAACAAATACAAAAGCAT	6.90775	6.7744	71	93	67	70	91	98	96	93	68	73	76	77	99	104	85	78	1040	1452	1154	880	1422	1469	1275
665	I	1575977	1576020	+	SPAC23H4.18c	rbx1	SPAC23H4.18c.1	3	GT	AG	650.5	-3.92574	-3.78762	0.108652	0.146789	0.138121	1.51262	A	T	G	G	ATGGGAGTTCCAACGTTATGGTAGGGTATATTAAGACGAGCCTACTTTACTAACTTTATCTCAGGTCATTAATAACATTTATTA	GTTATGGTAGGGTAT	CTTTACTAACTTTATCTCAGGTC	6.91238	7.0592	75	81	76	57	103	107	103	82	41	46	36	30	63	49	43	36	860	1044	887	603	1141	1080	892
666	I	1577837	1577901	+	SPAC23H4.17c	srb10	SPAC23H4.17c.1	1	GT	AG	182	-6.03555	-5.52311	0.580974	0.501475	0.512439	1.3354	T	A	G	C	GATAAATTATGGACCACTAGGTACGTGTTCTTCCTTTTCCTATTTATCATCGAAAGAAATAAGCTTTTACTAACTCACTTTTTAGCCCATTTTTAAATCAACCTA	CACTAGGTACGTGTT	TTTACTAACTCACTTTTTAGCCC	1.574	2.20113	2	7	3	3	5	4	1	2	4	11	2	3	14	14	6	6	251	355	249	179	316	321	238
667	I	1578446	1578491	+	SPAC23H4.16c	SPAC23H4.16c	SPAC23H4.16c.1	1	GT	AG	405	2.16757	3.90699	0.0752709	0.243484	1.73942	13.6503	G	A	T	C	AGGCTGATAACTCTAGCGATGTACTAACTTATGATTTTTTACTGGATTTTCTCTAACTTGCCATAGCTTTTAATACCACTTATTAG	AGCGATGTACTAACT	TTTTCTCTAACTTGCCATAGCTT	81.8286	93.7024	643	775	693	433	771	766	563	566	387	460	413	227	471	455	368	359	106	142	126	75	39	51	26
668	I	1578657	1578792	+	SPAC23H4.16c	SPAC23H4.16c	SPAC23H4.16c.1	2	GT	AG	293.5	-5.71853	-5.48137	0.216954	0.227804	0.237168	1.50782	G	A	G	T	TTTCAGGGAGAATTTCAGAGGTATGTGTAAAGAGAAAAAGAAAGCAGTTTATTTTTTTTTGTTTCGATACGTCAATTTTCGAACGAAACTTTTGTGATTGAATTTTTTTTTTGCCATAACAAATGCAAGTTGTTTGTTGGTACTAACTATGCATAGTTGCTGAAAGTTTCTCCTTT	TCAGAGGTATGTGTA	TTGGTACTAACTATGCATAGTTG	1.91306	2.28066	4	6	3	0	9	12	4	5	18	18	20	9	16	17	21	11	522	670	532	289	565	606	481
669	I	1578985	1579042	+	SPAC23H4.16c	SPAC23H4.16c	SPAC23H4.16c.1	3	GT	AG	464	-4.18495	-3.06769	0.383757	0.213883	1.11725	5.08612	C	A	G	A	AGCTAACGGAAGAGGAACAGGTAAGATTATCCTTTTTTTTTCAATTTTCGAGGAATTGCTACTGACATTTCGCTTTAGAATTCTTTACTTCAAAGCAA	GAACAGGTAAGATTA	CTACTGACATTTCGCTTTAGAAT	5.96044	12.7872	17	37	25	30	84	61	46	52	29	60	39	32	105	79	64	66	588	762	628	433	643	618	530
670	I	1585326	1585370	-	SPAC23H4.14	vam6	SPAC23H4.14.1	1	GT	AG	228.5	-2.75128	-2.93842	0.215891	0.183541	-0.18714	-1.32084	T	A	G	T	TGAATGCGTTTTTGAGTTAGGTATGATTTATTTTACTTTTGGACCTTAATGCTAATGGATAATAGGAGGTCTGGTTTATGTGTCG	AGTTAGGTATGATTT	TTAATGCTAATGGATAATAGGAG	13.537	12.5624	16	28	25	14	20	21	19	13	63	70	60	55	58	82	65	51	254	391	304	194	328	354	289
671	I	1585197	1585247	-	SPAC23H4.14	vam6	SPAC23H4.14.1	2	GT	AG	154.5	-5.04085	-5.28879	0.475763	0.384237	-0.247937	-0.810852	C	A	G	T	CAATGAAGAAGAAGAAGCAGGTATGGAATTGTTTCTATAAAAAAATAATTATTAATAAATCTTATAAATAGCTGACTTCGTCATGGAACAT	AAGCAGGTATGGAAT	TTAATAAATCTTATAAATAGCTG	3.2097	2.73725	7	11	12	5	15	10	12	3	6	3	9	4	4	7	2	5	223	341	228	150	326	291	243
672	I	1585046	1585091	-	SPAC23H4.14	vam6	SPAC23H4.14.1	3	GT	AG	139	-4.10539	-1.98894	0.469971	0.317545	2.11645	7.46289	C	T	G	A	TATATTTTATGCTTTATCTGGTAAACTTTTTTAAACTAGTTTAGTTATAACTATTAACTTTTTTAGATTCTCAAGTTTACGTTTAT	TATCTGGTAAACTTT	ATAACTATTAACTTTTTTAGATT	5.75418	20.4832	9	31	15	9	68	69	45	35	10	13	6	5	56	64	31	34	214	236	206	132	209	214	174
673	I	1582598	1582656	-	SPAC23H4.14	vam6	SPAC23H4.14.1	4	GT	AG	338	-4.96089	-4.99893	0.401763	0.29762	-0.0380356	-0.152145	C	G	A	A	GTCATCTCTATTTTTCCCGAGTAAGTAATTTTATTTTATTTTATTATTTTTTTTTAATTACTAACCTTCATTTAACAAGTGGATCAGTCGTACATTACG	TCCCGAGTAAGTAAT	ACTAACCTTCATTTAACAAGTGG	3.76863	3.53941	16	20	17	8	17	19	12	15	15	14	19	6	22	16	15	20	437	481	456	331	537	561	580
674	I	1586097	1586188	-	SPAC23H4.21	SPAC23H4.21	SPAC23H4.21.1	1	GT	AG	314.5	-3.19294	-1.56793	0.24162	0.107404	1.625	12.2913	G	T	A	A	CGGTCAAATTAAGCATTGTAGTAAGTTGAGTCGGTTATTATTTTTTTCCTTTTTTAAAATTCTATCTTTGTTTGCGTTTTTTTGCTACTTTACTAAAACTTTTTTTCACCAGATTGCTGTTCTTAAAGCCGG	ATTGTAGTAAGTTGA	CTAAAACTTTTTTTCACCAGATT	10.1065	26.1593	57	67	66	32	136	147	122	112	36	49	25	19	107	91	71	75	349	517	423	288	390	348	260
675	I	1586864	1586943	+	SPAC23H4.13c	SPAC23H4.13c	SPAC23H4.13c.1	1	GT	AG	558	-3.94919	-3.69291	0.192035	0.202015	0.256283	1.83897	A	A	A	A	CGACTTTCGTTATTACAAAAGTAAGTACACATTCTTAGCAAGTTGTGGTTAGTTTTTATATTTACTGGTTCTTATTTACGTCCAACTCACCAAATTCTAGTATTACATACGTCCTCAATG	ACAAAAGTAAGTACA	TCCAACTCACCAAATTCTAGTAT	6.89771	7.30998	51	70	62	34	79	89	39	62	54	45	61	40	91	82	57	69	856	1047	852	514	981	1065	762
676	I	1587574	1587622	-	SPAC23H4.12	alp13	SPAC23H4.12.1	1	GT	AG	758	-5.31508	-4.72894	0.189913	0.238636	0.58614	3.84378	G	A	A	T	TACATTGAAGAATTCTTGAAGTATGTTTACTGCTTTTAAACTCCCCTACTATACTAACCATTTATTTAGGTATCTCGTTCTACATAAAG	CTTGAAGTATGTTTA	TATACTAACCATTTATTTAGGTA	2.48091	3.66409	20	29	34	18	45	40	39	30	41	37	34	18	61	52	55	47	1184	1540	1155	740	1329	1378	1013
677	I	1589392	1589462	+	SPAC23H4.11c	cnl2	SPAC23H4.11c.1	1	GT	AG	333.5	-3.74421	-3.33398	0.328914	0.118195	0.410223	2.34744	T	A	G	T	TTGACTCTTAAAATGAATAGGTATGAGGTTGATTAGGAATTTGGGTTGTTTTAATTGAGCTTTATTTAGCTTGCTAATAATTTCTTTCTAGTCAGATTGCATCCCTTAGCG	GAATAGGTATGAGGT	TGCTAATAATTTCTTTCTAGTCA	10.069	11.5084	15	27	20	12	31	30	26	22	25	61	40	41	52	64	46	51	372	513	398	299	416	424	391
678	I	1594341	1594393	-	SPAC23H4.08	iwr1	SPAC23H4.08.1	1	GT	AG	470	-3.45865	-2.89906	0.360483	0.180496	0.559591	2.77612	T	A	T	C	AGATCCTGTTAACGCCCTATGTACGACCAAGCTTCTAAGTAAACTTTCTTTATCTAACTCCTTAATAATTTAGATTTGGAACTTGGAAACAAT	CCCTATGTACGACCA	CTAACTCCTTAATAATTTAGATT	8.59078	11.9888	76	83	100	70	128	129	120	112	23	39	43	30	54	59	38	33	682	819	676	419	725	705	494
679	I	1594183	1594271	-	SPAC23H4.08	iwr1	SPAC23H4.08.1	2	GT	AG	548	-4.2237	-4.10539	0.156768	0.214997	0.118311	0.889279	A	T	T	T	GAAATTCGCCGGACGATATTGTATGCTACTTCTTGAGCTTTTGTGTTGGAATATTACACAAGGACTAATCATTTGAAAAACACAATTACCTTTTATTGACAGTTTCTAGATTTTAAACTATCACAAACG	GATATTGTATGCTAC	CTTTTATTGACAGTTTCTAGATT	5.11789	5.52376	43	75	58	44	63	56	65	52	18	24	26	16	31	26	21	24	670	894	751	518	784	830	613
680	I	1593781	1593869	-	SPAC23H4.08	iwr1	SPAC23H4.08.1	3	GT	AG	603.5	-5.12563	-4.35868	0.210966	0.156619	0.766951	5.83794	A	G	G	T	GCTATCCGTGTCGAACAAGGGTATGTCAACATCAAATAGAGTCAATTACTTAGTTCTGTTGTTATAAGAACTGGCTCTTGGCTTTTTTTACCTTAACTAACATTCATAGACATACTACGTATCATCCGC	ACAAGGGTATGTCAA	ACCTTAACTAACATTCATAGACA	3.59687	5.94327	26	28	31	21	44	51	42	46	15	15	19	10	22	33	33	25	654	893	755	581	786	866	737
681	I	1595363	1595410	+	SPAC23H4.07c	srp102	SPAC23H4.07c.1	1	GT	AG	728	-6.3954	-6.18066	0.361373	0.32209	0.214749	0.887247	G	A	G	T	AAACGTCTTTGTTTTGTGAGGTATAACAATAATATACAATCTTTGAATACTTATTAACTGTTATATAGCTAATTTATAAAGAAAAGAA	TGTGAGGTATAACAA	ACTTATTAACTGTTATATAGCTA	2.08309	2.54007	7	8	8	6	14	7	8	9	22	21	16	18	31	22	21	12	1262	1495	1157	707	1309	1278	898
682	I	1602743	1602786	-	SPAC23H4.04	slm3	SPAC23H4.04.1	1	GT	AG	281.5	-4.48988	-3.66382	0.829812	0.256809	0.826057	1.90195	A	A	G	C	GCCCAAATCGCAGGATAAAGGTTCGTTTATTTTTTAAGCTAAAATGTCTAATAATGTTTTTAAGTATTTGTAGCTATGTCGGGA	ATAAAGGTTCGTTTA	TGTCTAATAATGTTTTTAAGTAT	5.75837	8.73084	22	37	11	22	32	22	32	28	11	23	5	16	30	22	15	16	354	485	413	274	371	358	251
683	I	1602594	1602680	-	SPAC23H4.04	slm3	SPAC23H4.04.1	2	GT	AG	281.5	-0.346894	1.3428	0.125803	0.34538	1.6897	9.19367	C	A	G	A	CGTATTTACTAAAAAGTCAGGTAATTCGCAATTCTTTAAATTGACTCTAAAAGAGAAATGCTTTGATGTGAAAGATTTTTGAAACTTATTACTAAACTTTGGTTTAGGGATATAATGTGGAAGGTGT	AGTCAGGTAATTCGC	ATTACTAAACTTTGGTTTAGGGA	44.3541	71.6246	207	263	218	148	375	380	258	282	140	158	124	103	222	249	150	153	204	270	245	152	104	94	97
684	I	1604397	1604529	+	SPAC23H4.03c	erv25	SPAC23H4.03c.1	1	GT	AG	2406	-4.8071	-4.86146	0.120295	0.155517	-0.0543569	-0.552934	C	A	G	T	CCTAAATACTTTGACACCAGGTATGGTACTATATCTAAAAGTCGTATTTACTTCAACGGCTATTTTGATTTGTTTACGTTGTTTAGATCCCTTTCTTTCTTTGAAAAAGAAATCCTTTATGAGTTTAGCTTTCTGACTGACATTTAAATGTAGGTGCTATAGAGTCTGAACAT	CACCAGGTATGGTAC	TGACTGACATTTAAATGTAGGTG	3.56367	3.47578	127	149	114	88	149	146	118	110	104	105	101	80	142	113	100	71	3033	4015	2885	2320	3828	4005	2922
685	I	1606804	1606974	-	SPAC23H4.02	ppk9	SPAC23H4.02.1	1	GT	AG	1226.5	-1.99998	-1.74456	0.0896547	0.150006	0.255425	2.92321	A	A	T	A	AAACTTGGCCAAAGTGAAATGTAAGTACATGAGGTGAAATTTAGTTGACTTTGTCTTGTAGGGGCTTGTTAATAAGATAGAGTAGACTACTTATAGACAGTAGAGATAGACTACTTAGGTGTCATGGTTATCTTGCGCATCGATCGTCTTTGATTTTGTTTTTGGCAATTGTACGATGGCTAACAGTGTAGTGGGCAAGCATTTTCAAACA	TGAAATGTAAGTACA	TACGATGGCTAACAGTGTAGTGG	29.182	32.1148	349	528	448	306	471	491	492	445	104	135	131	112	159	140	177	151	873	1246	1186	902	913	1108	1124
686	I	1613855	1613922	+	SPAP27G11.03	cdc123	SPAP27G11.03.1	1	GT	AG	426	-7.444	-6.11953	0.548484	0.485299	1.32447	3.61699	A	T	T	A	TACATTCCCGGATCCTGATTGTAAGTTAATATTTAAGTGCTTATGAACTAGTCCTTTGGAGTTATTTATTTTACTAACTTGAAAATAGTCGTGTTTGACGTATATATT	CTGATTGTAAGTTAA	TTTTACTAACTTGAAAATAGTCG	0.66011	1.50317	3	6	2	4	13	7	5	11	3	3	3	4	18	14	7	11	640	762	640	422	759	767	654
687	I	1615337	1615379	-	SPAP27G11.04c	tad3	SPAP27G11.04c.1	1	GT	AG	454	-4.89313	-4.55008	0.398843	0.164702	0.343052	1.59	C	A	G	T	AACAAGGAAACTTGAAACAGGTATGTAGTGTGAGTTTATAGAGTTGCTTGCTGACAAAAGAAGAAAATGTATGGATTGCGTGT	AAACAGGTATGTAGT	TTGCTTGCTGACAAAAGAAGAAA	3.53461	4.13516	33	64	47	18	49	44	38	36	3	7	6	4	5	11	8	7	635	815	640	443	736	654	518
688	I	1618533	1618582	-	SPAP27G11.05c	vps41	SPAP27G11.05c.1	1	GT	AG	78	-6.66357	-5.39904	1.16156	0.774674	1.26453	1.81141	T	T	T	A	CAATCTCTAAGGAACATTTTGTAAGCATCGTCATCTGGTTTTATTCATATAATTTAACATTTGTGTATAGTTTTTTGGTTCGCATAATGG	CATTTTGTAAGCATC	AATTTAACATTTGTGTATAGTTT	1.37055	2.54383	3	2	1	2	1	4	2	6	2	0	0	0	4	3	1	4	99	162	132	77	134	161	105
689	I	1618350	1618390	-	SPAP27G11.05c	vps41	SPAP27G11.05c.1	2	GT	AG	203.5	-5.71653	-5.23125	0.93723	0.387328	0.485275	0.957044	A	T	G	A	AGCTTCATGTTCTATGGATGGTAAGTTAATATTGTTCTTAATTAGTACTGATCTTTATTAGGAAAAATGATCATTTCTAAT	TGGATGGTAAGTTAA	TTAGTACTGATCTTTATTAGGAA	2.15824	2.73921	7	10	6	16	12	13	13	12	5	0	0	1	2	2	3	5	265	402	293	195	359	323	263
690	I	1618128	1618190	-	SPAP27G11.05c	vps41	SPAP27G11.05c.1	3	GT	AG	258.5	-5.03371	-4.54193	0.520237	0.76232	0.491774	1.06569	A	A	G	T	AGTTGTACTTTCTGAAAAAGGTATGCTTTTGGATAGGAGCGTGCGCCCTTATTTTACTCTTTTACGTCTAACGATAAATTTAGGGTGGTTAGGAAATAAAGAC	AAAAAGGTATGCTTT	ACGTCTAACGATAAATTTAGGGT	3.15599	4.45641	8	17	14	15	10	24	19	32	4	4	10	6	7	14	12	13	305	406	304	248	418	394	324
691	I	1616169	1616213	-	SPAP27G11.05c	vps41	SPAP27G11.05c.1	4	GT	AG	211.5	-3.70524	-3.32958	0.523827	0.233353	0.375656	1.31015	A	G	G	A	TCTCGAATTTTTGGTGAAGGGTAAGCGTTCAAAAAATATATTTCTAACTAACTTGGTGAAACTAGACAATCCTTTTAATTCCTTC	TGAAGGGTAAGCGTT	AACTAACTTGGTGAAACTAGACA	7.44147	9.22903	19	60	38	25	47	47	47	33	6	15	10	10	30	25	30	25	274	356	304	194	325	417	351
692	I	1619916	1619968	-	SPAP27G11.06c	vas2	SPAP27G11.06c.1	1	GT	AG	877	-4.69113	-4.29725	0.230122	0.0929116	0.393874	3.17422	A	A	G	A	CAATTTTGTTGAATATAAAGGTAAAAAAATTGGTATTTTTATTCAAAATATGAATTAACTGTATTTGTCTTAGGCGAAAAAATTGTTTACCGA	ATAAAGGTAAAAAAA	ATTAACTGTATTTGTCTTAGGCG	4.26621	5.22857	56	73	41	27	83	74	58	61	56	68	43	33	78	77	49	50	1272	1590	1308	841	1442	1550	1098
693	I	1619728	1619784	-	SPAP27G11.06c	vas2	SPAP27G11.06c.1	2	GT	AG	797.5	-4.36812	-3.26505	0.149957	0.105812	1.10307	12.0207	A	A	T	C	TAGACAAATACTTTGGTAATGTACGGCTTTCCCCCTGATTTGATTGAATTTGAATTGTACTTTTATTAACCGAGTAGGTTTGTGAGCTTGACCTCAT	GGTAATGTACGGCTT	TACTTTTATTAACCGAGTAGGTT	5.26797	10.0629	46	56	46	25	110	114	83	93	64	86	68	38	145	158	109	129	1083	1419	1096	760	1306	1281	973
694	I	1620609	1620656	-	SPAP27G11.07c	bud32	SPAP27G11.07c.1	1	GT	AG	283	-4.29775	-4.03658	0.403309	0.347494	0.261165	0.981155	T	T	G	T	TACCAGAAAGCGAATCTTTGGTATGTTAACTATTAGACTTAAAGCACTTAAATTCTAACTGTTTGAAGTTTCATCATGTTTTAGACTC	TCTTTGGTATGTTAA	TAAATTCTAACTGTTTGAAGTTT	5.02428	5.89407	25	23	29	15	27	35	28	34	21	12	18	15	22	23	23	25	387	524	396	267	543	501	391
695	I	1622196	1622245	-	SPAP27G11.08c	meu32	SPAP27G11.08c.1	1	GT	AG	21	1.94986	0.938995	0.926472	0.573634	-1.01087	-1.85535	C	A	A	T	CAGTTGGAACAATGAAACAAGTATGTAAAGATTTCTATTCAGGTATGTACCTACTCACCAAAATTTTTAGTTTTGTTGATTCATAATGCA	AAACAAGTATGTAAA	CTACTCACCAAAATTTTTAGTTT	78.1412	65.8189	17	18	17	18	23	31	31	23	15	23	27	23	33	37	32	26	5	8	8	2	10	25	12
696	I	1629754	1629824	-	SPAP27G11.10c	nup184	SPAP27G11.10c.1	1	GT	AG	443	-8.59303	-7.59062	0.419096	0.944689	1.00241	1.93987	A	C	T	A	TCCATGGGTGATTATTTACTGTAAGTCTTTGTTTATAGTGTCTTTGTTGTATCACTTTTTGTGTAGTTTTTAATTAACACTTTTTGTGCAGCTCTTGGTCTTGGATCTTAG	TTTACTGTAAGTCTT	AATTAACACTTTTTGTGCAGCTC	0.290411	0.592725	2	3	3	2	6	6	2	2	2	0	0	0	1	8	0	2	522	776	642	442	599	613	443
697	I	1632088	1632166	+	SPAP27G11.12	SPAP27G11.12	SPAP27G11.12.1	1	GT	AG	491	-3.60824	-3.93983	0.251116	0.121533	-0.331585	-2.37713	T	A	A	T	ATGGGTTCTCAACAGTCTAAGTATGTTTATTTTTTTGTCCAATTTCTCAACCTGCCGTAGGTTTGGGGAAGAACCAATACATTATTAACCAAATTACAGGTTAGACTTTAGGAACGCGG	GTCTAAGTATGTTTA	CATTATTAACCAAATTACAGGTT	8.8128	7.14645	45	74	48	43	49	41	42	39	43	54	33	41	46	39	34	36	511	736	637	444	661	681	570
698	I	1632210	1632361	+	SPAP27G11.12	SPAP27G11.12	SPAP27G11.12.1	2	GT	AG	543	-4.75657	-4.72228	0.317436	0.17016	0.0342898	0.190411	A	G	G	G	TACGACTACACGAAGAAAGGGTAGGTAATATTTTTCTTTTGGTTGGTTTCATAATTCAGTGAATGCCAGAGAATACGAAGTTCAATTCTTAGGATTCTCTGCTAATGAATGTGAATTCAATTTGAATATAATCATAAATAATTGAAAATTTCAAGTGTACTAACCAATTCAGAACATTCCAAAATTTGACCT	GAAAGGGTAGGTAAT	AAGTGTACTAACCAATTCAGAAC	3.98184	4.68683	3	3	0	2	10	2	3	5	47	70	62	26	44	62	42	54	620	900	725	527	774	818	661
699	I	1632395	1632444	+	SPAP27G11.12	SPAP27G11.12	SPAP27G11.12.1	3	GT	AG	587	-7.06388	-6.39114	0.287332	0.340433	0.672744	3.02029	C	G	T	A	TTGACCTTATATGGGAGCGTGTAAGTGTGATCTTTATTCGTGAATATTTTTGCTAACTAATAATCTTTAGCTTTGGACGCTTCCAGAAAC	GAGCGTGTAAGTGTG	TGCTAACTAATAATCTTTAGCTT	1.06887	2.20476	3	6	6	3	5	10	9	11	7	6	9	5	10	8	11	11	678	988	769	581	805	895	708
700	I	1635275	1635326	-	SPAP27G11.13c	nop10	SPAP27G11.13c.1	1	GT	AG	3838.5	-7.06997	-5.30789	0.1447	0.251284	1.76208	12.1536	T	G	C	A	TGTACTACTTACTCAATTGCGTAAGTATTTCTATTAAATTAATTGGTATAATGATAGTGTTCTAACGATTAGCTGCAAAACCTTACTGAGCA	AATTGCGTAAGTATT	GATAGTGTTCTAACGATTAGCTG	0.813302	2.80101	47	57	40	28	124	122	108	107	47	71	37	30	136	122	115	114	6042	7728	5874	4010	5990	5611	3712
701	I	1638742	1638782	+	SPAP27G11.15	slx1	SPAP27G11.15.1	1	GT	AG	110.5	-4.08921	-3.55228	0.550755	0.243503	0.536933	1.78329	A	G	A	G	CCACACCAGATCCACCTAGAGTAGGTATTTTGTGCTATTATAGGAAACTAATTTGTTTTAGCGATTGCGGCAACATAATGG	CCTAGAGTAGGTATT	AGGAAACTAATTTGTTTTAGCGA	5.77727	8.02186	5	12	8	10	14	14	9	8	5	9	11	9	18	15	10	8	136	183	162	101	156	159	118
702	I	1640812	1640877	-	SPAC343.01c	erg8	SPAC343.01c.1	1	GT	AG	535	-4.2006	-3.55949	0.0830006	0.205672	0.641117	5.78135	A	G	T	A	AAATATATCAACATGAAAGTGTAAGTTGAAACCAGTCTTTTTTCTTTTTTTCTGTTTTGTCCATCTCTAACTAGCGTCTTTGGCAGGACCTGCTCTGCTCCTGGTA	GAAAGTGTAAGTTGA	CTAACTAGCGTCTTTGGCAGGAC	5.84441	8.41903	44	54	39	29	72	60	61	54	42	54	36	25	67	47	47	56	769	939	745	502	766	776	568
703	I	1643127	1643169	+	SPAC343.03	apc11	SPAC343.03.1	1	GT	AG	331.5	-5.81311	-5.74386	0.413683	0.860461	0.0692521	0.14507	T	G	A	A	TATGAAGGTGAAAATACTGAGTAAGCGAATATTTTGGAAATAAAATTGTTTTCTAACCACTAGGATACCATGCAATTGCTAAC	TACTGAGTAAGCGAA	AATTGTTTTCTAACCACTAGGAT	1.91276	2.16639	3	7	9	4	20	6	5	2	7	9	11	9	24	8	8	8	387	526	404	325	485	508	440
704	I	1643293	1643509	+	SPAC343.03	apc11	SPAC343.03.1	2	GT	AG	210	-0.921128	0.596954	0.223946	0.0672693	1.51808	12.9845	T	A	G	A	TGGAGACAATTGCCCCATAGGTAAGAATATGTTTGTATTTATTTCCTGAATATGCTCTGCGGAGGCTTACTTGTATACTTTGCATCCTAAGGGGGTATCAGCATGAAAATTTGTTGCGCAATTGGGTTGGTTGTGTTCAAATAATCTTTAATCTAATATTCATACTTTGTTTTTGTTAAAAAGAGTTTATCATGGGCATCAGCTTTCACAGAATTAATTAAAGGCTAACTACGCTAGTTTGGGGGAAATGCAAGCAT	CCATAGGTAAGAATA	TTAAAGGCTAACTACGCTAGTTT	35.3092	60.9401	100	133	102	74	198	205	149	177	101	113	89	50	161	180	144	117	165	214	184	145	126	129	93
705	I	1645507	1645560	-	SPAC343.04c	gid7	SPAC343.04c.1	1	GT	AG	423	-5.51826	-4.78703	0.547099	0.214653	0.731232	2.48845	C	G	A	A	TTGAACGACTACGGTTACGAGTAAGTATTAGATAGGTGTTTTGAGATTAACGCTTACTAACGTTATTTTGGTAGTGAATCTTTAAAAGCTTTAG	TTACGAGTAAGTATT	TACTAACGTTATTTTGGTAGTGA	4.52651	5.73694	6	7	5	9	21	20	28	20	12	18	14	21	22	38	34	35	529	693	501	392	721	802	723
706	I	1645232	1645355	-	SPAC343.04c	gid7	SPAC343.04c.1	2	GT	AG	356.5	-3.77675	-3.21639	0.12836	0.307105	0.560366	3.36706	A	A	G	A	GTGACGAATCTAAAAGAAAGGTAAACAGGATAATTTAATTGAACGAAAAGTACAAGTTACACTGTATCAGTTCATGCTGTTGCAATCGATGCTTTTCGAATCAACTAGTTTCGATTACCCACTTTATTCTAACATGTACTCTAGGAGGCTCAATTTTTATTACA	AGAAAGGTAAACAGG	TATTCTAACATGTACTCTAGGAG	6.80703	9.86688	39	56	45	27	94	65	67	55	24	25	27	26	66	57	49	68	486	543	496	330	572	701	613
707	I	1647262	1647316	+	SPAC343.05	vma1	SPAC343.05.1	1	GT	AG	2414.5	-6.7428	-6.34561	0.166687	0.177693	0.397187	3.26048	A	T	G	A	AAATATATTATTAGAAGATGGTAAGATAATTAGCTGAATACTTCTAGTCCTCTTTTTTATTAACAAATTTGATAGGCGGGAGGAATTGAACTGGC	AAGATGGTAAGATAA	TTTATTAACAAATTTGATAGGCG	0.927879	1.21975	7	10	7	5	11	12	18	11	47	64	59	35	55	68	55	46	2684	4029	3215	2513	3059	3291	2515
708	I	1647417	1647458	+	SPAC343.05	vma1	SPAC343.05.1	2	GT	AG	4574	-6.14408	-5.50118	0.181366	0.204076	0.642893	4.70947	C	T	G	A	TTTCAGCGTTTCTGGTCCTGGTAAGAAATCGTTAGTTGGAGCTTTCTACTAAACATTTACAGTCGTTGTTGCAGCCAATATG	GTCCTGGTAAGAAAT	TTTCTACTAAACATTTACAGTCG	1.40537	2.18759	32	51	36	18	102	67	58	71	124	190	123	97	169	151	149	151	5018	7601	6008	4702	5655	6017	4710
709	I	1653607	1653723	-	SPAC343.08c	mrp17	SPAC343.08c.1	1	GT	AG	449	-4.42151	-1.36786	0.324597	0.346608	3.05365	12.861	C	C	A	A	CAACACGCACTTCCTCACCAGTAAGTTAGCGGTAATACCTCGTTTTTGCTTTTTGAAGAACCACAAAGCGATAGTCATTATCTCATTACTTTCTAGATACTGTTTTACAATTTGAATTCATGAACTAATAAATTTAGACTCTGGCCATGAATATTGC	TCACCAGTAAGTTAG	TCATGAACTAATAAATTTAGACT	14.3643	68.5257	61	76	40	46	103	112	95	106	7	13	6	13	27	36	33	46	644	859	692	569	211	225	149
710	I	1653307	1653355	-	SPAC343.08c	mrp17	SPAC343.08c.1	2	GT	AG	297.5	-7.93445	-6.44565	0.576785	0.234585	1.4888	4.78203	T	A	A	T	ATCGTCAAAAAAGCAGATAAGTATGTTCTTTTTATAAACTATTTTATTATACTAATTCCTTTTGTGTAGATTGAGTGATTTAATGTAGA	AGATAAGTATGTTCT	TACTAATTCCTTTTGTGTAGATT	0.504863	1.21975	6	2	3	2	10	7	3	5	1	2	0	1	7	5	4	4	567	667	561	295	584	567	337
711	I	1670511	1670576	+	SPAC343.13	pet112	SPAC343.13.1	1	GT	AG	270	-6.11314	-4.58565	0.853235	0.196277	1.52748	3.48932	C	C	G	A	CACTACCAGGCTCTATGCCGGTGAGTTTTTTTAGAATCGAATGCGTTTCAATTATCACAGCTTATTAACTTTTTATTTTTTTATAGATTTTGAATCCTGAAGCGTT	ATGCCGGTGAGTTTT	AACTTTTTATTTTTTTATAGATT	1.67306	4.1451	2	3	9	0	14	14	6	9	9	7	14	4	18	20	18	16	366	423	367	268	332	395	346
712	I	1670814	1670883	+	SPAC343.13	pet112	SPAC343.13.1	2	GT	AG	298.5	-3.72538	-3.68376	0.0900384	0.136708	0.0416208	0.508517	C	A	G	A	AACATATTCAACTAGAACAGGTAAGAAACATTGTCAAAACAACTTTCCATATACTGGATTTGAAAAGTATTTTAACAAACTTATATTTAGGATACTGCAAAATCGACGTC	GAACAGGTAAGAAAC	TTTAACAAACTTATATTTAGGAT	7.07035	7.22856	32	55	43	29	40	35	27	28	21	20	19	16	26	29	27	24	378	492	416	276	381	464	353
713	I	1673390	1673441	-	SPAC343.14c	SPAC343.14c	SPAC343.14c.1	1	GT	AG	1327.5	-4.3973	-4.16607	0.235678	0.0965461	0.231234	1.81584	C	T	G	T	TGTCAAGGCTCAACCTACTGGTATGTATTTTGAATCATATTCTTTTATTGTGTTACATGCTAAACCGTGAAGAATTTTCTTGTGGAAATATT	CTACTGGTATGTATT	TTACATGCTAAACCGTGAAGAAT	4.60765	5.29385	137	171	141	70	150	134	105	114	29	54	43	25	60	52	53	48	1608	2203	1779	1280	1768	1835	1396
714	I	1672953	1672998	-	SPAC343.14c	SPAC343.14c	SPAC343.14c.1	2	GT	AG	1069.5	-3.04612	-2.09292	0.129927	0.158291	0.953201	9.30925	A	A	A	T	ATGGACCATTTGCATTCAAAGTATGGTGTCATGCTAAACATCTTATCAGTTAGCTAACCTTTTTAGTGAAATTATTTTAACTCAGG	TTCAAAGTATGGTGT	CAGTTAGCTAACCTTTTTAGTGA	10.8577	19.0439	174	220	175	126	339	302	214	236	140	160	129	93	263	237	173	186	1137	1663	1276	959	1117	1111	889
715	I	1679643	1679698	-	SPAC343.17c	SPAC343.17c	SPAC343.17c.1	1	GT	AG	305.5	-5.69924	-5.31035	0.194794	0.172444	0.388892	2.98967	A	A	G	A	TGTTTCCGGGACATTCTAAGGTAAGTTGATTTTGTAGTTTTCTGCTTTTACTACATTTTTACTAATTTTTGGTAAGATTGTTACCACTACTACGTT	TCTAAGGTAAGTTGA	TTTTACTAATTTTTGGTAAGATT	1.88793	2.45711	12	20	11	11	19	17	15	12	3	1	2	0	2	3	2	3	373	470	401	300	397	380	314
716	I	1680436	1680488	+	SPAC343.18	rfp2	SPAC343.18.1	1	GT	AG	396	-5.32459	-4.60486	0.450325	0.310718	0.719729	2.63098	A	A	T	A	GAATCTGCATGGACTAGAATGTAAGTGAAAATTTCGGTTTATAGAATATATGTTAACGTCTACACGTTTCTAGTACCAGGAAGGGATCAGAGG	TAGAATGTAAGTGAA	TAACGTCTACACGTTTCTAGTAC	4.01656	6.08249	10	14	10	4	26	15	13	12	24	24	18	8	36	29	22	18	540	677	507	384	556	601	433
717	I	1692038	1692077	+	SPAC824.05	vps16	SPAC824.05.1	1	GT	AG	198	-1.72999	-1.63314	0.327491	0.285919	0.0968579	0.445589	A	T	G	T	AATAAAGTATCCCATCTATGGTATGCCGTTCAGTTGCATAGTTATACTAATTTACGAAAGAATGGGAACTTTTACAAGAC	TCTATGGTATGCCGT	GTTATACTAATTTACGAAAGAAT	23.3329	25.5589	36	68	47	59	67	62	48	60	50	72	57	61	75	67	56	74	155	259	200	142	187	262	166
718	I	1692113	1692160	+	SPAC824.05	vps16	SPAC824.05.1	2	GT	AG	206.5	-6.08879	-8.80496	0.572888	2.58746	-2.71618	-2.04985	A	A	G	C	AAGACACTTATTACCAAAAGGTACGTCAGAATGGAATTTGTAACAGAGTTAAAAACTAATGTAACTAGTCAGCTATTGGAAAGGCGGA	CAAAAGGTACGTCAG	TTAAAAACTAATGTAACTAGTCA	2.48954	0.512934	2	3	1	7	0	0	1	2	5	3	6	2	0	4	0	3	209	346	258	201	283	342	232
719	I	1692243	1692296	+	SPAC824.05	vps16	SPAC824.05.1	3	GT	AG	206	-5.47281	-4.97962	0.621251	0.324379	0.49319	1.40743	T	T	G	T	ACCGTGCGGCGGTGCCATTGGTATGTTCATTGTCTTAATTGAAGACTATCCATGAAGCTAATTATTTGAAACAGCAATTACTAGATCAGAATCC	CCATTGGTATGTTCA	AAGCTAATTATTTGAAACAGCAA	2.77043	3.18498	3	8	1	2	4	3	7	2	7	17	8	4	20	14	9	9	231	305	239	203	298	328	221
720	I	1692407	1692471	+	SPAC824.05	vps16	SPAC824.05.1	4	GT	AG	226	-5.95859	-6.82866	0.651541	0.387305	-0.870065	-2.29579	A	C	G	T	AGTTGCTTCAAACCTTGACGGTATGTGAGTTGTTTACGGGTTTTGTACAAAATTTTTTTTCTTATTAACTAATTTTTCTGTGTAGTGGGACAAAACTTCTCTCGT	TTGACGGTATGTGAG	TAACTAATTTTTCTGTGTAGTGG	3.19832	0.877862	6	11	4	3	2	0	2	1	1	7	8	1	3	7	4	2	256	347	302	222	326	335	269
721	I	1695105	1695151	+	SPAC824.06	tim14	SPAC824.06.1	1	GT	AG	1418	-6.31302	-5.92552	0.290228	0.185121	0.387498	2.25131	A	T	G	T	GTTTTGAGATATAACAAATGGTATGAGATTTTTTTTTTGCCTCACTAACTAACTTATTTTTGATTAGTCGTCTGCTATTCTCCTTGG	CAAATGGTATGAGAT	ACTAACTTATTTTTGATTAGTCG	1.26803	1.67641	4	4	3	3	5	9	6	8	38	40	43	41	68	48	40	50	1657	2279	1788	1396	1999	2054	1445
722	I	1695200	1695252	+	SPAC824.06	tim14	SPAC824.06.1	2	GT	AG	1679.5	-3.76005	-3.64834	0.182564	0.0655133	0.111704	1.15181	G	C	A	T	TCGCTGCAACGGCTGCGGCAGTATGTGAAAACAGAAAATAAAAGCTTGACATTTGAAATGCTAATGACTTTAGGGGAAAATTGGTGTTGACGC	GCGGCAGTATGTGAA	TGAAATGCTAATGACTTTAGGGG	6.9967	7.45518	158	204	206	116	205	197	169	170	112	137	145	93	153	159	109	105	1826	2486	1992	1575	2246	2285	1636
723	I	1696690	1696831	+	SPAC824.07	glo2	SPAC824.07.1	1	GT	AG	611	-1.82965	-2.07674	0.0359046	0.257606	-0.247096	-1.90004	G	A	G	A	GACCCTGCTGAGCCTGAGAGGTAAGTGAAGAGAATGAAATAACGACTTAAATACTGTTATCTGTGATTTCGGAAACATGATTTTCTCCTCCTGTTTTCCGAATTGTTTTGTTTGTGCGCTCCGTAACATTTAATTAACCAAACTAACATTGACAAACTCTAGTGTTATTCCTGTCATAAAAG	TGAGAGGTAAGTGAA	CTAACATTGACAAACTCTAGTGT	26.377	20.1153	172	245	225	140	252	235	190	189	169	187	149	114	202	253	168	188	597	797	657	447	816	913	951
724	I	1701406	1701449	-	SPAC824.09c	SPAC824.09c	SPAC824.09c.1	1	GT	AG	1131	-5.29031	-5.02806	0.274139	0.332603	0.262245	1.21686	C	A	G	A	GGTGTTTTCATTTGTATCAGGTAAGTAATAGCTGCTTAAAATTGAAATCATTAACACTTGTTAGATGCTCAGGAGTGCATCGAA	TATCAGGTAAGTAAT	AAATCATTAACACTTGTTAGATG	4.28664	4.44936	45	61	66	42	66	78	43	45	15	14	22	10	29	35	23	13	1249	1738	1312	1066	1349	1455	1204
725	I	1701293	1701361	-	SPAC824.09c	SPAC824.09c	SPAC824.09c.1	2	GT	AG	1158	-3.66749	-3.18822	0.150857	0.206993	0.479279	3.74243	G	T	G	T	TGGAGTTCATGTTAGTCGTGGTATGATTACCTAGGATACAAAATTTAATGTTAAAAAACTCAGAATCAGAAATTAACAGACAAAACTAGTAAAATCTGTTGATTTGGAT	GTCGTGGTATGATTA	AAATTAACAGACAAAACTAGTAA	8.82196	11.9549	156	201	165	107	229	228	196	167	56	71	76	41	107	106	81	62	1310	1781	1351	1065	1329	1447	1257
726	I	1701143	1701213	-	SPAC824.09c	SPAC824.09c	SPAC824.09c.1	3	GT	AG	1290	-6.67429	-5.30347	0.501604	0.0951837	1.37082	5.36991	T	T	T	A	GGAAATGAACGTGCTAATTTGTAAGTTTGTCTACTTTTCAAAAAAACTTTGCGCTCACGTCCTAAAATATAAAAACTAACAACTTTAATAGGTATTGGGAAGCCAAACTTG	TAATTTGTAAGTTTG	AAAACTAACAACTTTAATAGGTA	1.53619	3.4542	24	21	15	7	50	43	47	41	24	20	21	9	37	39	40	34	1643	2226	1682	1270	1662	1751	1601
727	I	1700960	1701097	-	SPAC824.09c	SPAC824.09c	SPAC824.09c.1	4	GT	AG	1149.5	-4.54409	-4.02934	0.038224	0.215762	0.514754	4.69834	T	A	G	G	GGTCACGTTCCCTCTGATAGGTAGGTTTTTATTGATAATCCTTAGCATAGCTGGCATTGAATGTTATCTTTCTAGGCTACATACCCTTTACACGTTGCTAGCAAATTGGAAGCTTCTTTTTTGTTTTTTTTACTGCATATTTTCTGACCTAGATTTAGTAAAATTGCGACTTTTATAA	TGATAGGTAGGTTTT	ATTTTCTGACCTAGATTTAGTAA	4.31631	5.83657	87	134	99	63	148	146	130	97	43	52	36	30	65	63	57	42	1544	2087	1589	1101	1559	1632	1430
728	I	1707106	1707149	-	SPAC664.02c	arp8	SPAC664.02c.1	1	GT	AG	423.5	-5.69074	-5.18893	0.450197	0.201732	0.501802	2.03435	C	A	C	T	AATCAAAAGAACTTTTACACGTGTGTGCAATTCGCTTGTTTAGTCCTTAAATTAACCAAAATAGTGAATATCTCAAAAGGGATG	TTACACGTGTGTGCA	CCTTAAATTAACCAAAATAGTGA	4.27761	5.44497	2	4	2	3	7	4	5	4	24	28	16	8	21	26	21	21	468	738	526	412	547	648	428
729	I	1706880	1706927	-	SPAC664.02c	arp8	SPAC664.02c.1	2	GT	AG	539	-3.11511	-2.71196	0.0267096	0.208233	0.403151	3.84065	A	A	G	A	CTGAACTAGGAGAAGAAAAGGTAAGATAAAATCTTCTTTAATTATGGGTTAGCTAAAATGCCTTGTAGGATAATAAAACTATCGTTTT	GAAAAGGTAAGATAA	TTAGCTAAAATGCCTTGTAGGAT	10.5467	13.4751	127	175	139	89	183	176	154	136	25	44	37	21	56	35	37	30	666	950	743	484	684	772	559
730	I	1706569	1706690	-	SPAC664.02c	arp8	SPAC664.02c.1	3	GT	AG	255	-6.44135	-6.36511	0.345426	0.503762	0.0762411	0.249637	G	A	G	T	ACGTAGCATTTGATTCAGAGGTATGTACATCTCGAGAGAGACAATGAAGTAATTTGAAAATTGTGTTTGAAACTCATTCTTTACATATTTATCAACTATTAAATATGTGGAAGCAATCGAAGACTTGTGCTAATTCTTCTAGTTTGACTCTAATCTAAAATT	TCAGAGGTATGTACA	ACTTGTGCTAATTCTTCTAGTTT	1.47779	1.35992	8	10	8	7	9	14	3	9	0	2	0	1	0	2	2	0	422	525	412	251	421	408	295
731	I	1706292	1706358	-	SPAC664.02c	arp8	SPAC664.02c.1	4	GT	AG	364	-3.03933	-2.05854	0.164898	0.130721	0.98079	9.32193	G	A	G	C	ATGTGATTTGTGGGAAGGAGGTGCGTTTAAATCTTAGCATCCTTTTCTAACTTTATATCATACAAGTATACTAATTATATTTTTTAGGCATTTTTACTACCGTTAAA	AAGGAGGTGCGTTTA	ATACTAATTATATTTTTTAGGCA	11.232	19.9403	73	88	62	44	145	146	89	105	63	62	50	30	95	106	82	78	472	639	491	327	482	471	375
732	I	1708825	1708861	+	SPAC664.03	paf1	SPAC664.03.1	1	GT	AG	565	-2.90869	-2.33781	0.219436	0.089568	0.570876	4.81728	A	T	G	A	TTGTGGAAAACACATCAATGGTAAGAACTAGACTTGAAAAACAGACTAATCAAGCAGGAAAATAGGAGGCAAGATTA	TCAATGGTAAGAACT	AAAACAGACTAATCAAGCAGGAA	12.8161	17.484	24	52	26	28	59	48	46	40	139	218	130	100	211	215	164	157	642	818	676	493	656	711	498
733	I	1710550	1710692	-	SPAC664.04c	rps1602	SPAC664.04c.1	1	GT	AG	24764.5	-9.23667	-9.24648	0.137476	0.229162	-0.00980432	-0.0733759	A	A	G	T	GTCGTATGGAGCCCAAGAAGGTTTGTTTATTATTGAATTTCAAGCAACTTTATTTAGTTTTGGACATAACGCATTTAAGCTTTTTTGTGCTTTGTCTACTGAAGCATTTGGTTGCCTGTCTATATTCACTGTGTTTTTGTATTTTTATACTAACTGTTTCTAGTTCGGTGGTCACGGTGCTCG	AAGAAGGTTTGTTTA	TTTATACTAACTGTTTCTAGTTC	0.170409	0.168375	65	85	85	61	70	74	47	51	39	47	35	22	34	39	20	32	29967	41981	32506	27783	30576	29163	25333
734	I	1712940	1713156	+	SPAC664.06	rlp7	SPAC664.06.1	1	GT	AG	4617.5	-5.99915	-5.94376	0.117926	0.148073	0.0553897	0.585223	G	A	G	T	AGGCTATTGCCAAAAAAGAGGTATGTGAATTGCTTGTTCTACAGGTTTGAAATATCCATAATATACATATTTATATGAAAAAGATGAACCTTTCACTCTTGGATTGCTAGTTTCGACGATGCTGCTCCAAAATACCATCTTTCGGCTGATTCATATATTTTGTATTGGTTAAATTTAAACCTTTGACTTCATCAATTTTTATATATTGTTAAAAACATTTTACTAATTTTACTCCAGGCCCAGAAGAAAAATCGTAA	AAAGAGGTATGTGAA	TTTTACTAATTTTACTCCAGGCC	1.5941	1.63445	229	310	213	158	165	194	105	91	61	74	70	53	70	64	48	53	8262	12524	9240	7286	7443	7069	4539
735	I	1715379	1715431	-	SPAC664.07c	rad9	SPAC664.07c.1	1	GT	AG	120	-3.39131	-3.00186	0.401169	0.309571	0.389448	1.53711	C	A	G	T	GGGAAATTAACAAAAATCAGGTGTGTTGGAACTTTTTTCAAACCTTACTAAACATTGAAACTAATTGGTAAAGATAGAGATTACATGTTTAAA	AATCAGGTGTGTTGG	ATTGAAACTAATTGGTAAAGATA	18.5428	26.1464	13	23	20	17	23	30	24	25	12	13	15	9	13	24	12	18	172	217	179	94	181	187	166
736	I	1714988	1715044	-	SPAC664.07c	rad9	SPAC664.07c.1	2	GT	AG	142.5	-3.69621	-3.69664	0.0761322	0.46489	-0.000430226	-0.00182654	A	C	G	C	TAAATTCTTATGCAAGCACGGTACGTAGTTTGTCCGTCTTATTATTTTATTTGCTCTACTAACGTTTATTCATCAAGGAGTGATTAAAACATATAAA	AGCACGGTACGTAGT	ACTAACGTTTATTCATCAAGGAG	7.33547	7.67509	20	21	16	8	26	28	14	14	12	25	14	11	22	27	17	9	209	290	186	133	265	255	222
737	I	1714318	1714373	-	SPAC664.07c	rad9	SPAC664.07c.1	3	GT	AG	195	-5.37509	-5.00856	0.133546	0.257185	0.366537	2.52967	G	A	T	T	CTATTGGATGGCAAACTGATGTATGTAATTCGGCTTTAGTACTAAGTACAATAATTTATTAACATTAACTTTATAGCAAAGTGACTCATCCAGAAT	ACTGATGTATGTAAT	TATTAACATTAACTTTATAGCAA	2.94116	3.20941	2	9	3	5	5	8	10	10	8	8	7	3	8	5	8	8	199	325	213	190	224	264	250
738	I	1717669	1717710	-	SPAC664.08c	bfr2	SPAC664.08c.1	1	GT	AG	383.5	-4.57306	-4.17711	0.191306	0.390641	0.395949	1.82059	A	A	G	A	TTTGCTCAAAATGGGTAAAGGTAAGTTCAATAAGATATTTTTAGGTTCTAATAAATCTTTAGTTTCTTTAAAAGATGAATTG	GTAAAGGTAAGTTCA	AGGTTCTAATAAATCTTTAGTTT	4.34686	5.50705	69	95	74	37	56	44	41	41	5	15	17	13	17	15	12	16	867	1284	941	713	722	744	357
739	I	1717575	1717620	-	SPAC664.08c	bfr2	SPAC664.08c.1	2	GT	AG	529	-5.91948	-4.59185	0.29353	0.188065	1.32763	7.61673	A	G	G	T	GCTAAACCCTCAACCGCAGGGTATGTTATTAACGAAAAATTCCGGGATTCTTACTCACATAAATAGAAAGAGACCCTGAAGCTTTA	CGCAGGGTATGTTAT	ATTCTTACTCACATAAATAGAAA	3.01563	5.85873	46	48	25	26	54	73	33	33	6	12	10	6	19	19	13	14	1198	1817	1312	1036	983	997	494
740	I	1717414	1717474	-	SPAC664.08c	bfr2	SPAC664.08c.1	3	GT	AG	612.5	-6.29946	-6.17155	0.453704	0.157708	0.12791	0.532591	T	A	G	T	GAACATTATGTTGATGTTAGGTATGTTCAAAATTTTTACTTTTGCGTATTTGAGCTTATACTAATGTTTCATATTTTATAGTGAAAGTAAATTACGCTCAA	TGTTAGGTATGTTCA	TAATGTTTCATATTTTATAGTGA	1.39034	1.4684	35	51	42	20	30	31	12	16	4	8	10	0	3	8	3	5	1467	2153	1503	1226	1227	1209	605
741	I	1722025	1722069	+	SPAC664.10	klp2	SPAC664.10.1	1	GT	AG	355.5	-4.72371	-0.588425	0.301228	0.177331	4.13529	23.6607	A	C	T	A	AAGGACATAAAAGTTTAACTGTAAGAACAAATTTAAGTGTAATTTATTAATTTTTTTCCTTATAGTCGCATCTACCTCAGTCCTC	TTAACTGTAAGAACA	ATTAATTTTTTTCCTTATAGTCG	4.29801	45.0861	17	16	18	9	209	176	169	154	25	24	19	12	241	215	200	187	416	553	510	343	286	332	277
742	I	1728731	1728816	-	SPAC664.12c	SPAC664.12c	SPAC664.12c.1	1	GT	AG	216.5	-2.37536	-1.56888	0.223961	0.203796	0.806478	5.32671	C	A	G	T	CGGCCAAGGCCAAAGAGCAGGTATGTCTATACATAGCGTTTGCGAATCTGCCTTATTCAAGTATTTTACATCTTATGCTCTTTCTTTTGTACTAACTAATACGTAGCCTTATAATGAACGTTGGAT	GAGCAGGTATGTCTA	TTGTACTAACTAATACGTAGCCT	26.5541	40.2373	14	10	8	3	14	15	15	6	92	130	109	54	218	228	184	157	332	313	274	158	384	360	242
743	I	1738877	1738923	-	SPACUNK12.02c	cmk1	SPACUNK12.02c.1	1	GT	AG	250	-5.08285	-4.96879	0.730454	0.31216	0.114053	0.287157	C	A	A	A	GTTCATATCGAAACTAACAAGTAAGTATATTTTAAATTCGAGTTGTTTGCTGACCAAATTTTCATAGAATGTATGCGGCTAAGATTA	TAACAAGTAAGTATA	TGCTGACCAAATTTTCATAGAAT	3.70241	3.45509	5	13	12	12	12	19	18	18	5	9	12	12	13	13	18	15	326	417	333	236	494	572	445
744	I	1738755	1738821	-	SPACUNK12.02c	cmk1	SPACUNK12.02c.1	2	GT	AG	247.5	-6.43383	-5.37253	0.342935	0.402619	1.0613	4.01344	T	T	T	A	TGGAGAAGAAACAAGACTTTGTAAGTAAAGACTTAAGTACTTACAGCATCCTTATTTACGTTTACTAACATGTTTTTGGTGGTATAGGTGAAGAATGAAATTGCAAT	GACTTTGTAAGTAAA	ACATGTTTTTGGTGGTATAGGTG	2.60252	5.85547	3	4	2	3	11	7	12	14	4	5	8	4	18	13	19	11	404	437	388	236	540	614	494
745	I	1738592	1738663	-	SPACUNK12.02c	cmk1	SPACUNK12.02c.1	3	GT	AG	424	-3.91647	-3.33359	0.343763	0.262351	0.582878	2.69578	A	T	C	T	TTTTGAAACTGTGAATAATCGTATGTCTCCGATTTCGATTTGATGAATCAAATGTTATTGTGATGTGTTTTGTTCACTAACCCTTGAAACAGTGTACTTAATCACTGAACTG	ATAATCGTATGTCTC	TTCACTAACCCTTGAAACAGTGT	6.42062	9.1021	50	71	49	26	117	125	87	72	34	40	27	12	71	86	54	42	572	678	563	403	831	906	759
746	I	1738199	1738260	-	SPACUNK12.02c	cmk1	SPACUNK12.02c.1	4	GT	AG	441	-5.20236	-5.23323	0.214376	0.518895	-0.0308672	-0.109958	T	G	T	A	ACCGGATATGGAAAACCTGTGTAAGTTGATCAACTACCATTTTAATTCAGAAGTTATGTATCTTGACTAATACTGTTTATAGAGATATGTGGGCTATTGGCG	ACCTGTGTAAGTTGA	TTGACTAATACTGTTTATAGAGA	3.11287	3.31537	19	23	21	11	42	35	16	26	15	12	10	9	30	19	16	20	513	682	571	430	871	971	930
747	I	1743379	1743420	-	SPAC105.01c	kha1	SPAC105.01c.1	1	GT	AG	494.5	-5.838	-6.06637	0.575192	0.665711	-0.228366	-0.519142	C	A	G	T	TGCTTTTGTTCATCGTACAGGTATGTCTCATTTAATGGGAAATTTTATAATAACAACTTTAGGCAATCATTATTATTGCATT	GTACAGGTATGTCTC	TTTTATAATAACAACTTTAGGCA	1.80982	1.56359	8	27	6	12	15	15	4	10	8	17	7	7	4	11	4	11	537	776	588	485	602	681	529
748	I	1743125	1743298	-	SPAC105.01c	kha1	SPAC105.01c.1	2	GT	AG	217.5	-2.23678	-1.28521	0.243326	0.174484	0.951575	6.35612	G	A	T	A	CCAAGAGTAATTGCGGAGATGTAAGTGATATCGGAAGTAAGAAAGAAGCTTTTAAAAAGTTAATAGATGTTTTATAATTTCTCAGATTGGCACGATAAGAAAGTTGTCAATCAGGGCAGTATTTCTTATCACTCGAAAAAGAGAAGCTTCCTGTACCTACTTTTTGGTTTCTATAGTTGTTAACAGAACAACAGTATAGGTGGAATTGTGCTTG	GGAGATGTAAGTGAT	AGTTGTTAACAGAACAACAGTAT	17.9609	29.2952	66	95	72	39	136	135	95	90	24	71	27	42	61	54	45	45	247	320	265	177	205	258	166
749	I	1745520	1745572	-	SPAC105.02c	SPAC105.02c	SPAC105.02c.1	1	GT	AG	3660.5	-4.3465	-3.26341	0.187367	0.0473165	1.08309	11.2092	C	A	T	A	AACTGAAGGAGCTAAGCCATGTAAGAGCGCTGCTTGATTTATTGGCTGTATCAAGTTGCTAACGATTTTTTAGCGGAAATGTTAATTGCGGCT	AGCCATGTAAGAGCG	AGTTGCTAACGATTTTTTAGCGG	4.70976	9.43368	191	311	207	210	527	555	470	433	141	243	157	165	412	426	365	332	3677	4965	4243	3473	4295	4755	4079
750	I	1744951	1745234	-	SPAC105.02c	SPAC105.02c	SPAC105.02c.1	2	GT	AG	2768.5	-6.08615	-5.70159	0.206212	0.128206	0.384561	3.1675	T	G	G	A	GGAAACTGCTTTACGTATGGGTAAGTGAATTTACAAGCCGAAGTGCTAATCATTGCTTTCGTGTTCTTTGTTATTTTCGGAAGTTATGGTCAAAGTCGAGTTGTGTATTTCTACGTTGTTTTACGAATGATTCAACGTATGCAAGATCGCTTATATTATGTAAAATTCAAACAATTCTTTGATATTACTTTCTCATAATTTTGTACTTTGCTTCCGCTTATTTCACAAACATCGATTTTGCTTCGGGATAGTTTATAGTGTTTGCTTTGTTGAGTGTATTTGTCTAACTATTGTTTCATTATAGTGGAGATGCTTATGGAGGTT	GTATGGGTAAGTGAA	TAACTATTGTTTCATTATAGTGG	1.52662	2.08941	85	119	110	59	145	136	105	113	10	13	7	6	15	15	17	21	3082	4174	3624	2735	3825	4120	3516
751	I	1751449	1751502	+	SPAC17A5.01	pex6	SPAC17A5.01.1	1	GT	AG	325.5	-6.7002	-7.09759	0.246037	0.281283	-0.397396	-2.1268	A	C	G	A	TTAGTGCACCTGTTTTTACGGTAAGTTTCAATTAATCCCAACTCTTTTTTGATTCCATTCTAACTGTTTTCTAGATTTCTTCTTACGAATTTGC	TTTACGGTAAGTTTC	CCATTCTAACTGTTTTCTAGATT	0.951423	0.724512	3	2	0	1	4	2	2	5	7	11	8	4	2	6	3	3	448	601	459	323	511	540	379
752	I	1755286	1755330	-	SPAC17A5.02c	dbr1	SPAC17A5.02c.1	1	GT	AG	482.5	-3.56321	-3.25064	0.232733	0.127995	0.312564	2.35358	A	C	T	A	AGTAACTATTTGGATGAACTGTAAGTGGACGAAACTAAGACGTGCTATTAACAATGCGCCAACAGGCCTTACGGAGGATGGGTAG	TGAACTGTAAGTGGA	TATTAACAATGCGCCAACAGGCC	7.85247	9.52181	56	79	49	53	70	70	55	67	47	54	39	36	56	61	41	50	578	816	636	438	602	664	486
753	I	1755119	1755163	-	SPAC17A5.02c	dbr1	SPAC17A5.02c.1	2	GT	AG	645	-4.40536	-3.97067	0.345744	0.130858	0.434691	2.35172	A	A	G	T	TGCAATGGATTACAAAAAAGGTATAAAAAAATTGGTTTAAGATAGCAGTCAGTAACATATAATAGGACGTTATGAAGGGCTTCCG	AAAAAGGTATAAAAA	CAGTCAGTAACATATAATAGGAC	4.61336	6.00546	30	69	38	37	51	61	49	43	27	50	40	37	54	51	37	39	812	1121	896	608	789	879	621
754	I	1754311	1754349	-	SPAC17A5.02c	dbr1	SPAC17A5.02c.1	3	GT	AG	443	-4.08244	-3.58346	0.154003	0.28548	0.498982	3.07663	A	A	C	A	TCTCTAGAAGTTGTCAAAACGTAAGCATTGAATTACTTACATCCTCTGACGTTTGATAGGTTAAAAAGAAAAGAGGAAA	CAAAACGTAAGCATT	CATCCTCTGACGTTTGATAGGTT	5.58721	7.78256	40	54	52	27	74	56	55	60	35	49	41	19	58	35	43	46	703	837	692	420	615	688	594
755	I	1754146	1754185	-	SPAC17A5.02c	dbr1	SPAC17A5.02c.1	4	GT	AG	678	-5.15821	-4.59893	0.428199	0.388872	0.55928	1.9338	A	A	C	A	TATTACTGAAAATATGCAACGTAAGTTTTCATCCATGTCGATGTTTCTAATACCATTTAGCTTCTTCATATATAAACCCT	TGCAACGTAAGTTTT	ATGTTTCTAATACCATTTAGCTT	2.80257	4.05097	26	51	28	15	45	32	50	41	20	41	26	11	31	24	37	41	863	1140	931	665	970	970	814
756	I	1758186	1758256	-	SPAC17A5.04c	mde10	SPAC17A5.04c.1	1	GT	AG	431.5	-2.55626	-1.90134	0.141511	0.165423	0.654915	6.01689	T	T	G	A	AAAGTCTGTTTTACGACTTGGTAAGTGGAAGCCTTTGTTAGTTTGCTCGTTATTCATTTCGATTGTGATATTTTAACTAACATTATTTAAGGAACATGTGGAAACGGCATC	GACTTGGTAAGTGGA	TTTAACTAACATTATTTAAGGAA	14.9601	21.158	73	108	89	78	158	133	99	124	49	62	62	49	93	74	77	69	404	512	395	365	400	428	350
757	I	1761232	1761275	+	SPAC17A5.19	SPAC17A5.19	SPAC17A5.19.1	1	GT	AG	267	-6.49802	-6.42438	0.489572	1.25732	0.0736311	0.109142	A	T	T	T	AGAATGGCGTAAATACAATTGTATGTTTGGGATGCCAATTTATATACTAATCAAGCTATTTTAGCCTCGAATAAATCTTGAAGA	ACAATTGTATGTTTG	TACTAATCAAGCTATTTTAGCCT	1.12823	1.44583	4	4	5	2	2	9	7	2	7	3	2	4	1	10	7	3	320	454	371	264	391	432	280
758	I	1766645	1766690	-	SPAC17A5.07c	ulp2	SPAC17A5.07c.1	1	GT	AG	750.5	-8.23017	-8.11794	0.643481	0.400213	0.112228	0.296199	G	C	C	T	TGAGAGATTCCAAAGATGCCGTATGTTATTCTTTTTCGTTTCTTTTTCTTACTAACTATTTTTTAGCTGGATGATAAATCAGGGTC	GATGCCGTATGTTAT	TCTTACTAACTATTTTTTAGCTG	0.895608	1.25494	4	3	4	6	4	8	4	5	0	2	2	3	3	5	1	1	804	1125	881	740	1030	1218	885
759	I	1766531	1766588	-	SPAC17A5.07c	ulp2	SPAC17A5.07c.1	2	GT	AG	1020.5	-3.12345	-3.8541	0.1728	0.254748	-0.730655	-4.7472	A	A	G	T	CCCCCGTTTGGAAAACAAAGGTTTGACTTTACCTCGTCTTTTAATTCACATTCCTATATTAATATTTTTACAATCTAGAGGTACTAGCCCAAATGATG	ACAAAGGTTTGACTT	TTAATATTTTTACAATCTAGAGG	10.9704	6.79708	127	197	179	141	141	144	115	94	69	112	108	80	77	63	69	52	1000	1378	1112	905	1324	1583	1201
760	I	1766189	1766336	-	SPAC17A5.07c	ulp2	SPAC17A5.07c.1	3	GT	AG	580.5	-5.7252	-1.51011	0.495814	0.0705987	4.21508	16.8329	C	T	C	A	AAATGTTACAGTGGTTTCTCGTAAGTCGCAACTTTTTTGCTCTGATCCATGTGTAAAGCATGAGGAAATGCAAAATGTTTAGAACAATTCCTCTTCTTCAGTATCAATAATTGATTTTTTAAAATAAAAACTAACTTATTTTTGCCTCTTTTTGGCTACTTTGTTTAGCACGAAAAAAGAAAACAATT	TTTCTCGTAAGTCGC	TTTTTGGCTACTTTGTTTAGCAC	2.24027	29.3674	20	28	21	9	258	272	209	263	14	15	10	4	160	176	143	156	701	951	767	573	633	627	507
761	I	1765273	1765341	-	SPAC17A5.07c	ulp2	SPAC17A5.07c.1	4	GT	AG	378	-4.78677	-4.36903	0.344268	0.158419	0.417742	2.20463	G	A	G	A	ATTGTTGATTTTTATTTGAGGTAAGTTTTTTTTTTTTTTTTTTTTTTTTTTTTTTGGAATCTTCGCTTCTTTTAACCTCAAAAATTTAGATATTTATACTGTAAATTAC	TTTGAGGTAAGTTTT	TTTTAACCTCAAAAATTTAGATA	3.64957	4.72206	42	30	37	12	66	57	45	45	12	15	9	10	20	21	13	12	551	757	589	367	776	779	636
762	I	1765114	1765167	-	SPAC17A5.07c	ulp2	SPAC17A5.07c.1	5	GT	AG	350.5	-5.52346	-5.36593	0.262264	0.325479	0.157532	0.753752	T	G	G	T	ACTTCAAAAGATAAAGATGGGTATGTAACAGGCTTTACTTCTATCAATTATTTGATCACTAATGGGTAATATAGCAAGCGGCTAGGTCATAGAG	AGATGGGTATGTAAC	ATCACTAATGGGTAATATAGCAA	2.21224	2.51159	16	18	17	13	18	28	23	21	4	9	8	6	9	13	13	9	532	705	571	341	746	725	609
763	I	1764793	1764876	-	SPAC17A5.07c	ulp2	SPAC17A5.07c.1	6	GT	AG	607.5	-2.80536	-2.88898	0.162948	0.035719	-0.0836204	-1.00254	T	A	G	T	GCAGAATTAACGAGCAATAGGTATGTTAAAGGTTTACAATTTTATTGATTAAAAGGAAAAATATATCATAAATCATTTGATTCAGTTTACTAAGTTAATTATAGTCCAGCAATTTTGATTTTTG	CAATAGGTATGTTAA	GTTTACTAAGTTAATTATAGTCC	12.6667	12.234	142	176	129	85	133	158	144	134	75	99	81	50	105	89	78	87	747	836	750	540	910	915	799
764	I	1767711	1767783	+	SPAC17A5.08	erp2	SPAC17A5.08.1	1	GT	AG	1252.5	-5.08725	-3.96252	0.174214	0.151634	1.12473	9.73949	A	T	C	A	CATAAAACTACTCACATATCGTAAGTGAATTTGTTTTGATACATTGGAATTAAAAGTTATATTAAATTTTTGAAGATTAACCTTACTTTATAGAAAATGCGCGTAATTACTCT	CATATCGTAAGTGAA	AGATTAACCTTACTTTATAGAAA	5.46566	9.14713	7	13	9	9	53	48	40	28	83	99	79	50	178	176	144	125	1374	1854	1443	1194	1593	1760	1410
765	I	1773206	1773263	+	SPAC17A5.11	rec12	SPAC17A5.11.1	1	GT	AG	62.5	0.318458	2.11812	0.431831	0.17793	1.79966	7.70647	G	C	G	A	GATACAGTAATCACTAAGCGGTAATTGCTTTGTACTATACGCCGAAAATTCAGATTTAAGTTCTAATTACATTTGCAGAGATATTTATTACAGAGATG	TAAGCGGTAATTGCT	AGTTCTAATTACATTTGCAGAGA	67.0199	85.0284	36	34	39	32	43	65	56	49	19	30	35	28	40	46	38	40	16	36	25	28	9	15	11
766	I	1773373	1773422	+	SPAC17A5.11	rec12	SPAC17A5.11.1	2	GT	AG	100.5	-3.64768	-3.57991	0.754279	0.545379	0.0677754	0.145629	G	T	T	A	CCAGGTCCGACCTTAACGTTGTAAGTCATTTCTTTGGAAATAGATTCATTAACGATTAATTTGATCTTAGGAAGCATCTGCTAAAGGATT	AACGTTGTAAGTCAT	AACGATTAATTTGATCTTAGGAA	12.1233	13.2153	9	4	10	1	7	9	7	4	17	13	16	8	9	22	11	8	103	164	105	92	116	115	98
767	I	1773501	1773564	+	SPAC17A5.11	rec12	SPAC17A5.11.1	3	GT	AG	114	-3.43353	-2.71365	0.447844	0.56081	0.719878	2.00611	A	A	A	G	CAGTAATTACTGCTACTAAAGTAGGTTCAAGTTTTAATAACCGTAAAAATTGTTTTTTCTAACTAAGAATTTTACTAAATACAGCCATTATTAATCTCTCACCA	ACTAAAGTAGGTTCA	AAGAATTTTACTAAATACAGCCA	9.72322	14.9408	9	12	14	14	12	24	22	19	8	12	14	8	8	15	21	19	115	175	106	102	116	120	105
768	I	1773694	1773762	+	SPAC17A5.11	rec12	SPAC17A5.11.1	4	GT	AG	87.5	-4.22731	-4.00826	0.55161	0.722701	0.219055	0.481885	A	C	A	A	CGGATACAATAATTGTTACAGTAAGTGAGAATGCTTCCTTTTCAATGATATTGATGTTAGAGTGCTAGCTAACTAATTGCTTGTAACAGGCTAAAGGATTTCCAGATTT	GTTACAGTAAGTGAG	TAACTAATTGCTTGTAACAGGCT	10.055	8.71711	6	7	3	4	15	7	4	5	5	5	10	9	13	7	6	6	103	172	135	74	114	115	135
769	I	1776609	1776661	+	SPAC17A5.13	fol2	SPAC17A5.13.1	1	GT	AG	1531	-4.57161	-3.51445	0.101089	0.259832	1.05717	7.58359	C	T	T	A	AGACGGGCTTTCTTGGCCTTGTAAGTAATGAAAGCATATTTTATACTCATTTAAGTATTCTAATACCAATTAGGTCAAGGAACACAACGTAGA	GGCCTTGTAAGTAAT	AGTATTCTAATACCAATTAGGTC	4.59433	8.84066	130	198	169	121	255	243	247	223	6	24	21	7	58	49	49	53	1730	2625	2055	1576	2100	1939	1417
770	I	1776958	1777068	+	SPAC17A5.13	fol2	SPAC17A5.13.1	2	GT	AG	1906.5	-5.83339	-5.75128	0.0451473	0.270594	0.0821172	0.598666	A	A	A	G	TGGTTCCTTTTATTGGAAAAGTAGGTTTCATTTAGAAGTGGATTTTATCCATTGCATTCACGTGATTGGGCTATGCAATTATGTTTAACCCTCTTTCACAAACTCAGCGTATTAAACTAACATTATTGTAGATTCATATTGGTTATATTCC	GGAAAAGTAGGTTTC	TTAAACTAACATTATTGTAGATT	2.33924	2.25756	39	55	46	36	47	50	37	49	47	58	48	27	46	40	29	51	2488	3173	2593	1866	2491	2676	2107
771	I	1778564	1778601	+	SPAC17A5.14	exo2	SPAC17A5.14.1	1	GT	AG	486	-3.75279	-2.3174	0.224929	0.117161	1.43539	11.3195	A	A	G	G	TCAGTATGGGAATTCCAAAGGTTGTTATCGATATTTTGTATAAGTTTTTAACAATTAGTTTTTTCGATGGATGAGCGA	CCAAAGGTTGTTATC	TATAAGTTTTTAACAATTAGTTT	7.05599	16.7616	34	43	38	20	79	90	73	57	75	74	67	43	120	147	108	95	606	918	670	469	510	595	403
772	I	1778670	1778719	+	SPAC17A5.14	exo2	SPAC17A5.14.1	2	GT	AG	722.5	-7.32043	-6.54598	0.448491	0.694596	0.774455	1.87337	C	G	A	T	GAAAACGATCGCATTCCCGAGTATGTCAATTTAAATCATCGTTTGAAACGTATGGAGCTAATTGAAATAGATTTGATAATCTTTATCTAG	TCCCGAGTATGTCAA	TATGGAGCTAATTGAAATAGATT	0.716278	1.2905	5	13	7	5	11	7	16	11	11	8	5	1	12	5	10	2	963	1370	1078	719	869	1019	720
773	I	1786458	1786499	+	SPAC17A5.16	ftp105	SPAC17A5.16.1	1	GT	AG	392.5	-9.08172	-7.52392	2.71807	0.501168	1.5578	1.12725	A	A	A	A	ATGGGAGGCCAAGAGTCAAAGTAAGTAACATTGCGAAATTTTCGTATGAGCTAACTGTTTAGATTGGCATTTCAGCGAGGAA	GTCAAAGTAAGTAAC	CGTATGAGCTAACTGTTTAGATT	1.03748	1.04166	0	2	1	3	2	2	4	2	0	3	1	4	4	4	5	2	402	581	453	387	615	680	501
774	I	1786543	1786604	+	SPAC17A5.16	ftp105	SPAC17A5.16.1	2	GT	AG	447.5	-3.40318	-2.70443	0.245692	0.0764458	0.698753	5.43122	C	C	G	C	CAAGATTAGCTTCTCAACCGGTACGGTTTGTGTTTATGGGTGGATGATACGCTAAGAGAACATTGCAAGCTAATTCTAGTAGGATATACCGTTGGATGATGA	CAACCGGTACGGTTT	TTGCAAGCTAATTCTAGTAGGAT	10.2905	18.164	51	69	66	58	113	150	115	108	25	28	35	33	52	59	36	36	436	621	498	395	582	657	484
775	I	1786638	1786705	+	SPAC17A5.16	ftp105	SPAC17A5.16.1	3	GT	AG	474.5	-5.01085	-4.3683	0.326445	0.164697	0.64255	3.51468	T	C	T	T	ATGATGAAGTTTGGGTTTCTGTATGAAATTTTTTTTATTAACTTGTGTAAGACGCTTTTACTAATGTATTCGTTTTTATGTTTATTAGCTTTGGAGTGTACCTGAAAG	GTTTCTGTATGAAAT	TTCGTTTTTATGTTTATTAGCTT	3.32003	4.84556	13	22	19	14	48	39	27	29	16	14	20	23	35	35	25	23	553	713	576	453	724	818	575
776	I	1787353	1787450	+	SPAC17A5.16	ftp105	SPAC17A5.16.1	4	GT	AG	440.5	-5.4336	-5.35017	0.208639	0.157008	0.0834307	0.639032	A	T	G	A	CAATATGCATACATTATATGGTAAGTATATATGTATATATATATATATTTTTTTTTTGTTTTTCGTTTGCTTTTTTATATTTGGTTAAATGCAATGTGTTAACTAATCACTTTTGCAGGGAAAATGGAATTGGTACAA	TATATGGTAAGTATA	TTAACTAATCACTTTTGCAGGGA	2.40797	2.42424	15	13	22	10	19	23	22	17	9	17	13	9	16	20	11	13	514	762	628	431	794	850	588
777	I	1787659	1787714	+	SPAC17A5.16	ftp105	SPAC17A5.16.1	5	GT	AG	504	-9.40898	-7.23647	2.98859	0.655441	2.17251	1.42012	A	C	T	A	TTTATTCCCTTATAAATACTGTAAGTTTTGGCTTAAAATTTACCTTTTTTTGTTGTACAACTAACTTAGTTTTTAGACTTTGCGACTTAGACCTGA	AATACTGTAAGTTTT	ACAACTAACTTAGTTTTTAGACT	0.494193	0.968256	1	4	0	2	4	8	6	1	3	5	0	2	8	8	6	4	632	859	749	502	803	910	705
778	I	1788093	1788191	+	SPAC17A5.16	ftp105	SPAC17A5.16.1	6	GT	AG	312.5	-5.44788	-4.99032	0.3808	0.0745904	0.457568	2.35838	A	A	A	T	AAGCAATTTTATATAATAAAGTATGTTCAACGGTCCTTTTATATATATTACATTATTTGTACAGTTGTTTAATTTATGTTGTTACGCGTTCATTATATTTGCTAACTAATTTAAAACAGCGTTTCCGAGCATTTTTGAT	AATAAAGTATGTTCA	TGCTAACTAATTTAAAACAGCGT	2.54374	3.09502	24	18	23	17	40	39	28	31	4	2	0	0	3	2	2	2	523	639	498	304	660	705	467
779	I	1788447	1788498	+	SPAC17A5.16	ftp105	SPAC17A5.16.1	7	GT	AG	409	-4.69138	0.394422	0.509309	0.0737957	5.0858	19.765	A	T	C	A	ATGCAGAGTTTTTGATTATCGTAAGATTCACGATTAATTGTTTATTTTAATTTTATTACTTACGCCTTCCAGTCTAGCTTTCATATTTCAGC	ATTATCGTAAGATTC	TTATTACTTACGCCTTCCAGTCT	4.06145	57.2457	14	33	31	12	412	398	301	366	12	24	29	18	371	412	306	344	552	593	582	394	296	317	242
780	I	1808919	1809165	-	SPAC1002.07c	ats1	SPAC1002.07c.1	1	GT	AG	1249	-3.35971	-2.36968	0.0767038	0.137593	0.990036	12.5696	C	A	G	A	GTTTATTAAAGAATTGGCAGGTAAGCGCCGTTATGACCAAGAGGACGAAGTCGTGTAGATTCTATTAAAAGGCTAGAGCTTTTGCCAGTATCCCAGACTCACAGGGTCTGATTCTCTTATTGAATTGGAGATTACTCTTAAGCTTTTTATATGGATTTGAGAATATATGGTTTTCGTCAGCAGGGTCGATCTCTACTTCTGTCCGCATGCTATCAGATCAGTTTGTGTTACTATTTAAAAACCGGTTTTAACATTTTGTTTATGAAGAATTTGAAAAATGTGAAGAT	TGGCAGGTAAGCGCC	TTAACATTTTGTTTATGAAGAAT	11.014	21.2477	223	241	209	133	299	289	269	233	82	126	101	99	160	176	161	125	1529	1945	1681	1119	1144	1313	988
781	I	1808742	1808799	-	SPAC1002.07c	ats1	SPAC1002.07c.1	2	GT	AG	1669.5	-5.68988	-4.99823	0.147494	0.312546	0.691651	4.00261	C	A	G	C	TCATCGAAGAAAATGATCAGGTTCGTAAAAAAAAGTAAACTTGCTTGATCTTTTTTACTAATCTATAATTGCCATCAGCCCGCAGGAATGGCTATATA	GATCAGGTTCGTAAA	TAATCTATAATTGCCATCAGCCC	3.57443	3.74836	66	86	65	46	97	78	93	55	22	21	28	9	39	31	31	26	2045	2818	2295	1624	1758	1947	1713
782	I	1808661	1808706	-	SPAC1002.07c	ats1	SPAC1002.07c.1	3	GT	AG	1655.5	-4.28038	-3.63139	0.105458	0.157294	0.648987	6.85401	T	A	G	G	ATATATTTCCTAAATTTTAGGTAGTGAAAAGTTCCGTTTTGAAATATATGAGCTGACGTTGAATAGCACGTGGACTAGCAGAGTGG	TTTTAGGTAGTGAAA	TATGAGCTGACGTTGAATAGCAC	5.80111	7.71282	109	170	151	98	167	157	183	145	77	114	89	67	113	114	131	108	2003	2746	2178	1559	1756	1841	1665
783	I	1808539	1808629	-	SPAC1002.07c	ats1	SPAC1002.07c.1	4	GT	AG	1154.5	-6.08876	-5.45487	0.159752	0.282841	0.633884	3.90277	T	T	A	T	GCAGAGTGGGGATTTATTTAGTATGTTCTTATCATATTGTCCTTCATAACCTTTTTATTGAAGGATTAACTTTTGATTTCATAGCAAGATTTTAACCATTCAATTTCTTAGGAGGACTTATATGTTCGACC	TATTTAGTATGTTCT	TTAACCATTCAATTTCTTAGGAG	3.02379	4.0026	18	29	21	11	40	31	33	27	25	42	25	20	30	44	23	17	1565	2050	1644	1117	1344	1392	1285
784	I	1808377	1808427	-	SPAC1002.07c	ats1	SPAC1002.07c.1	5	GT	AG	1736	-5.52371	-3.1862	0.405635	0.0586746	2.33751	11.4065	G	T	T	A	GCAGACGTCTTGACTGGGTTGTAAGTTGTTTATAACCCATTTCTTTTTTTATACCTTGACTAATACCCTAGGTCCTTGATTGGAACCAGAG	TGGGTTGTAAGTTGT	TACCTTGACTAATACCCTAGGTC	3.26103	11.7729	55	75	73	25	236	219	190	214	44	75	57	25	206	179	170	162	2373	2818	2403	1689	1929	1911	1649
785	I	1826810	1826964	-	SPAC1002.15c	med6	SPAC1002.15c.1	1	GT	AG	515.5	-4.6474	-3.7393	0.2334	0.317999	0.908099	4.60426	A	T	G	A	TGGTTTACGAACAGAGAATGGTGAGTTTAACATTTTTTGTTTGCGCAGTATGCCCTCTTAAAATAGACTCTGTACAATTCGAAGAGAAAAAAATTTAAAGAGATGTAATTAGTTGATAAAGCAGCAAACAACTTCCAATTTGTTGCGTGTAATTTTGCTAATATAGAAAACTTAGTTCTCGAGTATTTCTCTCAA	AGAATGGTGAGTTTA	TGCTAATATAGAAAACTTAGTTC	5.38508	7.45899	29	47	26	23	58	46	59	45	17	26	22	23	42	34	28	19	648	778	708	516	567	656	469
786	I	1826548	1826602	-	SPAC1002.15c	med6	SPAC1002.15c.1	2	GT	AG	273.5	-2.33197	-2.4454	0.102054	0.122193	-0.113429	-1.42494	A	G	G	T	CAGACTTAATGAAAATGAGGGTATATTTAAAATGGTTCTTTTATGAAAGTCGGAACAGCAATTAACTTTTACTAGTTAAACCACTAACGGTTTAT	ATGAGGGTATATTTA	CAGCAATTAACTTTTACTAGTTA	20.4087	18.0181	74	87	77	54	64	69	70	64	55	64	54	37	58	66	31	39	309	391	360	215	371	362	276
787	I	1826424	1826464	-	SPAC1002.15c	med6	SPAC1002.15c.1	3	GT	AG	311	-3.66042	-3.5119	0.210198	0.325063	0.148512	0.767301	A	T	G	T	CTCTACTGGCTACAAGAATGGTATGCCTTTCTTGGTTGAAAAGTCCTTAGCTAACGTCTAGTTAAATGCAACCTACTGTTT	AGAATGGTATGCCTT	AGTCCTTAGCTAACGTCTAGTTA	7.66962	8.16699	50	55	41	41	65	55	36	51	20	20	14	11	15	11	13	21	412	487	422	285	387	425	362
788	I	1838853	1838969	+	SPAC1399.05c	toe1	SPAC1399.05c.1	1	GT	AG	452	-3.50258	-3.63414	0.110289	0.0976501	-0.131551	-1.78609	C	A	G	T	AACTCAAAACTAGAAAACAGGTATGAATATATTTGTTTTATTCTTAAGACTTTTTAAAAACCCATTCCTCTTACTGTAGTCTTGTTGTTGTAATACCATCTTTCAAACTAACAAATTTACTAAACTGCTTATTATAGACTCAAGGTATTGGAGAAGG	AAACAGGTATGAATA	TACTAAACTGCTTATTATAGACT	11.4657	7.87948	67	80	69	44	53	80	93	72	23	29	29	20	48	54	68	47	477	612	539	405	669	798	930
789	I	1863382	1863433	+	SPAPB1A10.03	nxt1	SPAPB1A10.03.1	1	GT	AG	519	-7.32617	-6.27422	0.533857	0.586831	1.05195	2.65199	A	A	T	T	TATGGAGTCGAGTGTAAAATGTATGTTAAATGCCGCATTACTAAAGCTTTATCTATAAACTAACAATTAAAGATGCGCAGGAGTTCGTCCAA	TAAAATGTATGTTAA	CTATAAACTAACAATTAAAGATG	1.00051	1.9137	5	4	3	0	8	8	10	3	8	7	6	4	12	11	13	6	668	925	705	516	745	792	538
790	I	1864361	1864414	+	SPAPB1A10.16	SPAPB1A10.16	SPAPB1A10.16.1	1	GT	AG	912.5	-7.18283	-7.1164	0.717768	0.517499	0.0664268	0.150139	T	G	C	T	GGAATTCAAAATGATCCTGCGTATGTTTTTTTGAATGTATTCCATTGATTGTGCGAACACTAACATATCTATAGATTTTTGGAACTTGTTCGAA	TCCTGCGTATGTTTT	GAACACTAACATATCTATAGATT	0.792743	0.747346	24	19	10	16	19	27	25	12	5	4	0	3	2	7	9	4	1531	1832	1429	901	2046	1954	1572
791	I	1864881	1864931	-	SPAPB1A10.04c	cwp1	SPAPB1A10.04c.1	1	GT	AG	429.5	-4.71217	-4.35147	0.490424	0.182054	0.360702	1.37903	T	G	G	A	GCTTGGAATTATTTGTGTGGGTAAGTATCTCTCATTTCCATTAATTACATTCTTCATTAACTTTTTTACAGTGTACTTGACAAATCAGGAC	GTGTGGGTAAGTATC	CTTCATTAACTTTTTTACAGTGT	3.94524	4.84241	40	42	44	17	35	50	33	37	13	7	14	4	15	15	15	14	569	734	540	418	612	617	488
792	I	1871516	1871562	-	SPAPB1A10.06c	SPAPB1A10.06c	SPAPB1A10.06c.1	1	GT	AG	263.5	-7.11061	-5.38926	0.237347	0.158085	1.72135	12.0723	A	T	C	A	AACGCTTGGATAAATATATCGTAAGTGTGTCAGTTTCAAAAACGTTTTTTACTAACAACCTTATTAGGAAAACAAGCTTAAAAAAGA	TATATCGTAAGTGTG	TTTACTAACAACCTTATTAGGAA	0.758475	4.56493	1	2	2	4	0	1	1	5	8	10	4	1	20	17	10	10	572	755	538	336	407	415	253
793	I	1872473	1872521	-	SPAPB1A10.07c	SPAPB1A10.07c	SPAPB1A10.07c.1	1	GT	AG	194	-4.17472	-3.06951	0.302671	0.269025	1.10521	5.45852	A	T	G	A	GGTGTGCCATGGCCTTTATGGTAAGTATTTATTCTTTGTAAATGTCCTTTGCTAACAACAATATTTCAGTATGGTCTTGTCTCGCACCT	TTTATGGTAAGTATT	TGCTAACAACAATATTTCAGTAT	5.30215	10.7968	8	16	13	16	36	40	32	30	8	18	15	14	38	40	25	24	186	325	243	210	282	279	305
794	I	1876887	1876958	+	SPAPB1A10.08	SPAPB1A10.08	SPAPB1A10.08.1	1	GT	AG	318	-5.80525	-4.86625	0.760461	0.2033	0.939006	2.38579	A	A	T	T	TCCTCGTTTAAGAGGTCAATGTATGTTCTTTTAAGATTTTTCAACCTTTTCTCTTATCTTTTATTTATTCATCGTTGCTAACAATATCATAGTTATGGAGCCCGTAGAGCAT	GTCAATGTATGTTCT	CGTTGCTAACAATATCATAGTTA	2.02868	3.3297	6	13	3	6	20	31	14	19	10	15	5	6	18	21	18	16	371	489	480	311	543	628	523
795	I	1878786	1878832	+	SPAPB1A10.09	ase1	SPAPB1A10.09.1	1	GT	AG	424	-3.24213	-3.34006	0.224205	0.168318	-0.0979239	-0.698571	A	A	G	T	AAAGTTAAGTACGATTAAAGGTATGTAATCGTCTTTAATTTAGACTTGTGTTTTAACTGATGTATAGAAATGTATCACAAATTGGAG	TTAAAGGTATGTAAT	GTGTTTTAACTGATGTATAGAAA	10.1602	9.47812	37	50	48	24	33	37	36	35	67	79	86	46	60	68	57	55	505	638	510	385	529	568	406
796	I	1881479	1881829	-	SPAPB1A10.10c	ypt71	SPAPB1A10.10c.1	1	GT	AG	901.5	-5.06197	-4.78511	0.18162	0.113384	0.276863	2.58622	C	A	G	T	AAACATGTTTAATGAATCAGGTATGTTAATGCTAGGGGAGTTGCTGATGTGGTCGACGTATCGTACAGACGAGCTTTTTTAAGCATTACCCTCGAATTCAACCATTGATGGTGTAGTGGTTATCAATTGAAGCGTTAAATTTTATACGTTCAGTATATTTTTCTTTTTGGTTTTTGTATTGAGCTGTAAAATCCAATACTGCAATTTCCCATTGATTTTATGTCGATAAGTTGTTATTTGTCGCTACAAGGTGATTGCTTTTAAAATTTATTCACTTTGTTATTAAATACTAGCTCAAATATGGTTAACGATCTTTACATCAGCTTCTCTATGAGTATTGCTTTGGCAATTTGTTAACATCGTCATTTTAGTTCGTCAATCAAAAGTTTAG	AATCAGGTATGTTAA	TGTTAACATCGTCATTTTAGTTC	3.10323	4.02275	56	68	42	25	69	86	58	59	16	32	21	24	32	25	38	44	1063	1537	1217	875	1498	1611	1297
797	I	1881326	1881379	-	SPAPB1A10.10c	ypt71	SPAPB1A10.10c.1	2	GT	AG	1106.5	-4.67339	-4.3899	0.38248	0.0670663	0.283486	1.46008	C	A	G	A	ACAAATTGGTCACATTACAGGTAAGTTCCAATATAAGTTCCGCCCATCTAAATTCGTTTGCTAATTATAAACAGCTTTGGGATACTGCTGGTCA	TTACAGGTAAGTTCC	CGTTTGCTAATTATAAACAGCTT	3.89116	4.70912	87	76	66	49	89	102	91	90	63	44	41	24	71	66	64	59	1300	1868	1439	1070	1681	1863	1534
798	I	1885877	1886077	-	SPAPB1A10.12c	alo1	SPAPB1A10.12c.1	1	GT	AG	1069	-4.97922	-3.60668	0.106894	0.12584	1.37254	16.6255	G	A	G	A	CAGAAGAACAATTAAGAGAGGTAATGCTTTTGCCCTTTTGGACGTAGCGTAAGAAAACTGGGTTTAAGAAGACTTGTAAATTTGTTTAAAGTTAGCTTTACATCTGTCCTTAGTTTCTAGTAGTTCATGATGCTGCTTTGGCTATCAATCCTTTTCCCCCTTTTTTTTACATTTCTATAGAAATTAATTAGTTCGCTTGCTTCTAACATTATTATTTTTAGATTCTAGTAGATGCAAATTC	AGAGAGGTAATGCTT	TCTAACATTATTATTTTTAGATT	3.15389	7.70052	35	44	42	33	125	113	93	122	54	56	51	37	133	154	124	130	1404	1750	1420	1032	1618	1761	1344
799	I	1892641	1892925	+	SPAPB1A10.15	arv1	SPAPB1A10.15.1	1	GT	AG	325	-3.91884	-0.957553	0.214792	0.161705	2.96129	22.0287	T	G	C	A	ATATTCGACTAGCTCAATGCGTAAGTAATATACACACAATATGTTTCGTTGATGTAGTCAACTTGATCGTAAGGAGCTAAGGGCAAGTCCATTCCAACGGCGACGAAAAGAAGCTTCATGAATATTTTTCTCTTCAAATATAATTTACATTATTGTAAGCAAATGACGATCATTCAATTTTTGTCTCCATTTATCTTGCTTAATGAATACTGAGAGTGGAATGCGTAGTCTTGCTGTAATCGTTAAGATCGACTTGTTCTTTAGTTTTTTTTAAGTACAATTTCAAACTAACGACTATGTTACAGAAAAACTGCAAACAGTTTGC	CAATGCGTAAGTAAT	AACTAACGACTATGTTACAGAAA	8.74495	35.6828	29	40	35	19	200	218	182	184	22	28	26	13	133	210	159	178	378	487	404	300	379	385	331
800	I	1893061	1893115	+	SPAPB1A10.15	arv1	SPAPB1A10.15.1	2	GT	AG	361	-4.46973	-4.08193	0.109336	0.408848	0.387797	1.83262	A	A	C	A	CGGCACGAACATTTCGTAACGTAAGTATTTTATTCATTTCAATGGCTTTTTAAATAGCTGACAAAATGCGCAAAGGTTGTCAATTTCTGCATATT	CGTAACGTAAGTATT	AGCTGACAAAATGCGCAAAGGTT	4.31633	5.8211	15	26	20	18	59	40	47	33	21	22	22	16	45	27	31	28	418	575	454	344	598	695	639
801	I	1900166	1900206	+	SPAC140.03	arb1	SPAC140.03.1	1	GT	AG	182	-2.12056	-1.85476	0.219334	0.348193	0.2658	1.29181	A	G	G	T	GTAATAGAAGAAAAAAGAGGGTATTTCTTAAGCTTTAGAAAACCCGTCTAATAAATATTAGGGATTGTCTGGATGGGAGCC	AAGAGGGTATTTCTT	ACCCGTCTAATAAATATTAGGGA	20.1652	22.1251	48	60	52	20	56	70	47	42	53	69	56	36	76	86	51	40	190	269	229	151	219	221	178
802	I	1900290	1900328	+	SPAC140.03	arb1	SPAC140.03.1	2	GT	AG	228.5	-3.90903	-3.67684	0.352629	0.149273	0.232186	1.21271	C	A	G	A	AATGAGACATTATACAGCAGGTGAGAATACAAAATATTGTGTCTTACTAACACTTCTAGGAACATACCATTGACTGTGT	CAGCAGGTGAGAATA	TGTCTTACTAACACTTCTAGGAA	14.8929	13.9598	20	25	19	10	23	30	15	18	19	16	14	11	19	23	17	13	208	352	250	195	284	291	219
803	I	1900347	1900385	+	SPAC140.03	arb1	SPAC140.03.1	3	GT	AG	248.5	-1.94968	-0.984394	0.0991537	0.223831	0.965286	7.88602	T	G	T	A	AGGAACATACCATTGACTGTGTTAGTAAACAGATGTTAAGGACTTTGCTGACAAATTAGGCGAATGGAGCGATTTATTC	GACTGTGTTAGTAAA	GGACTTTGCTGACAAATTAGGCG	26.9728	37.2264	41	73	46	47	108	107	83	65	62	102	65	50	134	140	107	86	211	318	228	177	216	220	185
804	I	1900638	1900698	+	SPAC140.03	arb1	SPAC140.03.1	4	GT	AG	498	-0.966301	0.28347	0.139472	0.100921	1.24977	14.5191	T	C	T	A	TGGGTTGCTGGAGTATTTCTGTGAGTCATTTATGTTTCCATTGAATTTAATTCACGTTGTATTTTAGCTAATCAATTTAAGGTCGTCACACATTTTGTATA	ATTTCTGTGAGTCAT	TTTTAGCTAATCAATTTAAGGTC	33.9177	55.5135	200	271	224	171	481	452	403	356	222	295	242	185	490	484	437	365	474	541	440	320	406	414	314
805	I	1916156	1916318	+	SPAC110.03	cdc42	SPAC110.03.1	1	GT	AG	3052.5	-6.58639	-6.38918	0.128116	0.0899249	0.19721	2.51985	A	A	G	A	GAGACGGTGCTGTAGGAAAGGTGAGTTGATGTTTACGGAAGGTGAAGTTAAGCAATGCATAAAAAAATACAAGAATTGCTATCATCTAAAATGAAGTTTCTTTTGTCTATACATTCCCCTTTATTTCTTTCTTTCCAAAAATTGTTCTTTTGAGTTTTACACATACTGACCGTTTGAATGTAGACCTGTCTGCTTATTTCCTA	GGAAAGGTGAGTTGA	TACTGACCGTTTGAATGTAGACC	1.07017	1.21756	13	18	10	10	35	25	19	24	64	86	85	49	67	77	72	52	3929	5034	4022	3022	4297	4491	3492
806	I	1916388	1916817	+	SPAC110.03	cdc42	SPAC110.03.1	2	GT	AG	2880	-5.44585	-5.35223	0.256336	0.152691	0.0936198	0.627549	A	A	T	A	TGCCAACTGTATTCGATAATGTAAGTATAATTAGTTGTTTATGGAATGAAGTACTTGGTGAAGTTTTGTCCCCATATTAGAAATTTTTTACTATTCAAATGTTCGGTCACGGAAAATTTTGATATAAGGCTTTTTGTCAAAAAAAGGCTGAAGGATTAAACAATGACTCAATGTATTTATCGATTTTATCTCAGAAACTATTGAAAGTTTAATAATTTTTTTTTATCCGATGCTTTTTTTTTTCCACACTAGATCTAAAGACCGTAGGAAGCCTTATCTCGTAAGGAATAAGATGAGGCGACCACTTTCTTTCCCAGGAAGATTTGGTCGTTATTATTTCTGCTATTTGCTATATTGGGGACTATTCTAACTTTCTTGTTGCTTTTACTCCCGTTTTTA…	GATAATGTAAGTATA	AGATTTACTGACTAAAATAGTAT	2.81168	2.56604	141	170	114	86	176	150	116	108	50	63	40	20	50	38	42	37	3453	4565	3704	2814	3950	4112	3313
807	I	1920202	1920606	-	SPAC110.04c	pss1	SPAC110.04c.1	1	GT	AG	3283	-9.84369	-8.77612	0.243497	0.391887	1.06756	4.62776	C	A	C	A	TTTTATTTCTTAAAATACACGTAAGTAATAGTTTGGAACTAAAATTTTTATACCCAAAAAAATTTGCTTTGGAAGAGATATGTCTAAAAATTGGCGATAAGTTAGTTAGAAAATTTCAAGAAGTCTATTTTGTATTTTTGTCACCAAGATATGGTTTCATTAATCAAAATCACTTTTGGTATTAGTTTCTTGTTTGCATTAACTTTACACCTGCTTGTTTGATTGAATTGAATGCATTCTCTATACTAAACCAAGTTTCATTCTATTAACTTTTTTGAAATTTTTTTACTTTTGTCTGTTAGTTTGATTTATTACGAAAGGTTTTTCTTTCGTTTTGAATGCCTTACTCTTCCATTGTTAAGTTTTTTGTTCGATTCTTTTATTTTTATTTTTTGTTTG…	ATACACGTAAGTAAT	AATTTATTACTAACTTTTAGTCA	0.198893	0.35032	7	12	11	5	12	19	18	9	3	2	4	3	11	5	4	4	5096	7216	5401	3907	5760	5534	3268
808	I	1923086	1923192	+	SPAP14E8.02	tos4	SPAP14E8.02.1	1	GT	AG	2056	-3.34028	-1.41843	0.17111	0.0580698	1.92185	21.2717	T	G	G	A	TTTTGAGAAGCCTCAATTGGGTAAGGTTGATTCCACGGTGATTAGTTAAGAAAACTGTGTAAACCAAAAGAGAATCATGCCTCTTTACCAATTGACTTGAATCTAACTTTTACTAATATTAATTTAGGCCAATTCGTCCTCACGCCT	AATTGGGTAAGGTTG	TTTTACTAATATTAATTTAGGCC	9.19216	28.2944	166	252	221	174	507	628	543	520	214	337	287	237	656	776	702	618	2294	2817	2484	1916	1570	1974	1636
809	I	1925126	1925176	+	SPAP14E8.03	bos1	SPAP14E8.03.1	1	GT	AG	800	-5.57921	-4.75805	0.314336	0.711127	0.821162	2.11231	C	A	C	T	GCAATACTCTTTATAATCACGTATGTAACTTCCTAAAGTTTTAGAAAACATATTAATTTGTATTTCGCTAGTGTACAAAGTTGTTTCAGTC	AATCACGTATGTAAC	ATTAATTTGTATTTCGCTAGTGT	2.08048	3.87259	16	21	30	13	47	55	32	13	21	26	36	19	55	67	46	18	1012	1322	1154	784	1109	1138	926
810	I	1925274	1925345	+	SPAP14E8.03	bos1	SPAP14E8.03.1	2	GT	AG	884.5	-1.66866	-1.43897	0.0301605	0.109339	0.229687	4.05012	A	G	G	T	ATCGTTAGCTGGAATTCAGGGTATGTGTAGATGAATAATTATGGTACTTATTTTAACCAAGTTATTCATGAGACTAATGCAAATCAATTTAGGCCAGATCTCAGCTTCATTT	TTCAGGGTATGTGTA	ACTAATGCAAATCAATTTAGGCC	25.5869	28.0522	347	484	410	267	448	429	365	345	208	271	194	138	274	229	212	215	891	1177	946	660	925	965	823
811	I	1931085	1931128	-	SPAC3H1.01c	orc3	SPAC3H1.01c.1	1	GT	AG	526.5	-5.26016	-5.51479	0.200762	0.308916	-0.254631	-1.38228	A	A	A	A	AATATGATTCAGTCAGTAAAGTAAGTGGAATTTTTTCAGTATTTTATCTAACTAAATTGTTTAGGGAACTTATTCAGTGAAACC	AGTAAAGTAAGTGGA	TATCTAACTAAATTGTTTAGGGA	2.66052	2.36996	1	3	2	2	2	2	1	3	30	39	36	20	29	33	16	28	559	787	652	518	725	747	518
812	I	1936235	1936335	-	SPAC3H1.04c	mdm31	SPAC3H1.04c.1	1	GT	AG	400.5	-0.519891	-0.553363	0.141927	0.101537	-0.0334722	-0.383619	C	A	G	A	TACAAGAAATTTCGGCGCAGGTAAGTTCTACCCTGTTCCTTACTATAAAAGAGCGTCTTTTCCTAAAATTTAAGAGTAATTTACGCTTTTGAATATTAATAAATACTAATTTTTGATGTAGGTGTATGAATCGTTTGCTCG	GCGCAGGTAAGTTCT	AATACTAATTTTTGATGTAGGTG	57.8667	52.6332	67	104	68	29	150	140	102	96	275	303	278	194	291	292	207	208	247	304	216	175	313	306	252
813	I	1939005	1939074	+	SPAC3H1.05	SPAC3H1.05	SPAC3H1.05.1	1	GT	AG	1668.5	-5.91992	-5.92236	0.189246	0.161133	-0.00243522	-0.0195952	C	A	G	T	GTAAAATGGGAATTCTACAGGTATATAACGATTAGTTGATTTTTTATGAATATATTTGGGGTTTAAAACTTTGTATTAACGTTTTTATAGCATTTGATGCACATTTTAGA	CTACAGGTATATAAC	TTGTATTAACGTTTTTATAGCAT	1.63234	1.62707	27	35	19	8	17	25	14	16	56	68	54	37	61	76	47	44	2242	2951	2178	1646	2756	2738	1779
814	I	1945853	1945892	-	SPAC3H1.08c	SPAC3H1.08c	SPAC3H1.08c.1	1	GT	AG	397	-3.29791	-2.99055	0.198291	0.214849	0.307354	2.10251	G	G	C	A	AGGACCATTACTGGAGAGGCGTAAGTAAAAAGTTTAAGAGCTTTCCAACTAACGTTATAGGCTTACAGAGTTAGAGAAAA	AGAGGCGTAAGTAAA	CTTTCCAACTAACGTTATAGGCT	15.6594	15.5711	8	15	16	19	21	32	23	28	88	105	88	61	118	149	106	119	515	636	535	321	663	665	541
815	I	1947982	1948045	-	SPAC3H1.09c	avt3	SPAC3H1.09c.1	1	GT	AG	574	-6.64551	-5.36589	0.425227	0.386874	1.27962	4.45176	A	G	C	A	GTACTCTTTCTTCCCAAAGCGTAAGTTTTATGGAATTAACGTTTTTTTATTTTATTATTTCCTAGAATATTAACCGATGTCTAGCTTTAAATTAGGTGGATTGG	CAAAGCGTAAGTTTT	GAATATTAACCGATGTCTAGCTT	1.01408	2.45757	6	13	6	6	20	20	22	11	4	16	9	6	20	20	25	12	719	1019	810	568	818	909	677
816	I	1947755	1947794	-	SPAC3H1.09c	avt3	SPAC3H1.09c.1	2	GT	AG	679.5	-4.78016	-4.08353	0.344259	0.132113	0.696636	3.77848	C	A	G	A	CTTCTATCGTGGTTTCACAGGTAAGTTTTTAAATTTAAATATTTTACTAAATGCATTAAGATTGGATTTTCGAGTGCTTA	TCACAGGTAAGTTTT	ATTTTACTAAATGCATTAAGATT	3.90845	5.82598	34	56	52	24	68	88	51	52	23	37	40	13	51	45	32	38	889	1166	950	657	1003	1029	799
817	I	1947012	1947059	-	SPAC3H1.09c	avt3	SPAC3H1.09c.1	3	GT	AG	572.5	-5.22868	-4.32149	0.235116	0.248048	0.907191	5.30877	G	G	C	C	GCTATCCTAATATCTTGGGCGTACGTTTTTCCTTTTTTTTTTTATTTCTTCATTTGCTAACAATTTAGTGGATCTTCACGTCTTGATT	TTGGGCGTACGTTTT	TTCATTTGCTAACAATTTAGTGG	2.73167	4.96014	25	36	30	18	46	72	55	51	17	28	20	17	37	59	39	35	983	1143	940	555	1043	1095	881
818	I	1965295	1965333	+	SPAC3H1.13	ppk13	SPAC3H1.13.1	1	GT	AG	343	-4.44531	-4.64285	0.354776	0.305259	-0.19754	-0.844139	A	G	G	G	CAAAAGTTGTTAGGTGAAGGGTAGAGTGGTTTCAATTTCTTAAAATAACTAATTTCTAGTGGTTTTGCTTTTGTTTATT	TGAAGGGTAGAGTGG	TTAAAATAACTAATTTCTAGTGG	4.71674	4.10082	19	27	26	9	14	23	12	18	33	34	45	15	39	44	18	29	598	709	547	331	662	749	506
819	I	1965804	1965844	+	SPAC3H1.13	ppk13	SPAC3H1.13.1	2	GT	AG	440.5	-4.56469	-4.50389	0.20458	0.161752	0.0608003	0.46626	C	T	G	T	ACATGGAGACATTAAACCTGGTATGAGTATTCCCAAGTCCATAAATAACTAATTGCATCAGACAACTTACTACTTCATGAG	AACCTGGTATGAGTA	TAAATAACTAATTGCATCAGACA	4.19597	4.58448	10	22	13	11	23	15	13	24	33	38	30	32	36	34	31	30	538	715	585	419	672	613	531
820	I	1966051	1966101	+	SPAC3H1.13	ppk13	SPAC3H1.13.1	3	GT	AG	532.5	-2.63355	1.20195	0.128914	0.139758	3.8355	40.3453	T	G	G	C	CTGAAAAGGCAGATATTTGGGTTCGTGAATCCATTTTCTTAATAGTTGGAAATTAAATATTAACATGCTAGAGCTTTGGTTGTACACTATA	ATTTGGGTTCGTGAA	ATTAAATATTAACATGCTAGAGC	17.8712	70.2535	94	100	90	63	488	490	407	388	92	127	91	82	507	540	479	462	647	636	567	441	220	250	192
821	I	1973757	1973815	-	SPAC9G1.03c	rpl3001	SPAC9G1.03c.1	1	GT	AG	37601	-7.79672	-7.19049	0.0601837	0.0703121	0.606225	13.1002	T	A	A	A	CACCATTACGCTGGCACTAAGTAAGTTTCATTCCAGTTTATGGCTTTATAAAATTGCTTTGTTCTAACTGAGTTATTAGCATTGATCTTGGTACTGCTT	CACTAAGTAAGTTTC	TGTTCTAACTGAGTTATTAGCAT	0.497816	0.723811	241	341	264	243	397	350	293	304	162	226	185	173	318	268	227	228	45924	64162	50963	43461	50125	47739	38975
822	I	1975314	1975378	+	SPAC9G1.04	oxa101	SPAC9G1.04.1	1	GT	AG	717	-4.72543	-3.46966	0.262904	0.226867	1.25577	7.23249	A	A	C	A	TTTCTAATTAGACCTTCAACGTAAGTGTTTACAAAAAAACTATAAAAACTTGATATATTGAATGCTTGGTAATTGACCAATTTAGGCGATGCGCTGGAAGCCCCC	TTCAACGTAAGTGTT	TTGGTAATTGACCAATTTAGGCG	3.91991	8.54346	45	39	31	27	98	72	75	69	41	45	38	19	94	87	73	68	871	1232	952	691	969	1067	700
823	I	1976130	1976205	+	SPAC9G1.04	oxa101	SPAC9G1.04.1	2	GT	AG	708.5	-3.84998	-3.28271	0.160018	0.114831	0.567266	5.7603	G	C	C	C	TAACTGCTAAACTTCCAGCCGTACGTGAATTTTCAAAATAGTCAAATCTGTTTTAAGCCTTTATCTTAGAAGAATAACTAACCAAAGATCAAATAGGCAATATTTATGTATTGGAT	CCAGCCGTACGTGAA	ACTAACCAAAGATCAAATAGGCA	6.80084	9.635	87	119	82	42	148	138	87	94	59	89	70	37	140	112	108	95	1038	1343	1066	665	1247	1293	981
824	I	1977007	1977067	+	SPAC9G1.05	aip1	SPAC9G1.05.1	1	GT	AG	1006.5	-3.53314	-2.0424	0.165002	0.0827639	1.49073	16.1513	C	C	C	A	GTGAAAGGATTGTTTATCCCGTAAGTTTGTCGAATCCGTATGAATTGGTCGATTAAAGAACATTTACTAAATAGTTTTTAGGCTAACAAAGCGATAATAAT	TATCCCGTAAGTTTG	ATTTACTAAATAGTTTTTAGGCT	11.2086	37.3366	207	264	207	166	419	416	336	330	1	8	7	13	27	9	25	15	1275	1621	1346	876	973	912	713
825	I	1977192	1977261	+	SPAC9G1.05	aip1	SPAC9G1.05.1	2	GT	AG	1264.5	-5.07655	-2.48767	0.205743	0.0764295	2.58888	23.591	G	C	G	C	ATATTATGTAGCTTCTGGCGGTACGAATGCTAATTATTGCTATTATTTCTTAAGTTTTTATTTTTAAACGTTACTAATGATCAACTATAGACAATCAAGGTAACGTCCGC	CTGGCGGTACGAATG	TTACTAATGATCAACTATAGACA	3.03152	18.7221	14	25	30	16	167	177	146	165	84	100	93	54	264	276	229	225	1616	2251	1723	1369	1246	1341	1032
826	I	1977364	1977403	+	SPAC9G1.05	aip1	SPAC9G1.05.1	3	GT	AG	1552	-4.78463	-3.81139	0.169787	0.062644	0.973242	10.7555	G	G	G	A	AATTACTGATTTAGACTGGGGTAAGCCTGTTCAAGTTTCAATATGCTAATTGATGAAAAGACGGAGACAGTCAGAGAATA	ACTGGGGTAAGCCTG	ATATGCTAATTGATGAAAAGACG	3.5349	6.66248	80	89	81	51	141	140	113	101	78	99	85	49	130	126	120	97	2010	2669	2066	1609	1836	1926	1574
827	I	1977450	1977555	+	SPAC9G1.05	aip1	SPAC9G1.05.1	4	GT	AG	1229.5	-6.02388	-4.86207	0.182799	0.185086	1.1618	8.93219	G	C	G	A	GTTGGTGAGGGTAAAGAGCGGTAAGTGATTTCTATTGTTTTCGAAGGATGTGTTAAATTATTGGATTTACTCATAATTTCAAAAATTCCAATATTTGTTGACTCTTGCTAATCTTACTTTTAACAGATATGGACACGCGTTCACCG	AGAGCGGTAAGTGAT	GCTAATCTTACTTTTAACAGATA	1.9002	3.49071	13	13	20	11	47	49	40	28	34	50	43	32	63	70	58	41	1730	2235	1762	1329	1631	1599	1275
828	I	1977602	1977650	+	SPAC9G1.05	aip1	SPAC9G1.05.1	5	GT	AG	1085	-3.1288	-1.9672	0.141218	0.0510676	1.1616	15.4706	G	A	A	A	CTGGTAATTCTGTTGGTGAAGTAAGGGTTTTATTAGTCTCCAACTTCCTTAAAATGTTAACGGTTACAGATTTTTGGACATTCGAGCGT	GGTGAAGTAAGGGTT	TAAAATGTTAACGGTTACAGATT	10.8618	20.7486	183	216	157	140	302	333	274	237	155	173	149	115	272	288	225	211	1313	1815	1471	1072	1180	1180	975
829	I	1978593	1978638	+	SPAC9G1.05	aip1	SPAC9G1.05.1	6	GT	AG	1378	-4.10599	-3.79976	0.15627	0.131651	0.306235	2.99739	G	A	G	T	AATTTTGCGTTGGAGGGGAGGTATGATACCATATTTTAATTTCCATATAATTATTGACTTTTTTAGGACTGTTGTGTATACATCCA	GGGGAGGTATGATAC	ATAATTATTGACTTTTTTAGGAC	5.58351	6.74217	52	93	91	66	86	82	77	83	104	146	113	100	124	117	128	131	1567	2024	1694	1294	1505	1557	1344
830	I	1981958	1982040	-	SPAC9G1.06c	cyk3	SPAC9G1.06c.1	1	GT	AG	355.5	-3.66109	-1.02351	0.0432937	0.177184	2.63758	28.9213	A	A	G	C	ATGGCCAGGTGAACGTGAAGGTTCGTAACATTTAAAGATGCTGTTAAGTAACGTCGCAATTATTGATGTAAAGTTTAAAAAATATATATTAATGTGTTTTCAGGTGATTTAAAATTTACAGAA	GTGAAGGTTCGTAAC	ATATATTAATGTGTTTTCAGGTG	8.72782	34.0943	46	52	43	31	198	190	181	167	14	38	25	20	171	192	154	148	365	579	443	322	319	425	331
831	I	1985874	1985929	+	SPAC9G1.09	sid1	SPAC9G1.09.1	1	GT	AG	138	-4.61944	-3.7375	0.420162	0.194194	0.881941	3.81076	C	A	G	A	ACATTATCGCTATTAAACAGGTAAGACTAATTAATTTTTACTCTTCTTTAGTATCACAAAAAACTTACAGTTGCAGATTGATTTAGAAACAGGTAT	AAACAGGTAAGACTA	CAAAAAACTTACAGTTGCAGATT	3.99328	6.98381	0	4	1	0	1	3	1	3	9	16	17	10	19	19	23	19	142	202	165	161	128	180	147
832	I	1987472	1987508	-	SPAC9G1.10c	SPAC9G1.10c	SPAC9G1.10c.1	1	GT	AG	505.5	-3.8741	-3.82455	0.12742	0.219822	0.0495496	0.390028	T	A	A	T	GAATTTAAGAGAAAGGCTAAGTATGTTTTTTTTTGGAGAATTTTGCTAACCAACCAGAATAACCTATGTCATGAATT	GGCTAAGTATGTTTT	GAATTTTGCTAACCAACCAGAAT	6.74196	6.73245	34	38	31	26	37	46	31	36	38	57	47	39	52	61	53	54	470	725	626	472	662	610	683
833	I	1996414	1996477	-	SPAC9G1.13c	swc4	SPAC9G1.13c.1	1	GT	AG	599.5	-2.97414	-2.15868	0.173383	0.133614	0.815457	7.45073	T	T	G	A	AGTCACAAAGCTAAAAATTGGTGAGTAAATCAGAGCTCAAATAAATAAATTTGTGTATTCAGTAAGGAATTTACTAATTTGTAGGGTACGCCAGCCCTTTTCCA	AAATTGGTGAGTAAA	AGGAATTTACTAATTTGTAGGGT	14.2436	20.2938	125	126	107	68	163	171	135	141	79	77	80	55	130	145	120	139	692	903	704	517	707	747	566
834	I	1996269	1996324	-	SPAC9G1.13c	swc4	SPAC9G1.13c.1	2	GT	AG	569.5	-5.89692	-5.42175	0.443035	0.369792	0.47517	1.6468	C	C	T	T	AGAAGTAGATTCTGAAGCCTGTATGTTTGAAATTTTATTTGATAAGCGCTTGGTTAAACTAACCTAAACTGTGTAGCATACAAATTTGAAAAATTT	AAGCCTGTATGTTTG	AACTAACCTAAACTGTGTAGCAT	1.81574	2.37967	19	32	32	16	37	42	20	27	2	3	9	3	13	13	3	11	902	1093	831	559	914	996	720
835	I	1996149	1996190	-	SPAC9G1.13c	swc4	SPAC9G1.13c.1	3	GT	AG	472	-5.03588	-4.70528	0.324811	0.555638	0.330591	1.0273	A	A	G	G	GTACCAAAATTATTTAAAAGGTTGAGATTCTCTACTATATTTCATTAACTAATTTGTTGTAGATGAGGATTGGAATAAAGAT	TAAAAGGTTGAGATT	CATTAACTAATTTGTTGTAGATG	5.49106	5.54852	23	35	21	9	18	40	28	35	22	29	25	11	15	37	22	28	745	865	667	451	759	859	588
836	I	1999199	1999249	-	SPAC767.01c	vps1	SPAC767.01c.1	1	GT	AG	1573.5	-3.13419	-3.16505	0.0995902	0.14969	-0.0308669	-0.343361	A	C	T	T	TTGACTTACCACAGATTACTGTATGTTGTGAATTTTAACTTAGATTGAAAAATTCACTAATAAATTGTTAGGTCGTACGGTCACAGTCAAG	ATTACTGTATGTTGT	ATTCACTAATAAATTGTTAGGTC	10.3207	10.2377	122	208	143	139	207	183	141	150	213	356	251	174	362	339	298	275	1538	2234	1779	1417	2189	2465	2116
837	I	2015096	2015135	-	SPAC17H9.06c	SPAC17H9.06c	SPAC17H9.06c.1	1	GT	AG	103	-4.84196	-4.03204	0.847233	0.414219	0.809913	1.71761	G	A	A	A	AAAACTACATAGTTTAAGAAGTAAGTAATTTTTTTGTTCTTTTATTAACGAATAATTAAGATCGAAGTTATAGCAAACTT	TAAGAAGTAAGTAAT	TTTATTAACGAATAATTAAGATC	3.74564	6.12118	14	10	5	4	15	13	13	7	10	7	1	0	7	10	8	6	177	179	136	101	182	183	123
838	I	2014552	2014598	-	SPAC17H9.06c	SPAC17H9.06c	SPAC17H9.06c.1	2	GT	AG	287	-2.0558	-1.60756	0.14769	0.146582	0.448247	4.30834	A	A	A	T	ATAATGAGCATAACTATAAAGTATGAATTGATTTTCTCAACACTAGCGGGCTACTAACTTTCTAAAGGAGCTAGACAGTTTTGAACC	TATAAAGTATGAATT	GGGCTACTAACTTTCTAAAGGAG	19.7582	24.8181	63	91	86	55	122	117	101	89	63	94	88	55	127	123	102	89	290	397	314	231	357	342	303
839	I	2014287	2014326	-	SPAC17H9.06c	SPAC17H9.06c	SPAC17H9.06c.1	3	GT	AG	214.5	-3.69333	-3.90534	0.205773	0.848699	-0.212017	-0.48556	A	C	G	A	ATTCAAATTTTTTTGAAACGGTAAGTATTCATGAGATATTTATTATTTCTAACTGCTTAGACCTGGGTGGAACTATGCAA	GAAACGGTAAGTATT	TATTATTTCTAACTGCTTAGACC	7.20314	7.05297	21	30	18	16	29	9	21	24	22	25	17	13	29	8	25	28	256	308	269	200	288	306	288
840	I	2016457	2016508	+	SPAC17H9.07	SPAC17H9.07	SPAC17H9.07.1	1	GT	AG	2616	-4.34819	-4.04962	0.101908	0.110048	0.298573	3.98134	A	C	G	T	CGGAGGCTTATCCAAAAACGGTATGGTGTTGATGATATCTTTGATAATCAAACTCTGACTTTTTTCATTTAGACCAAACTTAGTATCAAATA	AAAACGGTATGGTGT	CTCTGACTTTTTTCATTTAGACC	4.75881	5.74339	154	174	155	117	223	190	150	157	168	193	179	125	241	205	169	172	3022	4084	3343	2493	3515	3567	2731
841	I	2016699	2016840	+	SPAC17H9.07	SPAC17H9.07	SPAC17H9.07.1	2	GT	AG	1199.5	-5.9208	-5.74946	0.281839	0.296517	0.171343	0.837679	C	A	G	T	CGAAATTCCTCCTGAACCAGGTATGTATTATTAGTATATCAATTGTTTTTGCATTGTTATAAAAAGAAGCGCTTGGAAGGAAGATGTTTTCCTTTAAAAGTAGTTATTAATGTAACTATGCTCTTCTAATTTTTACGTTTCGCTAACAGTCATGTTATATAGAACAAGAGGTAGTGGCTTCT	AACCAGGTATGTATT	CTAACAGTCATGTTATATAGAAC	2.7869	3.06225	7	31	13	9	12	22	18	15	39	67	47	28	45	55	50	43	1733	2297	1824	1169	2019	1903	1485
842	I	2017260	2017319	+	SPAC17H9.07	SPAC17H9.07	SPAC17H9.07.1	3	GT	AG	313	-0.826208	-0.863168	0.117497	0.229277	-0.0369596	-0.286919	C	A	G	T	GCATGTGTATTCATTTACAGGTATTTCAAGTGCTAAAATATAATATTTCCTTTATGCACAGTTGGTAACATATTATTTAGTACAAAAATCTTTATTCGGT	TTACAGGTATTTCAA	GTTGGTAACATATTATTTAGTAC	37.074	35.5589	256	275	220	127	278	257	181	170	192	215	184	89	217	207	152	131	355	466	356	201	380	419	292
843	I	2020412	2020482	-	SPAC17H9.09c	ras1	SPAC17H9.09c.1	1	GT	AG	725.5	-3.37929	-3.10456	0.115786	0.177665	0.27473	2.59101	A	G	G	A	ATAAAATAGTGAATATGAGGGTAAGTCTAAGCAATGACTTGGGGTTATCTTTTATTGATTACAACAAACTAATCAACGATAATATTTATAGTCTACCTACTTAAGAGAGTA	ATGAGGGTAAGTCTA	ATCAACGATAATATTTATAGTCT	8.83312	10.4707	111	171	124	96	181	157	122	104	39	73	57	37	99	82	46	49	880	1236	904	658	1074	1003	698
844	I	2028574	2028697	-	SPAC17H9.13c	SPAC17H9.13c	SPAC17H9.13c.1	1	GT	AG	728	-3.41114	-1.81992	0.107944	0.0953298	1.59122	22.0983	T	T	G	A	CACAATTGTCATCAAACTTGGTAAGCACGGAATAGTAAGCTATACAAAAGCATATGTATGAATTTTATATCTCACTTTTTCAAATATGTATTTCTTTGTTTGCTCGTTGTTGGCATCACAAACGCTTTGCTAACATTATTTTAGGCACATCGTCAATTTGTGAT	AACTTGGTAAGCACG	CTTTGCTAACATTATTTTAGGCA	17.9333	38.0375	40	48	41	26	99	115	96	82	111	141	136	84	286	306	260	229	799	1104	861	587	714	735	575
845	I	2028199	2028274	-	SPAC17H9.13c	SPAC17H9.13c	SPAC17H9.13c.1	2	GT	AG	647	-6.0003	-4.9566	0.269025	0.193424	1.0437	6.29987	G	A	G	A	CTAGAAACGACATTGCCGAGGTAAGATTCAGATAATTATTGTTGACACTTAAAAAATTATTTTAATTACTGACGGGTACTAACTATTAATATTTAGAGATCCCAATATGTAAATGC	GCCGAGGTAAGATTC	TACTAACTATTAATATTTAGAGA	2.45726	4.13523	25	19	23	10	27	30	37	25	6	12	4	6	31	22	22	18	786	1070	833	632	861	895	775
846	I	2031606	2031666	+	SPAC17H9.16	tom22	SPAC17H9.16.1	1	GT	AG	2871.5	-5.4326	-5.26713	0.295119	0.203581	0.165476	0.923093	G	A	G	T	ATCAACGCGGAGCAAACGAGGTATGTTTATGTTGACTAATTTTTCTATGTTTATTATTACACTATTCTCACCATGTTTTAGGTTATTGCTCCTGGAGCCAC	AACGAGGTATGTTTA	CTATTCTCACCATGTTTTAGGTT	2.32908	2.58278	51	77	64	32	59	69	45	66	138	159	120	65	135	154	101	125	3439	4718	3793	2820	4087	4003	3246
847	I	2033083	2033131	-	SPAC17H9.17c	mdm10	SPAC17H9.17c.1	1	GT	AG	106.5	-3.46534	-2.22247	0.746518	0.291592	1.24287	3.10157	A	C	A	A	TCTTACTCAAACAGCTGACAGTAAGTTATAGTAAAATCCTAATTGTAAAAGAGTACTTACAAACAACAGATATTTTGAATTTTGAGATT	CTGACAGTAAGTTAT	AGAGTACTTACAAACAACAGATA	9.0346	18.4403	16	27	9	7	48	47	23	23	19	27	6	8	53	49	27	24	155	168	156	99	210	179	140
848	I	2032630	2032687	-	SPAC17H9.17c	mdm10	SPAC17H9.17c.1	2	GT	AG	242	-2.16325	-1.81005	0.11631	0.102359	0.353199	4.55928	A	A	T	C	AAGACGGTGTCGGTGACAATGTACGCTACAATTTATATAATTTCATGTTTTTATCTTTATTTCTTTACTTACGCTCAGCTTTGTTTTAACTGGCAATA	GACAATGTACGCTAC	ATTTCTTTACTTACGCTCAGCTT	18.265	22.2012	79	94	83	47	121	127	94	92	57	80	76	45	99	89	63	60	318	427	328	196	349	384	281
849	I	2036668	2036712	+	SPAC17H9.20	psc3	SPAC17H9.20.1	1	GT	AG	223	-4.88188	-3.1305	0.489595	0.589825	1.75138	4.56951	T	T	G	A	AATTTTTAACAACTTATTTGGTAATGATAAAGTCCTTCTTTTTTTCAGCTACTAACACTGAAAAGCTTTTCTGCTTGACCAAAAA	TATTTGGTAATGATA	CAGCTACTAACACTGAAAAGCTT	3.50109	10.8433	10	14	6	6	51	27	24	18	13	15	7	6	64	26	27	27	217	403	265	217	286	328	218
850	I	2036826	2036863	+	SPAC17H9.20	psc3	SPAC17H9.20.1	2	GT	AG	171.5	-7.59905	-8.33454	0.575791	2.83771	-0.735495	-0.50802	A	A	G	G	TTATTAACTTTATTTTAAAGGTAGAGTCATTCTTTTCTTTCTTTACTAAATATTTTAGTGCTGTGGTTGCAATCGTGC	TTAAAGGTAGAGTCA	TTCTTTACTAAATATTTTAGTGC	0.666134	0.730725	0	1	0	0	3	0	1	1	3	3	2	1	4	0	2	1	200	311	245	170	253	286	196
851	I	2036960	2037007	+	SPAC17H9.20	psc3	SPAC17H9.20.1	3	GT	AG	157	-10.6381	-8.33545	2.71503	2.69845	2.30261	1.20306	C	G	T	A	TTCAACTTTCTGTAGAGCGTGTAAGTGCTTTTGCGAAAATACTTTATTTGTATATTAACAACTTTAAGACTTCTACTCGTGATTATCC	GAGCGTGTAAGTGCT	TGTATATTAACAACTTTAAGACT	0.627527	1.32067	0	3	0	0	3	0	1	2	0	3	0	0	2	0	1	3	223	293	241	156	287	255	215
852	I	2037418	2037467	+	SPAC17H9.20	psc3	SPAC17H9.20.1	4	GT	AG	166	-5.21099	-5.28521	0.238239	0.927254	-0.0742194	-0.155049	T	A	G	A	TTAAATGACTACTTTGATAGGTAAAGATCCCTCAAACGCTTTAATTTATTTATACTAACCTTTATATTAGTGTCTTCGTCCATCGATATC	TGATAGGTAAAGATC	TATACTAACCTTTATATTAGTGT	2.92439	3.10324	3	4	7	2	8	6	0	9	12	10	6	6	5	12	5	16	220	298	250	162	270	288	231
853	I	2039068	2039115	+	SPAC17H9.20	psc3	SPAC17H9.20.1	5	GT	AG	206	-3.69243	-3.21088	0.334236	0.292493	0.481543	2.1684	C	A	G	T	CTAAAATTTTGCAACTTCAGGTATACAAAATCAACTTATTATTTGATTTAAGAAACTAACTTGACCAGGCAGCCCGAACTTTTCTGGA	CTTCAGGTATACAAA	TAAGAAACTAACTTGACCAGGCA	7.64528	10.1069	26	48	28	15	44	55	43	28	8	29	20	13	26	40	23	27	294	384	286	192	371	335	296
854	I	2040301	2040348	-	SPAC607.02c	SPAC607.02c	SPAC607.02c.1	1	GT	AG	710	-4.49987	-3.92604	0.197657	0.236639	0.573831	3.72221	T	G	G	A	GCTGAACGGAAAAAGATTGGGTAAAAAATTTCTATAGCAAGATGTTTTTACTAACATTTGGTTAATAGACTCGATCATGCTCCCAAGG	GATTGGGTAAAAAAT	TACTAACATTTGGTTAATAGACT	4.29741	6.25925	70	82	56	44	92	101	56	76	33	37	13	18	47	47	25	30	1031	1296	951	679	1078	951	766
855	I	2039886	2039931	-	SPAC607.02c	SPAC607.02c	SPAC607.02c.1	2	GT	AG	393	-3.80168	-3.88552	0.307922	0.189051	-0.0838477	-0.464112	T	G	G	T	TGGGAGGCGGATACTACTGGGTATGTGTATATCACCAATTTCATTTCGTATAAACTAACATATTAGACAATTTATCCAAATTGAGT	TACTGGGTATGTGTA	CGTATAAACTAACATATTAGACA	6.77772	6.40471	77	90	89	51	70	70	56	62	18	14	24	7	14	18	15	13	782	878	615	364	733	671	455
856	I	2041296	2041445	-	SPAC607.03c	snu13	SPAC607.03c.1	1	GT	AG	18378.5	-7.04327	-6.87903	0.043923	0.100294	0.164242	3.00012	A	A	G	T	AAATGTCAGTTAACCCAAAGGTATGTTAATAATGGTATAAGACTTCTTCTTTGGCTACGAAATAGCTGAAAGCATGCTAGTTTCAAATGCTAGTTTCGTCGGCAATTTTATTACGGAAAATGAACTTTTCCGAAATTTATATTCGTTTTATTGCATACTAACATTGTTAGGCCTTTCCTTTAGCCGATTC	CCAAAGGTATGTTAA	TTGCATACTAACATTGTTAGGCC	0.965874	0.938224	306	469	340	293	370	355	303	296	26	47	46	29	35	41	34	27	22868	33088	25228	21122	25753	24224	18463
857	I	2043955	2044008	+	SPAC607.05	rpn9	SPAC607.05.1	1	GT	AG	2843.5	-4.42719	-3.96556	0.0815042	0.14115	0.461629	5.66444	G	A	A	T	GAAGACCTTTATGAAAGGAAGTATGTTGTAAAAGTGCTTTAGAAGAAAATGAACTTTACATTAACTGACGCCAGATTATGGAAACAACTTACAG	AAGGAAGTATGTTGT	TTTACATTAACTGACGCCAGATT	4.54211	6.17086	176	276	199	160	324	323	237	285	121	147	142	107	211	204	160	190	3418	4658	3559	2706	3953	4390	3426
858	I	2047036	2047093	-	SPAC607.06c	SPAC607.06c	SPAC607.06c.1	1	GT	AG	304	-3.63422	-3.28312	0.179532	0.318054	0.351099	1.92264	A	A	T	C	AAAACGAAACTGTATACAATGTACGAGTGTTTTCAATGTTATTTTCATAATTGTACTAATATAGATGCCTAATTTTAGAGATTTGTTATTATACATGG	TACAATGTACGAGTG	ATATAGATGCCTAATTTTAGAGA	12.8607	15.3243	37	50	41	40	58	49	34	53	7	12	7	10	19	8	14	20	294	382	333	262	365	340	265
859	I	2045246	2045283	-	SPAC607.06c	SPAC607.06c	SPAC607.06c.1	2	GT	AG	353.5	-5.22202	-5.0598	0.357461	0.220953	0.162221	0.772046	G	G	G	A	GGTTTTATGGCACATTAGGGGTAAGTTTTTTTTTATATTATTGATCTAACATTAATAGCCATTCATGGATTCAATTGG	TTAGGGGTAAGTTTT	TATTGATCTAACATTAATAGCCA	2.73237	2.92827	20	14	21	11	25	32	27	22	13	13	18	6	12	21	12	16	507	694	599	345	720	716	663
860	I	2057625	2057663	+	SPAC732.01	vma11	SPAC732.01.1	1	GT	AG	1695	-4.17172	-3.52302	0.0845219	0.145813	0.648695	7.69788	A	T	G	A	AATATGTCAAGTAATTTATGGTAAAGGATATTTTTCTTTTTCATTTCTAACGAACTAAGTCCTATATATTCTTCTTTTT	TTTATGGTAAAGGAT	TTCATTTCTAACGAACTAAGTCC	5.31836	8.05141	101	111	99	70	163	191	114	135	136	172	133	100	224	258	159	185	1966	2631	2098	1610	2308	2335	1778
861	I	2057696	2057727	+	SPAC732.01	vma11	SPAC732.01.1	2	GT	AG	1962.5	-2.68372	-2.21233	0.110348	0.070114	0.471396	7.21127	C	A	G	T	TTCTTTTTTTGGTTTTGCAGGTATGGACGATTGAATTATGATTAATAGCTAGGTGTTTGTGCCTCAATGGTT	TTGCAGGTATGGACG	GAATTATGATTAATAGCTAGGTG	13.6247	17.9685	266	392	326	246	472	493	365	329	336	481	427	299	624	614	448	419	2148	2819	2254	1684	2452	2492	1872
862	I	2057838	2057892	+	SPAC732.01	vma11	SPAC732.01.1	3	GT	AG	2056.5	-5.67143	-5.08362	0.334306	0.126577	0.587817	3.28879	A	A	G	T	GTCCTGAGATTGTTATGAAGGTTTGTGCTGCTGTTTTGAACAAAAAATAATGACAACATCACTAATATTTTGAAGTCTTTGATTCCAGTTGTTAT	ATGAAGGTTTGTGCT	ACATCACTAATATTTTGAAGTCT	2.13083	3.14059	30	57	37	15	55	57	52	54	66	97	86	42	95	127	92	92	2441	3306	2691	2021	2897	3028	2360
863	I	2057929	2057973	+	SPAC732.01	vma11	SPAC732.01.1	4	GT	AG	2503	-6.27121	-6.00931	0.0715089	0.108668	0.261902	4.02662	G	G	C	T	TTATGAGCGGTATTATCGGCGTATGTAAAAGATTCAAAATCTTGTAATTCACTGACGATAAATAGGTCTATGGTTTGGTAATGTC	ATCGGCGTATGTAAA	AATTCACTGACGATAAATAGGTC	1.3237	1.6841	60	77	65	44	74	70	65	72	14	30	24	20	35	40	28	29	3070	4026	3302	2470	3692	3799	2934
864	I	2058045	2058336	+	SPAC732.01	vma11	SPAC732.01.1	5	GT	AG	2320.5	-5.96455	-5.60469	0.0825159	0.164714	0.359868	3.9068	C	A	G	T	AATGATTATTCCCTATTCAGGTATGTTAAATAAGCTTTGTGTGAAGTTTCAACATAATTGGATCTATTCATGCCTTAATCTTCATCTTGTATTTTGCAAAGATTGTAATTCTTTGGACTATACGTCTACTAAAGTGGTTGTTTGTCTACCGACATACATTCTTTTTTTTTTATGTACATGTTACTTTCCATTGTAGAGTTTTGTTTTTTTCAAAGAGCTTTTACAAATGGAGTTAGTGAGATGATCCATCATTTGAAGCTTCAATAGTATTTGACTTTTCCCAATTAGTTTTGATTTTTATTAACCAAGTAGCGGATTTATTCATCTCTCTG	ATTCAGGTATGTTAA	GATTTTTATTAACCAAGTAGCGG	1.63537	2.11219	54	60	53	44	82	73	69	66	45	58	40	27	61	53	62	41	2845	3737	3032	2284	3518	3435	2723
865	I	2067705	2067748	-	SPAC3C7.03c	rad55	SPAC3C7.03c.1	1	GT	AG	228.5	0.202373	0.439133	0.201031	0.117988	0.23676	2.03142	A	A	C	T	ATAAATGCTGTCTAGTCAACGTATGCGACTTCCAGCCTAGCTAACTGTGTCTAATACTTTTTAGATCGTCTAGTGACTCAACCT	GTCAACGTATGCGAC	CTGTGTCTAATACTTTTTAGATC	54.8151	58.2765	167	228	199	149	205	215	168	189	100	168	126	108	132	131	102	110	115	192	155	92	126	122	111
866	I	2078560	2078613	-	SPAC3C7.07c	SPAC3C7.07c	SPAC3C7.07c.1	1	GT	AG	301.5	-4.04473	-3.56356	0.28276	0.0765577	0.481173	3.28512	G	A	A	A	CAGAAAAGCTCAGTTGTGAAGTAAGCGTATAACTCTGCTTTTTGCAAATTTTGCTAACCTACATTTAACCTCAGGACTACCAGCGATTGATTGA	TGTGAAGTAAGCGTA	TAACCTACATTTAACCTCAGGAC	5.7716	7.79559	26	46	38	18	48	48	30	45	17	34	32	13	41	37	28	20	442	540	511	286	502	515	366
867	I	2078487	2078527	-	SPAC3C7.07c	SPAC3C7.07c	SPAC3C7.07c.1	2	GT	AG	262.5	-2.51845	-1.84522	0.178375	0.106369	0.673232	6.48329	G	A	G	A	TTGATTGATTTGGGATGGAGGTAAAAACCTTTATTAGTTAACATTGCTAATATAAAATAAGACGTTCAGGACATTATTTAT	ATGGAGGTAAAAACC	CATTGCTAATATAAAATAAGACG	15.03	21.932	77	108	89	43	116	140	88	100	55	73	64	24	88	87	62	67	358	465	434	229	399	407	273
868	I	2078367	2078420	-	SPAC3C7.07c	SPAC3C7.07c	SPAC3C7.07c.1	3	GT	AG	282	-1.59161	-1.13565	0.233365	0.12191	0.455958	3.46354	C	A	G	C	TGTTCTCTTTATACAATCAGGTACTTAGCATAAGTCGCCAAATATGATTGATTACTAACCGCCGAATGTTGAAGACTCGACAGCTATAATTTTA	AATCAGGTACTTAGC	CTAACCGCCGAATGTTGAAGACT	25.1063	31.4053	125	147	121	88	171	184	127	152	105	111	97	72	133	129	92	115	318	466	357	202	343	338	265
869	I	2077797	2077842	-	SPAC3C7.07c	SPAC3C7.07c	SPAC3C7.07c.1	4	GT	AG	231.5	-0.141846	0.30237	0.0685989	0.100071	0.444216	7.32266	T	G	G	G	ATATCGGTACTACTACATGGGTAGGCTAAAATGTCATTTATTTAATTACGTTGATTGACCTTGCAGGTTATTATATTCACACATGT	ACATGGGTAGGCTAA	TACGTTGATTGACCTTGCAGGTT	49.6371	56.0688	182	258	222	124	254	239	191	263	110	147	135	91	174	161	136	149	161	239	190	115	183	173	127
870	I	2077685	2077725	-	SPAC3C7.07c	SPAC3C7.07c	SPAC3C7.07c.1	5	GT	AG	276	-2.61535	-2.32096	0.349712	0.202122	0.29439	1.45766	C	C	C	C	CATCGTACCTGCTTAATCCCGTACGTATACATTCGATTTTAACTTGAACTAATACAAACAGGGTACAAATAAATGGATACC	AATCCCGTACGTATA	ACTTGAACTAATACAAACAGGGT	14.3214	16.8405	34	55	47	37	60	46	48	46	54	84	71	63	85	74	76	78	360	432	363	226	356	344	257
871	I	2077385	2077423	-	SPAC3C7.07c	SPAC3C7.07c	SPAC3C7.07c.1	6	GT	AG	270.5	-4.63561	-4.17919	0.53544	0.206871	0.45642	1.59027	A	G	A	T	ATTCAACTTTCCCCACAAGAGTATGTCTTTATTTTTGAGTAACAATGCTAATTCTTCAGCATGTTTTAAGTTATTTCCC	ACAAGAGTATGTCTT	TAACAATGCTAATTCTTCAGCAT	4.09739	5.25669	13	24	15	19	29	27	23	27	14	19	10	14	21	25	16	24	444	484	424	254	496	480	392
872	I	2105047	2105243	-	SPAC631.01c	acp2	SPAC631.01c.1	1	GT	AG	2673.5	-7.39889	-6.34511	0.235119	0.228656	1.05379	6.42611	A	A	T	A	ATCATCAACTCACCATGAATGTAAGTATTACTGAAATTAATTACCTTGCCCAATTTTTTTGTTATATTTTTATTATATAGCCATCTGTAAATTCATCTTATCATTGAATGCATATTTCATCGATTTTCGTCAGTATTGCTCAGAGACTTTATGAATTTGCTTTTCACATTCTTTGTCGTTATCCTTCTTTACAATATCAGCTAACTTATTCTTTTAGTCTGAAGACGCTGCATTAGA	ATGAATGTAAGTATT	CAGCTAACTTATTCTTTTAGTCT	0.631953	1.30841	38	31	34	20	84	70	68	48	8	13	9	9	29	23	25	23	3117	4346	3589	2659	3879	4034	3484
873	I	2104601	2104649	-	SPAC631.01c	acp2	SPAC631.01c.1	2	GT	AG	2152	-6.75912	-6.40469	0.228211	0.255407	0.354437	2.06964	A	G	G	T	CGCCGTTCTCATAAAAAAGGGTATTTTTATTTTCTGTCAATTTCATTATATAATTCTAACTTCATTTAGCTTCTACTTCTAACTCAAGC	AAAAGGGTATTTTTA	ATAATTCTAACTTCATTTAGCTT	0.92148	1.21558	35	46	40	40	47	67	54	65	8	13	17	8	11	17	13	17	2762	3427	2988	2128	3104	3355	2895
874	I	2107368	2107881	+	SPAC631.02	bdf2	SPAC631.02.1	1	GT	AG	847.5	-3.95425	-3.24413	0.183685	0.172042	0.710114	5.64317	T	T	T	A	CAACGTGGCAATTTTGTTTTGTAAGTAGTTTTGTTTGTGTTTATGACAGGTGAAGTGGGTGAGGCAGTGAGGGCAGTCCAACTCTTAATTTGGATTTTTTGCTGGTGATTTAGGATTTTGATATGGTTTGTCGAAGTTTGTTAGAATTGTCGCTTTTTTATCCTAAAGGTTAAAAAATTGGAATTGGTAGTCTCTTCATTGAAAGGAACTGACTTTAAAATTTTTTTTTTGTTTTGCCAAAGATACGTTTCTTTTCTGTGTTGCGACGCGTCTACCACCATTATATTGTAGACTGTGGAAAGGTGGTGCTATTGTTCCTCTTTTGTTAATATCTCGTGTTCCGTTTGACAATGTTACCTACGCCTTTTTTTATCGTAGTTCCTTTTATTTATATAACTA…	TGTTTTGTAAGTAGT	GTTAATATTAACTTTTTTAGGGT	8.10933	11.4247	72	136	98	69	166	132	128	118	37	47	36	36	79	89	72	61	1004	1245	1043	779	978	1098	969
875	I	2116256	2116312	-	SPAC20H4.03c	tfs1	SPAC20H4.03c.1	1	GT	AG	1459	-4.92963	-4.73578	0.153101	0.187959	0.193848	1.59926	G	A	G	T	TTCAGGGAAAGAATATAGAGGTTTGTAATTTGTGCTATTGGGACTTACAGATGGTTTTGAAGCTAATATCAAGCTAGACTATAATTAACATTATGAC	ATAGAGGTTTGTAAT	TGAAGCTAATATCAAGCTAGACT	6.58211	7.12059	79	145	89	79	144	118	94	86	23	33	19	11	30	25	21	25	1601	2368	1856	1357	1908	2023	1633
876	I	2116018	2116192	-	SPAC20H4.03c	tfs1	SPAC20H4.03c.1	2	GT	AG	1104.5	-3.63886	-3.17061	0.226625	0.130466	0.46825	3.58132	A	A	G	G	CTACCGAAGAATTACTTAAGGTAGGTTTATTACATGCAATATGGTAGTATTCTCGCACGGATTGTTGACAATATATTACATGAATTTTGCAAATTTCACTTAATAGAAATAACATCTTTCTTAAAATACGAATTCCACAAGAGTACCAACATTTGATGGAGAATCGGTATTCAAAATACTAACCAATGATGCTAGGAAACCCGGCTGGGATTAGT	CTTAAGGTAGGTTTA	ATACTAACCAATGATGCTAGGAA	7.76957	10.2391	104	191	128	117	222	169	146	150	65	140	87	66	122	131	105	94	1274	1803	1433	1008	1354	1398	1177
877	I	2115275	2115337	-	SPAC20H4.03c	tfs1	SPAC20H4.03c.1	3	GT	AG	1170	-5.59631	-5.56518	0.0723995	0.187752	0.0311255	0.309357	A	A	G	T	TATTACCAAATGCAAACAAGGTATGTTATTTGTCATGATTTTAGTACTTTTTATCGCGTAAAATTTATTAACAATCCGTATAGATCTGCTGATGAGCCTATGA	AACAAGGTATGTTAT	TTTATTAACAATCCGTATAGATC	2.19301	2.57428	54	65	53	31	54	61	41	50	9	13	16	15	23	24	13	14	1493	1993	1576	1146	1718	1779	1530
878	I	2115201	2115249	-	SPAC20H4.03c	tfs1	SPAC20H4.03c.1	4	GT	AG	1064.5	-4.7388	-4.45721	0.529544	0.198125	0.281594	0.996096	A	C	G	A	CTGATGAGCCTATGACAACGGTAAGCATTAGTCTATTTGGGTAGAATATTTGGACTAATTTTTTTTTAGTTTTGTGAATGTACTGTTTG	ACAACGGTAAGCATT	TTGGACTAATTTTTTTTTAGTTT	3.92863	4.93988	95	117	85	35	104	93	77	74	35	47	38	10	62	38	42	48	1396	1794	1444	1041	1491	1597	1392
879	I	2120108	2120155	+	SPAC20H4.04	fml2	SPAC20H4.04.1	1	GT	AG	25.5	0.62604	1.75566	0.522058	0.309197	1.12962	3.72351	A	T	G	A	CTTTGTACCCAGAGCGAATGGTAATTCCTCCTCTGATTCTTTTATTAGTTATATTAAATTCAAATTAGTAATTACCCAGTTCCTGTAA	CGAATGGTAATTCCT	TTATATTAAATTCAAATTAGTAA	60.4281	77.0656	30	51	21	16	44	30	28	22	27	35	21	20	34	26	24	15	23	17	13	16	9	9	7
880	I	2120120	2120162	-	SPAC20H4.05c	SPAC20H4.05c	SPAC20H4.05c.1	1	GT	AG	310	-3.39382	-3.36996	0.339547	0.479265	0.0238569	0.0812348	T	G	G	A	GGCTGGGTTACAGGAACTGGGTAATTACTAATTTGAATTTAATATAACTAATAAAAGAATCAGAGGAGGAATTACCATTCGCT	AACTGGGTAATTACT	ATAACTAATAAAAGAATCAGAGG	12.4168	12.7158	51	60	75	35	68	47	48	23	21	26	18	12	33	27	25	13	369	474	364	326	398	423	293
881	I	2120053	2120095	-	SPAC20H4.05c	SPAC20H4.05c	SPAC20H4.05c.1	2	GT	AG	410.5	-3.82584	-3.01339	0.337328	0.289716	0.812444	3.6542	T	G	G	C	GGAATTACCATTCGCTCTGGGTACAAAGCATTATTAAAGCGTCAAATATTAACTTTCATGTAGAGATGCCATTGTAATCGCTC	CTCTGGGTACAAAGC	AAATATTAACTTTCATGTAGAGA	8.26982	12.8604	47	48	45	20	70	73	53	41	31	32	32	23	56	62	50	28	430	622	486	404	489	502	352
882	I	2119916	2119974	-	SPAC20H4.05c	SPAC20H4.05c	SPAC20H4.05c.1	3	GT	AG	651.5	-8.39691	-7.21284	0.312157	0.58471	1.18407	3.57283	A	A	T	T	CTTTTTGTCATGTCTTTAATGTATGATATTATTATTGTCATTGTTTTTATCATTTTGAGTAGATGCTAACCTCTTGCAGTACTCGAGAATATATGCGAA	TTTAATGTATGATAT	TAGATGCTAACCTCTTGCAGTAC	0.294959	0.77754	4	3	1	3	9	9	10	4	2	2	3	1	2	4	3	1	765	1028	797	673	830	841	643
883	I	2119790	2119837	-	SPAC20H4.05c	SPAC20H4.05c	SPAC20H4.05c.1	4	GT	AG	867	-5.53554	-4.82615	0.188645	0.296898	0.709385	4.03335	C	A	C	A	TTGTTTTTAGCAGTATACACGTAAGTCAGCAAAGTTGTTGAACATTGAATTCTTTACTAAAGCAGTAGCTTGCGTGACGCATATGCAT	ATACACGTAAGTCAG	ATTCTTTACTAAAGCAGTAGCTT	3.65005	5.00465	29	54	32	25	53	55	46	31	11	13	10	12	23	27	26	13	1044	1290	1021	884	1066	1088	834
884	I	2119571	2119613	-	SPAC20H4.05c	SPAC20H4.05c	SPAC20H4.05c.1	5	GT	AG	457	-6.66723	-6.64787	0.103029	0.532412	0.0193566	0.0713886	C	A	T	T	AGATAAGATAAAAATTCCATGTATGAGTTTACAAACTTTTATAAAAGGCTGCTAACCGAATAGTTATCAATAATACTGCTCAT	TTCCATGTATGAGTT	AAAGGCTGCTAACCGAATAGTTA	1.02273	1.0235	6	11	7	5	7	7	6	4	9	6	6	3	11	9	7	2	711	847	671	452	744	700	532
885	I	2123357	2123451	+	SPAC20H4.07	rad57	SPAC20H4.07.1	1	GT	AG	340.5	-3.66512	-3.02289	0.368493	0.179582	0.642228	3.13341	T	A	G	A	TGCTTCAGCATTTGAATTAGGTAAGCGTTTAGTAGTTCAATAAGCTTGCACATAAAAAAAAAATATTGGGTTTTTGTACCGGGATCTTAAAAGACGGAATTACTGACAGCTTTAGGAGAAGTAAGCACGGTTGAT	AATTAGGTAAGCGTT	GGAATTACTGACAGCTTTAGGAG	10.016	14.0503	38	45	28	29	70	56	44	43	30	55	51	34	85	71	63	54	601	592	514	301	630	564	365
886	I	2126158	2126200	+	SPAC20H4.09	SPAC20H4.09	SPAC20H4.09.1	1	GT	AG	530.5	-6.1812	-6.7672	0.446477	0.807904	-0.585996	-1.26967	A	C	A	T	ATTACCAATCACCAAATACAGTATGTAGCTGTTTTACCCTTACATTGCTGACGTTACATTTAGGAAACCAGTTGTTATATGCA	AATACAGTATGTAGC	ATTGCTGACGTTACATTTAGGAA	1.76442	1.82588	8	14	16	5	13	4	3	7	8	7	13	6	10	3	6	7	601	889	679	524	726	816	535
887	I	2126279	2126326	+	SPAC20H4.09	SPAC20H4.09	SPAC20H4.09.1	2	GT	AG	521.5	-4.98005	-4.54036	0.418816	0.316855	0.439695	1.67449	C	T	C	A	AGGATGTGGTAAAACAACTCGTAAGTATTTTGATTAGATGGTTTATTAAACTAAAAATAATCTTGAAGAAATCCCTCAATTTTTATAC	CAACTCGTAAGTATT	AACTAAAAATAATCTTGAAGAAA	3.26023	4.53221	15	28	23	9	38	32	19	13	26	34	20	12	36	42	17	26	534	833	633	511	670	769	516
888	I	2126392	2126439	+	SPAC20H4.09	SPAC20H4.09	SPAC20H4.09.1	3	GT	AG	279	-5.61315	-5.30145	0.453207	0.275003	0.311694	1.17595	C	A	G	A	GTATTATAGGATGTACACAGGTTAGTCACAACTTTGTTTATTTATCATCCTCCTAACTTATTTGAAAGCCCAGAAGACTCGTAGCAAA	ACACAGGTTAGTCAC	CCTCCTAACTTATTTGAAAGCCC	2.4872	3.25264	7	5	3	3	10	11	6	6	17	16	8	7	19	19	8	8	386	514	376	274	494	497	318
889	I	2126697	2126732	+	SPAC20H4.09	SPAC20H4.09	SPAC20H4.09.1	4	GT	AG	219	-4.00074	-3.96892	0.151286	0.220771	0.0318237	0.237817	A	A	G	T	CTACTAGGAGTTTTGAAAAGGTATTTAAATTTTCTATTCATAGCTGACAAATCAAGGATTTTAGAAAAGAGGAATG	GAAAAGGTATTTAAA	TTCATAGCTGACAAATCAAGGAT	8.0285	7.94716	17	24	26	14	33	32	28	19	19	20	19	10	15	16	10	10	326	331	324	203	362	359	261
890	I	2127505	2127550	+	SPAC20H4.09	SPAC20H4.09	SPAC20H4.09.1	5	GT	AG	384	-3.79231	-3.19352	0.138345	0.204338	0.598791	4.8531	G	A	G	T	ACCTTATGGCGGCTCTAGAGGTTTGTGAATTTTATTATAGCCGGCAAACAACTAATTTTTTTGAAGGACCTCTATCTTTTAGGTGT	CTAGAGGTTTGTGAA	AACAACTAATTTTTTTGAAGGAC	6.74197	10.0258	38	51	32	24	66	71	39	49	31	52	34	24	57	65	44	57	450	645	499	360	539	567	469
891	I	2127653	2127700	+	SPAC20H4.09	SPAC20H4.09	SPAC20H4.09.1	6	GT	AG	433.5	-4.94618	-4.13519	0.218806	0.107103	0.810991	6.65804	G	C	T	C	ATGCAAACATCTCCAAAGCTGTACGTACTCCCATATAGGAAATAAAGTACACGCTAACCCATCATTAGTTACTTACTTCCAACCAATT	AAAGCTGTACGTACT	ACACGCTAACCCATCATTAGTTA	3.15794	5.38732	21	28	18	14	40	43	37	46	14	29	14	15	28	35	36	28	552	755	605	419	653	710	597
892	I	2127870	2127911	+	SPAC20H4.09	SPAC20H4.09	SPAC20H4.09.1	7	GT	AG	275	-5.75438	-5.20738	0.897417	0.524409	0.547004	1.05253	A	T	G	T	CATCATTACCGCATTAAATGGTATGCTTCATTAATAAAGTTTAAAAGTGTATTAACATTTAGTTTTTGAATCTTTTGTCGGT	TAAATGGTATGCTTC	AAAAGTGTATTAACATTTAGTTT	2.30771	2.92864	4	5	2	1	7	4	8	7	17	20	13	3	21	14	24	13	374	453	376	273	496	521	381
893	I	2128233	2128270	+	SPAC20H4.09	SPAC20H4.09	SPAC20H4.09.1	8	GT	AG	304.5	-4.79969	-4.31007	0.108074	0.272967	0.489625	3.33552	C	A	G	A	ATGGATCATGTATTCTTCAGGTAAGCCTATTTGTTATAAGACTATTTTAACGTTTTAGCTGTCGAATCAGAAACTCAA	CTTCAGGTAAGCCTA	AGACTATTTTAACGTTTTAGCTG	3.51039	5.86738	23	31	19	12	35	31	27	34	11	19	16	7	18	22	17	29	468	647	482	295	578	613	450
894	I	2128481	2128522	+	SPAC20H4.10	ufd2	SPAC20H4.10.1	1	GT	AG	539	-6.24708	-6.16312	0.830009	0.608655	0.0839613	0.163149	A	A	G	A	TTATGAGTGATTTGGAAAAGGTAAGAGAAAAATTTCAGCTAATTGCTAATATTGGCCCATAGATTCGTCTTAAAAGGCTTGC	GAAAAGGTAAGAGAA	TTGCTAATATTGGCCCATAGATT	2.47907	1.95484	9	6	2	6	10	10	4	6	19	16	7	12	22	18	4	11	593	909	739	534	835	788	533
895	I	2129267	2129312	+	SPAC20H4.10	ufd2	SPAC20H4.10.1	2	GT	AG	297	-6.7776	-6.22118	0.989443	0.410316	0.556423	1.03893	C	A	G	T	TTCAAATGAATGTGATGCAGGTATGAACATCAATTTTTATCTTTTAGCATAAACTGATATTTTTAGATTATATTACAACTTGTGTC	ATGCAGGTATGAACA	GCATAAACTGATATTTTTAGATT	1.03361	1.39319	3	7	1	1	3	2	3	4	12	13	7	1	12	8	9	12	503	658	477	296	556	561	399
896	I	2131510	2131549	+	SPAC20H4.10	ufd2	SPAC20H4.10.1	3	GT	AG	868.5	-5.98117	-5.66977	0.2116	0.152753	0.3114	2.38643	C	G	A	A	GCTTGATGATGTGACACCGAGTAAGTTTTTTTTTTCCACTGTTAGTTACTAATTCTTTAGATGATACATTACGTGAGGAA	CACCGAGTAAGTTTT	GTTAGTTACTAATTCTTTAGATG	1.56619	1.93016	23	26	22	15	35	30	28	37	13	12	10	10	15	19	13	10	917	1324	1061	856	1152	1296	1194
897	I	2132427	2132544	-	SPAC20H4.11c	rho5	SPAC20H4.11c.1	1	GT	AG	75	-6.12414	-6.41815	0.0631532	0.847034	-0.294013	-0.692297	G	A	T	C	GGTAAAACATGCTTGTTGATGTACGTTTGCCCTTTTAGAAATTCTATTCATTGTTATCGAGCTTTTCAAATGTGAATTTGATTTATCTAAACAACAATTGTGTTTTTAAAGCGATTAATCTACTAACAATTATTTTAGTGTTTTTTCCAAAGGAACTT	GTTGATGTACGTTTG	TCTACTAACAATTATTTTAGTGT	1.65607	1.41864	2	4	2	2	7	2	1	2	2	1	1	0	1	2	3	0	141	169	114	74	162	181	185
898	I	2133703	2133781	+	SPAC23C11.01	SPAC23C11.01	SPAC23C11.01.1	1	GT	AG	381.5	-7.38551	-7.18724	0.495802	1.1241	0.198273	0.322766	T	T	G	A	GCGGTCGGTTTTGCGGTTTGGTAAGTTTAGGAATGAAGTTATTTCAACATTTCTTTCTTTCTCTTTCTTAAAAAATAAACTAACATAAATTTAAAATAGATACTTACACTTGCACTAGA	GGTTTGGTAAGTTTA	CTAACATAAATTTAAAATAGATA	0.608653	0.966585	1	3	2	2	4	3	3	1	7	2	6	3	11	6	9	1	534	710	580	379	682	691	462
899	I	2134097	2134149	+	SPAC23C11.01	SPAC23C11.01	SPAC23C11.01.1	2	GT	AG	506	-6.67315	-5.56697	0.653894	0.4596	1.10618	2.76802	A	T	G	C	ATAAGTCCGAAAACTGGATGGTACGTATATTTTATACTTTTATTTATGCCTACGTTTGTTAACTTAAACGCAGTTCTTTATTTTGCTTAATGC	TGGATGGTACGTATA	GTTTGTTAACTTAAACGCAGTTC	1.31159	2.27828	2	9	6	7	13	9	8	16	7	17	3	5	23	14	11	15	664	779	688	498	706	764	553
900	I	2134336	2134375	+	SPAC23C11.01	SPAC23C11.01	SPAC23C11.01.1	3	GT	AG	515.5	-5.81139	-4.22682	0.42063	0.133545	1.58457	7.18104	A	T	G	A	TATCTGAAGCATCGCTAATGGTAATTGTTATTTCCTTATTTCTGATTTTAACATATTTAGTTTTTGTATATTGCATACAC	CTAATGGTAATTGTT	TCTGATTTTAACATATTTAGTTT	1.9246	5.22918	8	15	6	4	45	35	34	29	25	37	18	9	45	50	43	37	851	1023	765	508	806	850	648
901	I	2134489	2134573	+	SPAC23C11.01	SPAC23C11.01	SPAC23C11.01.1	4	GT	AG	576	-3.06384	-2.48264	0.0986077	0.163026	0.581199	6.10094	A	A	G	A	CCTCCTAATATACTTCAAAGGTAAGTTCCAACATGTTTTACTTATTCACTATTACCAATTTCTTGCTTTTTTTTCGAGCAGTCGAATTTTAACATTTTTTAACAGTGTTCACTATCTAATCTCCA	TCAAAGGTAAGTTCC	ATTTTAACATTTTTTAACAGTGT	10.7788	15.2154	95	141	99	64	175	142	138	106	73	117	91	64	151	145	120	114	773	1083	753	512	809	876	670
902	I	2138845	2138897	-	SPAC23C11.04c	pnk1	SPAC23C11.04c.1	1	GT	AG	174	-4.92421	-3.64311	0.262324	0.144623	1.28111	8.55356	T	T	G	A	AGACGTGAACCGTTCAATTGGTGAGTTGACGCTTGTAATTTATCAAGGCCTATTAACATTTTTCACCCTTTAGATTTATCTTTCATCAAATAC	CAATTGGTGAGTTGA	TAACATTTTTCACCCTTTAGATT	4.03709	8.11276	9	13	7	7	21	22	16	15	8	7	6	5	19	23	16	22	217	323	250	165	249	245	214
903	I	2138410	2138448	-	SPAC23C11.04c	pnk1	SPAC23C11.04c.1	2	GT	AG	302	-3.48885	-3.11416	0.315071	0.247454	0.374682	1.87047	T	A	G	T	AGAAAAATCGGTTGTCATAGGTATGTACTCGATCATTTCAACGACTTACGCGATTTCAGACAACACAAACCCTACAATA	TCATAGGTATGTACT	AACGACTTACGCGATTTCAGACA	8.58845	10.7395	53	46	58	31	62	58	69	56	30	24	28	13	33	35	35	34	379	502	412	280	436	468	352
904	I	2138211	2138266	-	SPAC23C11.04c	pnk1	SPAC23C11.04c.1	3	GT	AG	213	-4.95703	-3.44589	0.311767	0.17689	1.51114	8.43145	A	A	C	A	TCCGTTACATTCACCATAACGTAAGTTACCTGTTGGAGCATTAGAAAGACTTAGAAGAATTCCTAACCAATTCTAGCAAAAACAACTTCCCGAGAT	CATAACGTAAGTTAC	GAATTCCTAACCAATTCTAGCAA	3.65384	9.33804	12	19	10	6	38	34	32	30	9	11	9	4	26	24	28	25	296	372	314	206	357	367	282
905	I	2145780	2145926	+	SPAC23C11.08	php3	SPAC23C11.08.1	1	GT	AG	679	-4.45263	-4.20042	0.101116	0.13268	0.25221	3.02377	A	A	G	T	AAAACGCCAAGATTTCCAAGGTATGCATGATTTGTTGAATTGAGAAAAATCGCATTGTCAGTCTCTTCGATTGATTGATTGCTAGTGACGGAGTAGGTCGCTGTGAGTGCGTTCTTCTCTTTTGTTTTGTAATTTTCATGTTGCAGTGCTAATGTCTGACTTTTTAGGAAGCTAAAGACTGCGTCCA	TCCAAGGTATGCATG	GCTAATGTCTGACTTTTTAGGAA	7.23001	7.48547	26	30	34	25	47	30	30	31	49	62	52	35	81	69	58	50	844	1100	886	625	1029	974	850
906	I	2145988	2146042	+	SPAC23C11.08	php3	SPAC23C11.08.1	2	GT	AG	812.5	-4.9828	-4.36249	0.159353	0.19068	0.62031	4.99244	A	A	G	T	TTCCTTTGTTACTGGTGAAGGTATGGAATCAATAGCAAAAGCCTCATGTATAGTTATTTACTGACCATATAATAGCATCTGAACAATGCACTCAA	GTGAAGGTATGGAAT	ATTTACTGACCATATAATAGCAT	4.34466	5.11089	26	31	38	20	68	62	50	29	40	42	48	27	70	62	59	48	1075	1276	1162	768	1270	1205	1099
907	I	2146171	2146325	+	SPAC23C11.08	php3	SPAC23C11.08.1	3	GT	AG	889	-5.12103	-4.33605	0.221144	0.119739	0.784979	6.24288	G	A	G	A	CTCTCACCAAATACAGAGAGGTAAGGAAAAATTCTTTATTTGAATGGTGATACGTGTACTTCTACTTCCTTGTTGGCTTAGAGATTTAAATTGTCTCAAGCAATGAAGGCGCAACAATTCATTCACTCATACCAAAATTTCATTCTCATAGTCACTTTTCTAACATCTACTCTAGCAACAAGCAAGATCTGCTAG	AGAGAGGTAAGGAAA	TTTTCTAACATCTACTCTAGCAA	3.09188	4.84939	17	33	25	22	60	73	48	49	44	47	58	36	85	78	67	85	1205	1596	1314	857	1518	1534	1254
908	I	2150745	2150783	+	SPAC23C11.10	mpn1	SPAC23C11.10.1	1	GT	AG	45	-0.209173	0.783011	0.507431	0.626323	0.992184	2.46175	A	G	A	A	ATTTCACGAACTTTATAAGAGTAAGAAGGTTTTAATGTTTTGATAACTCATATTCTTAGAAAAGCCAAAAACTTTTGAT	ATAAGAGTAAGAAGG	TTGATAACTCATATTCTTAGAAA	47.9174	63.1664	39	51	48	15	48	44	29	48	43	55	59	17	60	47	38	53	56	55	40	27	25	42	25
909	I	2150883	2150929	+	SPAC23C11.10	mpn1	SPAC23C11.10.1	2	GT	AG	65	-0.274089	0.676393	0.34892	0.457928	0.950482	3.30194	A	G	G	A	TGTTCAAACATATTTGGAGGGTAATAAATCAATTTTTATTTAACAAAAAGTTGACAATTATCAATAGTGGATTTGAGCAAGAAAGTT	TGGAGGGTAATAAAT	AAGTTGACAATTATCAATAGTGG	45.5166	61.6807	38	43	38	19	53	55	41	43	69	73	52	33	101	100	69	59	46	71	61	39	42	33	44
910	I	2151129	2151179	+	SPAC23C11.10	mpn1	SPAC23C11.10.1	3	GT	AG	72	0.318099	0.76	0.313241	0.340627	0.441901	1.90985	C	A	G	T	ACAAACAATTTGAATTACAGGTATACTCAGGACAAATAATCCATACTGTTGAGACTGACATATTAAAAAAGAACTTTAAAATTTCGACTGG	TTACAGGTATACTCA	AGACTGACATATTAAAAAAGAAC	55.6018	62.7561	80	94	64	43	112	97	67	83	58	70	40	33	81	66	37	57	55	49	52	33	42	47	40
911	I	2151343	2151385	+	SPAC23C11.10	mpn1	SPAC23C11.10.1	4	GT	AG	54	-1.94539	-1.90115	0.265075	0.356082	0.0442455	0.199343	G	A	G	A	CAAATAGGAATTTGAGAGAGGTAAGTAAAGGTTCAAATAAGCGACAATTTTAACGCCTTCCAGGACTTTTTACTTCACATATC	AGAGAGGTAAGTAAA	ACAATTTTAACGCCTTCCAGGAC	20.7007	21.4668	27	41	27	18	34	26	30	21	9	29	15	4	18	17	22	9	76	104	95	43	98	89	69
912	I	2152200	2152259	+	SPAC23C11.11	cka1	SPAC23C11.11.1	1	GT	AG	3348	-6.69303	-4.77721	0.223344	0.120481	1.91582	15.0989	T	T	T	C	CGTCTCAGTTTCCCGGGTTTGTACGTATTGTGAAGTTCAAATTTATAAAAAAAGGATAACAAATGACTAATTAGATTTAGATGCTCATGTTAATGAGGAG	GGGTTTGTACGTATT	AAATGACTAATTAGATTTAGATG	1.28416	4.72153	54	54	41	34	194	205	154	146	42	47	34	24	140	147	102	111	3961	5393	4293	3311	4388	4394	3684
913	I	2152541	2152698	+	SPAC23C11.11	cka1	SPAC23C11.11.1	2	GT	AG	2401	-8.91733	-8.16481	0.345946	0.0904896	0.752523	4.20892	G	A	G	A	ACATTGTCCGCGATCCAGAGGTAAGAATAAAAAAAAAAAGCTTTTTGTATTGAATCGTCTTGAAACTTGAAGGAGAAGAAATTTTGTGCTTTTCCGTCTATTGAGTTTATACGACTCTGGCTTTTGAACGTTTGATATCCATCAAACTATTGTATTTGTCGATACTAATATTTTATAGAGTAAAACACCATCTTTAAT	CCAGAGGTAAGAATA	TCGATACTAATATTTTATAGAGT	0.748852	0.885083	4	9	6	7	14	13	10	11	7	5	6	7	9	10	11	8	2913	3929	3342	2384	3531	3452	2819
914	I	2153012	2153072	+	SPAC23C11.11	cka1	SPAC23C11.11.1	3	GT	AG	2126.5	-7.10953	-6.73051	0.330421	0.166526	0.37902	2.04869	A	T	G	A	AGTAGATTTTCGAGAATATGGTAAGTTGCATCCACTTTTGTTAAATATATTTACGTTTCTTTTTTCCTAACCAAACTTTAGATTACTCCTTGGATATTTGG	AATATGGTAAGTTGC	TTTTCCTAACCAAACTTTAGATT	0.739542	0.935792	4	13	7	5	15	9	12	10	50	45	34	18	52	49	43	35	2868	3736	2993	2115	3254	3317	2632
915	I	2153375	2153467	+	SPAC23C11.11	cka1	SPAC23C11.11.1	4	GT	AG	2908.5	-5.319	-4.71179	0.213601	0.127757	0.607207	4.87927	C	A	A	A	TATTACGTTATGATCATCAAGTAAGTTACCGAACCTGAAGGTTTTTACAGGATCTTATACAATCACTTATTTTTTTAAGTGGTATATACTGTATAGTTACTAACTTAGCATAGGAGCGTTTAACTTGTCAAGA	CATCAAGTAAGTTAC	TAGTTACTAACTTAGCATAGGAG	2.49941	3.71791	131	234	192	125	254	231	209	200	25	39	25	20	93	80	83	72	3848	4777	4091	2834	4087	4398	3682
916	I	2156049	2156322	-	SPAC23C11.13c	hpt1	SPAC23C11.13c.1	1	GT	AG	2684	-6.11239	-5.93518	0.329091	0.217367	0.177216	0.898668	T	A	G	A	GGTGGATTCATTCCGGCTAGGTAAGTTGAACAAATAAAGAAGATAACAGGAAGAAGCGCTTCCTATAACGGCCTACTGCGTTAAAATTTGAATGGCAGCATCTTTGTGATTTCACAAATGATTGATTTTAACAATGCTTATCCACGATAAGGATTTTAAGGCTTTTATGTATGATCTTTTCAAAAGGACGCATCGTTTACCTGCATTTTCAATTGAGCCCAAGAATCCATCGTGGTGCATTCAAATTCCTTGCTCTTCTTATCTTCATATGGTTAACATTTGCTAATATAACAGAATCCTTCGTACTTTCCTTA	GGCTAGGTAAGTTGA	AACATTTGCTAATATAACAGAAT	1.54245	1.6564	66	65	53	69	62	77	65	52	35	48	34	33	38	40	52	39	3275	4736	3568	2631	3664	3655	2968
917	I	2160603	2160648	+	SPAC23C11.15	pst2	SPAC23C11.15.1	1	GT	AG	804	-6.00188	-5.94454	0.535727	0.180121	0.0573434	0.202915	A	T	G	C	ACTAGCGATATTAAAAAATGGTACGTATCAATTTAATACATAACTCATTTTAACCAATGTTGTTAGACAACTCAACGTTAGTGGCC	AAAATGGTACGTATC	ATTTTAACCAATGTTGTTAGACA	2.48522	2.49998	9	5	11	17	12	15	5	9	19	24	27	23	16	31	25	18	1042	1340	1223	771	969	1257	844
918	I	2160830	2160907	+	SPAC23C11.15	pst2	SPAC23C11.15.1	2	GT	AG	622	-3.56303	-3.62921	0.190665	0.150487	-0.0661761	-0.544889	A	A	T	T	AAGGCTTTACACAATGAAATGTATATATGGCTTATTTACTGAGTTGCTTTGAGATAGCTCTTTTTTTATTACTATTCACTTATTAACATGAACATTAGTGTCGATTTTCCCGGGTTTA	TGAAATGTATATATG	CTTATTAACATGAACATTAGTGT	8.67243	8.80374	73	91	78	43	79	75	61	57	76	90	74	37	64	80	60	57	783	1027	872	572	818	963	698
919	I	2167246	2167301	+	SPAC23C11.17	mdm28	SPAC23C11.17.1	1	GT	AG	1456	-6.93034	-6.05413	0.779687	0.276146	0.876213	2.11865	C	T	G	A	TAAAACCCCACATCAGACTGGTAAGGATATTAATGCTTTTTCAAATTGCTCTTCAATTTGTACTAACGTTTTGTAGGCTTTCAATGGAGGTTAGGC	AGACTGGTAAGGATA	TTTGTACTAACGTTTTGTAGGCT	0.909772	1.51423	1	6	7	11	20	15	21	13	13	26	28	33	49	47	43	28	1659	2255	1806	1434	2118	2409	1687
920	I	2169393	2169437	-	SPAC13F5.01c	msh1	SPAC13F5.01c.1	1	GT	AG	326.5	-2.59692	-1.76663	0.211731	0.123479	0.830296	6.77499	A	G	A	A	CTAATTTAAGCATTGACAGAGTAAGATTAAGTTTTAGATGAAATTTTTTTTAACTCGATACACAGGATGATCACACTTTCAGTTT	GACAGAGTAAGATTA	TTTTTTAACTCGATACACAGGAT	14.3582	22.7758	60	88	57	52	120	129	108	117	57	79	56	53	126	131	95	109	382	462	404	273	437	405	381
921	I	2169268	2169307	-	SPAC13F5.01c	msh1	SPAC13F5.01c.1	2	GT	AG	115.5	-1.84504	-1.17486	0.218522	0.208917	0.670183	4.43358	C	A	G	A	CAAAGTCGCTGAAATGGCAGGTAAGTTTTTGTTTGCAATACAACTAAACTGACGCTACAGGTATTCCAAAAAATGTCCTA	TGGCAGGTAAGTTTT	CAACTAAACTGACGCTACAGGTA	21.8381	30.752	37	44	35	30	77	68	71	47	33	31	30	27	73	60	61	39	116	145	139	87	155	148	131
922	I	2173384	2173424	-	SPAC13F5.02c	ptr6	SPAC13F5.02c.1	1	GT	AG	690	-4.60013	-4.82377	0.347921	0.151377	-0.223639	-1.17883	A	A	G	A	CATATGGGTGAAGTTCAAAGGTAATGACTTGGTTACACTATATTATTATTAACAGAGTTAGATCAAAGAAGAGCGGTTGTT	TCAAAGGTAATGACT	ATTATTATTAACAGAGTTAGATC	7.45896	5.05396	31	51	53	27	28	30	34	25	18	33	39	22	26	25	22	21	760	1005	807	655	819	838	682
923	I	2179118	2179379	-	SPAC13F5.04c	vta1	SPAC13F5.04c.1	1	GT	AG	39.5	-3.16084	-2.64944	0.226112	0.597334	0.511396	1.60137	G	G	A	A	TCCTGTCATAGCTTATTGGAGTAAGTGTTTAGTAGCTAAGTGATGAATTTGTAATATGGAAGGGTGTATGAAAAAAAAAATTGGAGAAAGAAAAATATAAAATAATAAAAAAATAACTTAAACCTTTTTTCTCTCTTGTTTACGTTGATGAAGTTTTCATAGTCTACATTTCGCTAGAGGGAATACTACTTTCCATAATACACCCTATTATAAGCACAAAGGAATTTGTTTCATCATTCGAGATATTCATTTGCTTGATTCACTAACTTGTACTATTACTAGGTCTATACTGGGCAGCTCAA	ATTGGAGTAAGTGTT	CTAACTTGTACTATTACTAGGTC	10.0555	14.9791	1	10	4	6	20	7	7	6	9	9	6	5	15	6	13	3	49	74	54	44	60	56	69
924	I	2178888	2179019	-	SPAC13F5.04c	vta1	SPAC13F5.04c.1	2	GT	AG	44.5	-4.06613	-3.14563	0.992825	0.293834	0.920499	1.77807	G	A	T	A	TCATTGAGCATTTAGAAGATGTAAGTTTAGAAAACATCCTTTTCCTTTTTTTAAATGTTGGCGAGGGTTTTTTCTCTTTTTTTTTTTTTTTGGATTACGAGACCAACTATGTAAATGTTTCTGTGGTACTAACCGCTCTATGGCGTGTGTAGTTACGTAAAAATTTGGGCGA	GAAGATGTAAGTTTA	CCGCTCTATGGCGTGTGTAGTTA	6.4602	10.7856	4	3	8	7	10	10	13	7	0	2	1	4	2	4	3	7	59	75	60	39	71	61	67
925	I	2178356	2178692	-	SPAC13F5.04c	vta1	SPAC13F5.04c.1	3	GT	AG	74.5	-4.16035	-4.90832	0.925479	0.552249	-0.747975	-1.38806	C	A	G	C	GGGGACCACCTACGGAACAGGTACGTGAGTCAAAAACAGCGAGAGCAAGTGAGACGGAATGAAAAAGAGTAACGAGCAGAACTTAGGAGAAAAAAAAAAGAAAACCACGATCAACAAAAATGAAAAAATGAAGGTTCTTTGGAAATTTTTTTATTTTTTATTTTTGTTTTGTCAAAAACAAAATCGTCTTTTCCAATTCACATTACCATGTGTTTTTTTTTTCGACTCGTTTCTTCTTTTGCCATTCTGAGGATTTCCTTCCTATCGGTATTTTTCTCTCTCGTTTGTATTATACAACGATGCTTTATGATGCTTATAACGATTTTTTGTTCCCTACTAACCCCTATTGCTACGTAGATTACCAAGTCAATCAAATT	GAACAGGTACGTGAG	TAACCCCTATTGCTACGTAGATT	5.9821	3.55567	2	1	1	5	2	2	2	5	15	4	6	4	7	4	3	1	67	88	87	70	87	108	118
926	I	2184268	2184313	-	SPAC13F5.06c	sec10	SPAC13F5.06c.1	1	GT	AG	179.5	-6.68954	-4.59385	1.62645	0.265174	2.09569	2.54343	A	A	T	A	TAAATTCTTTAAATGACAATGTAACCGAATCCCGTTTTTGCCCTTTTCTCAACTAACAGATTATAGAAAGGAATTCCTTCTACCGA	GACAATGTAACCGAA	TCTCAACTAACAGATTATAGAAA	1.62916	4.54635	1	6	4	2	13	11	6	14	0	12	7	1	16	18	10	9	269	382	267	177	290	332	249
927	I	2183960	2184188	-	SPAC13F5.06c	sec10	SPAC13F5.06c.1	2	GT	AG	186.5	-5.20343	-4.47745	0.468421	0.232862	0.725984	2.77565	A	A	T	A	AAATGATGGTTCTAAAAAATGTAAGTTAATATTTTGTTTTGTATCGAAACCATTTCCTCTTCATTCGTGTCCTAAGTATTTCAAAAGCTTTTTTTTAATCGCTGGAGCTTATTGTTATTTTGGGTTTACTTTCGATTTATGGTTTTCCTACTTCTGTCACAGTTATAATAGCCCAAAAAAATAATACCTCGAATACTATACGTTACATATTTTATTATATAGGTATGATTTACTAACAGAATGTTTCAGTATCTTCAATTGATGGGTCT	AAAAATGTAAGTTAA	TTACTAACAGAATGTTTCAGTAT	3.81435	5.12898	20	13	6	5	16	20	14	12	1	5	4	4	9	13	9	6	244	373	248	179	270	308	258
928	I	2181869	2181924	-	SPAC13F5.06c	sec10	SPAC13F5.06c.1	3	GT	AG	178	-3.37139	-3.08456	0.255852	0.177949	0.286833	1.84074	A	A	A	C	GGCGCTTTGTTGTTGCAAAAGTACGCACAATTTTTTGTTTTTTATCGAAAGTGATTAATTTACTGACTTTATCTAGTGATATTAATTTTTTCCATT	GCAAAAGTACGCACA	AATTTACTGACTTTATCTAGTGA	8.87314	10.6457	12	16	15	4	26	19	14	20	28	43	40	24	36	55	42	38	246	282	231	164	248	291	286
929	I	2181724	2181766	-	SPAC13F5.06c	sec10	SPAC13F5.06c.1	4	GT	AG	387.5	-4.69454	-4.07658	0.31585	0.266972	0.617958	2.98845	C	A	A	A	TTAAGTTTACTTATGGTCAAGTAAGTGAATATCTTTTAGGAGAGAAAGTTTGTTAACATTTAGAATTGACGTTCTTCCAGCAG	GGTCAAGTAAGTGAA	GAAAGTTTGTTAACATTTAGAAT	3.87992	5.8026	36	41	35	19	61	51	51	57	11	12	11	2	22	11	13	9	516	634	554	377	538	607	600
930	I	2185283	2185471	-	SPAC13F5.07c	hpz2	SPAC13F5.07c.1	1	GT	AG	42	-0.932908	0.223182	0.388497	0.232957	1.15609	5.10428	T	C	G	A	AAAGGCTCTTTATGTGGTCGGTAAGGTTTTAGCATAAACTGAAAACAATTGAGATATGAGCGCAAATTCAGTACAGCTGATGGTACTTTCGATAAAATTGCTTCATTTGTTTTTAGCGATTTCGTGGCAGGCGATTGGAAACCATCACAGAACGCTATTTACATGTCTAATATTGTAGAGATATTTCTTTTCTACTGACAAAAATTTAGGTCAAAAATACTGGCTGGAA	TGGTCGGTAAGGTTT	TTCTACTGACAAAAATTTAGGTC	34.8495	55.1541	25	17	22	20	78	109	92	63	12	14	11	14	52	81	80	69	29	39	38	25	64	72	63
931	I	2190510	2190696	-	SPAC1783.02c	vps66	SPAC1783.02c.1	1	GT	AG	238	-3.51573	-2.67816	0.109592	0.217572	0.837567	6.87617	G	A	G	A	GAAATTTACTCGCTGGAGAGGTAAGAATATGCAATACTTTAAATGCTTGATTGTTCACATAAATGTTGTTTAAATAGAACGCAAAAAAAAATAAAAGCAAAAAATAGAAGCCAATTATTTTGTATTATGATTCTTGACTTTAAGATCGAGTGTTTGTCAATTTCTCTTAACAAAATGACTTTAATGCAGATTCATTAACCCTTTTAGATCCGGGAACGGGCATAGCT	GGAGAGGTAAGAATA	AGATTCATTAACCCTTTTAGATC	13.4746	16.1275	56	65	42	30	80	94	77	81	14	18	14	8	55	38	24	33	382	501	346	201	470	501	282
932	I	2190181	2190244	-	SPAC1783.02c	vps66	SPAC1783.02c.1	2	GT	AG	390	-4.43256	-4.83076	0.136467	0.246325	-0.398197	-2.82809	A	G	G	T	TTATCAAAGTCAACTTCAGGGTATGCCCATTAAGTCCCTCGTGCATCTTACATTTTTTATTTTTCAGAAACTAATCATGAGTAGAAGTTTCGTTCAGGGTGATA	TTCAGGGTATGCCCA	CAGAAACTAATCATGAGTAGAAG	4.99166	3.95779	37	40	26	25	38	25	26	18	19	23	19	11	17	15	10	16	546	725	536	369	634	699	504
933	I	2189846	2189906	-	SPAC1783.02c	vps66	SPAC1783.02c.1	3	GT	AG	505.5	-4.41586	-4.44001	0.150808	0.226273	-0.0241459	-0.177593	G	A	G	A	TCGTAATTCTATTTCCAGAGGTAAGTGAAATATTACATATACTTGTGTTTTCCTAAGAAAACAAAGGGCTGATCATTTTAGGGTGTTTGTACAAATGGAAG	CCAGAGGTAAGTGAA	CAAAGGGCTGATCATTTTAGGGT	4.53128	4.48801	26	38	39	24	43	37	35	35	34	43	32	23	38	25	30	36	750	814	721	481	859	841	672
934	I	2193164	2193288	-	SPAC1783.04c	hst4	SPAC1783.04c.1	1	GT	AG	592	-6.14355	-5.68136	0.514117	0.391141	0.462193	1.43095	C	T	G	T	GCGCATAGTCGTTGTTACTGGTATGTTGCTTATTTATGGTTTTCCTTCTTTTATTTTAACTTTTCACTTAAAAAAAAAGTGGGATTAAAAAAAAAATTAAATATTATAATCGTACAAAGGCTCATTTACTAATACGTTTAAACAGGTGCTGGAATTTCTTGTGAT	TTACTGGTATGTTGC	TTACTAATACGTTTAAACAGGTG	1.62698	2.02613	14	20	14	6	11	19	24	11	16	17	8	4	15	15	14	12	826	1008	796	587	811	884	664
935	I	2199762	2199825	-	SPAC1783.06c	atg12	SPAC1783.06c.1	1	GT	AG	174.5	-4.90449	-4.81809	0.382445	0.319121	0.086405	0.346939	G	A	G	T	AGAGAAAGAGAATCGAAGAGGTTTGTAATGAATTAGTGCTAGCCTTCACGTTTCATTTTTCAATTGTTTAACCATTATTTTTAGTTAATTTACGATTTAAAGCA	GAAGAGGTTTGTAAT	TGTTTAACCATTATTTTTAGTTA	3.37925	3.66474	11	16	17	7	12	11	18	12	1	2	3	2	1	5	1	1	216	261	210	170	238	246	206
936	I	2199571	2199624	-	SPAC1783.06c	atg12	SPAC1783.06c.1	2	GT	AG	146.5	-4.63312	-3.61711	0.507315	0.541315	1.01601	2.73901	T	T	G	A	TACCGATGAACTCTTCCTTGGTAAGTTTGTCCGCTTATACAAACTCAAAACTTTCTCTAACTTATAATCCATAGGTACTGTACGTTAATTCATC	TCCTTGGTAAGTTTG	CTCTAACTTATAATCCATAGGTA	4.11986	7.96381	8	8	7	5	15	17	18	6	6	7	15	4	22	10	27	13	181	239	165	142	227	211	163
937	I	2215736	2215791	+	SPAC18G6.03	ypt3	SPAC18G6.03.1	1	GT	AG	4791.5	-5.49595	-5.47677	0.0875417	0.138317	0.0191749	0.234279	C	A	G	T	GGGTTCATTGTAATTTACAGGTATATACCTTGATATTATTTGACCTTAAATATTTGTTAACAAAAATTGTTCGTAGATTTACCGATAGAGAACTTA	TTACAGGTATATACC	TTAACAAAAATTGTTCGTAGATT	2.25684	2.3037	96	136	99	78	120	123	89	71	158	224	158	121	195	185	154	128	5691	7478	6084	4689	6373	6604	5436
938	I	2216242	2216485	+	SPAC18G6.03	ypt3	SPAC18G6.03.1	2	GT	AG	5096	-7.2067	-6.07101	0.0974753	0.0745845	1.13569	18.5061	C	T	G	A	AGAAGCCCAGGCATTTGCTGGTAAGTAATTTTGTTGGTGAGATATGGAGTTGTTCGGACGGGAAGTAGTGAAACCGGCTTTAGCCGCTCTCACTTTATTCCGTTCATCGTTTTTAGCAATTTTGAACTGCTTGAAGCGTAGAAGATCTCTTTTTGTTTTGAAATATTATTCACCTTGTCGATTCCATTCTCTGTTTATTAAGCACATTTGTTTGCCTCTGATTCGTCATAATTTTTTGAACATAATTAACTAATGTTTTTACAGCTGAAAATAACTTATCTTTT	TTGCTGGTAAGTAAT	ATTAACTAATGTTTTTACAGCTG	1.44003	2.00909	22	38	26	15	81	101	67	85	63	78	74	49	112	123	144	104	6504	8467	6766	5063	6713	7388	6658
939	I	2216567	2216620	+	SPAC18G6.03	ypt3	SPAC18G6.03.1	3	GT	AG	5358.5	-6.19441	-6.15657	0.12706	0.124759	0.0378374	0.424971	C	T	G	T	TTTCCAAACAGTTTTGACTGGTATGTTTATTCGTACTTGCTTTGATTTCTTCAAGTTTTACTAATCTAGCGTAGAAATTTTCCGAATTGTCTCC	TGACTGGTATGTTTA	GTTTTACTAATCTAGCGTAGAAA	2.31267	2.02412	28	33	25	22	31	24	36	39	195	187	168	123	198	183	172	155	7302	8919	7203	5272	7422	8096	7085
940	I	2218570	2218715	-	SPAC18G6.04c	shm2	SPAC18G6.04c.1	1	GT	AG	1475.5	-4.92413	-3.94905	0.159931	0.0931076	0.975083	10.5381	A	A	G	A	TTTCTGCTAATCAAAAAAAGGTAAAGAAGTTTATTTAAACGCGCTTTTTTGGAGCAAGCAATGACTGTATTTTCTATCTGTGCTGTTTGCTACTATCAACAGGCGATAGATTGACTTGCTCAAATGATTTATGAAGTGTTCTAATAAAGTTCTAACGATAATTAAGTTACTCAAAGCACCATTGGC	AAAAAGGTAAAGAAG	AAGTTCTAACGATAATTAAGTTA	3.21427	6.08623	102	157	135	87	213	204	166	169	26	19	25	12	40	50	23	17	2068	2651	2087	1661	1888	2148	1381
941	I	2227120	2227192	-	SPAC18G6.05c	gcn1	SPAC18G6.05c.1	1	GT	AG	838	-5.59041	-5.0145	0.233265	0.310014	0.575907	2.96882	A	A	G	A	GCATATTTGTCGTACTCAAGGTAATTTAGACTTCTAGACTACTAATTTTATGAAAACTGGTGAAGTTCTTTTTGTTCTAACTTTTCATTTCAGATATTGACGAAGAATCAGCT	CTCAAGGTAATTTAG	GTTCTAACTTTTCATTTCAGATA	2.21441	3.14381	24	29	37	21	39	51	26	26	12	17	15	21	26	34	15	21	819	1411	1178	903	978	1064	849
942	I	2238905	2239047	-	SPAC18G6.11c	rrn3	SPAC18G6.11c.1	1	GT	AG	410.5	-2.02028	-0.457881	0.182029	0.0914006	1.5624	15.3412	A	T	T	A	CGGCTTAGTTTTTGGAAATTGTAAGGAAATGTTTTATTAATAAGAGAGATATAGCAATGTTTGGTTTTTTAAGCAATTGGGTCAACTTGACTTGAAACAGTTTATTTCCACATTTACTTTACTCTTAAGTTTTGGTTTAACTTTGAAACTAACTATTACAAAGTTTAGAATAACCATACGTGA	GAAATTGTAAGGAAA	TGAAACTAACTATTACAAAGTTT	21.8194	43.0275	190	262	221	128	545	495	280	323	74	93	70	53	226	186	81	93	602	777	575	311	493	457	252
943	I	2243678	2243737	+	SPAC18G6.15	mal3	SPAC18G6.15.1	1	GT	AG	881.5	-0.396871	-0.123367	0.0791514	0.0997903	0.273504	4.29464	C	A	A	C	TCTTAGCTTGGATCAACCAAGTACGCTTTAATATCTTAGTTAGATTGAAAAAATTATCAGCTTACTGACTTATTTTAAAGGTTACAAGCCTTGGTTTGAC	AACCAAGTACGCTTT	CTTACTGACTTATTTTAAAGGTT	43.1965	47.8652	399	580	490	350	524	585	409	486	476	681	585	407	624	700	504	559	614	774	707	502	629	643	541
944	I	2250978	2251026	-	SPAC13D6.03c	trm9	SPAC13D6.03c.1	1	GT	AG	355	-5.67682	-5.30502	0.129554	0.152043	0.371793	3.72252	A	A	G	A	TCTCAGATACTCGATACAAGGTAAGTTAATACAACGATATTTAATTAAAGCTAATCAGTCATTTTGTAGCCATGGCCAGTGGTTGAAAA	TACAAGGTAAGTTAA	GCTAATCAGTCATTTTGTAGCCA	2.2669	3.0158	12	26	15	11	21	21	11	15	7	3	6	5	6	7	9	3	541	774	520	371	577	552	343
945	I	2252913	2252980	-	SPAC13D6.04c	btb3	SPAC13D6.04c.1	1	GT	AG	365	-3.68964	-3.41374	0.359336	0.174229	0.275905	1.38178	G	A	G	T	GATTTGGAAGTTGTCAAGAGGTATGTGCAATTTAAAAATATTGAATCGATAAACAATTTTAACTGCAATTGCTAAATTCAAAATCCAGTTTGGTCGAAAACTATAACA	CAAGAGGTATGTGCA	TTGCTAAATTCAAAATCCAGTTT	17.325	16.7225	30	62	58	38	64	69	60	71	21	25	26	18	38	41	25	28	463	580	459	295	586	625	473
946	I	2252771	2252820	-	SPAC13D6.04c	btb3	SPAC13D6.04c.1	2	GT	AG	267	-4.85442	-3.96192	0.272268	0.295081	0.892503	4.44584	C	A	G	T	TCTTTGCGGGCATGAACCAGGTATGCTATGAATGTTTTGCTCTCAATTATTATATTTTCTCACGCTTAAGTTGTAAAATTTCTTCTTGAA	AACCAGGTATGCTAT	TATATTTTCTCACGCTTAAGTTG	3.48051	6.23091	16	28	13	11	37	34	30	20	9	15	11	5	34	29	26	17	384	471	392	259	478	483	384
947	I	2258624	2258671	-	SPAC4G9.04c	pcf11	SPAC4G9.04c.1	1	GT	AG	590.5	-4.01542	-3.4881	0.192233	0.0699133	0.527324	5.15589	A	A	A	T	TTGAAAAACATATCCAAAAAGTATGATTTAACCTTGATTGAAACATATGTGCTAACTCTTATTTACAGTGCCCACCTAACTGTAAACT	CAAAAAGTATGATTT	GTGCTAACTCTTATTTACAGTGC	6.01443	8.21268	60	82	70	33	83	85	80	75	37	55	40	24	51	60	53	49	753	1005	841	562	740	820	708
948	I	2260708	2260778	+	SPAC4G9.05	mpf1	SPAC4G9.05.1	2	GT	AG	13	-7.43426	-8.2038	1.79424	0.14813	-0.769537	-0.854879	A	A	G	A	CAACCATAAGCAAATGGAAGGTAAGTCTTTCTTCAAATTTAAGCTTCATAATGTAATTGAAATTCCCTTTCGCTAATGATTCTTTTTTTAGGCTATGATAGAGCAAATTAT	TGGAAGGTAAGTCTT	GCTAATGATTCTTTTTTTAGGCT	0.833333	0	2	0	0	0	0	0	0	0	0	0	0	0	0	0	0	0	29	22	14	13	16	14	13
949	I	2261313	2261354	+	SPAC4G9.05	mpf1	SPAC4G9.05.1	3	GT	AG	17.5	-3.64401	-2.90075	1.17919	0.999828	0.743263	0.961526	A	A	G	C	ATTGTAAAGAAAAAGATAAGGTACGTTTGAATGTTATTAAACATGAATTAACAAATCATTAGAGGACTTGCTTAGATGAAAT	GATAAGGTACGTTTG	ATGAATTAACAAATCATTAGAGG	8.58271	13.0596	0	3	3	0	5	8	1	2	1	2	6	3	4	8	1	1	21	24	25	19	25	27	17
950	I	2262341	2262386	-	SPAC4G9.06c	chz1	SPAC4G9.06c.1	1	GT	AG	1069	-8.57258	-8.28995	0.859966	0.617594	0.282629	0.533889	T	A	T	A	GAACCGAAAAAGATAGATATGTAAGTCTTAAAATTCTTTATTAATTACAAAAACTAATAAGAATAGAAAAGGAAAGGGAAGAGCCA	AGATATGTAAGTCTT	ACAAAAACTAATAAGAATAGAAA	0.692613	0.805405	9	8	3	6	7	6	5	10	1	2	0	2	2	1	1	4	1308	1717	1414	1059	1411	1564	1248
951	I	2262130	2262194	-	SPAC4G9.06c	chz1	SPAC4G9.06c.1	2	GT	AG	2311.5	-6.46876	-6.28019	0.0890783	0.253914	0.188579	1.40163	A	C	G	T	TTATGATGATATCCATGACGGTATGAGTCCTTAGACAGTTTAACGCTAACTGCCTGTTGCATTTTACTAACTTGACGTATTGTAGAAGAGCCTGAGGATTATTCA	ATGACGGTATGAGTC	ACTAACTTGACGTATTGTAGAAG	1.69041	1.81464	48	64	60	42	55	70	47	69	8	9	7	11	7	11	8	11	2513	3511	2796	2278	2757	3029	2461
952	I	2276975	2277025	+	SPAC4G9.12	idn1	SPAC4G9.12.1	1	GT	AG	2313	-4.6475	-1.93019	0.0730863	0.0601126	2.71731	57.4293	G	T	C	A	TGGCTGTGTTTAACCAAGTCGTAAGTGTCTGCATTTTTTCGGTATTTCTTGCCGCTTACCACAAACTATAGTACCTTTGAAAAGTTGGCTG	CAAGTCGTAAGTGTC	CCGCTTACCACAAACTATAGTAC	3.9104	21.9578	84	98	82	68	487	554	445	405	136	175	147	122	645	683	578	553	2760	3570	2954	2218	2120	2353	1875
953	I	2278995	2279090	-	SPAC4G9.13c	vps26	SPAC4G9.13c.1	1	GT	AG	429.5	-4.43272	-1.1858	0.398861	0.0661124	3.24692	16.0618	A	C	A	A	ATGAGACTGTGAAAGGAACAGTAAGTGCAAACGTGCACGTTCAGTGTATTTTGAAATAAATAATCTGTTGCAACAGCTTGGATTTTTATATGTTTGTACGACTAACGACGGTATAGGTGATGATTCGTTTAAAAGA	GGAACAGTAAGTGCA	TACGACTAACGACGGTATAGGTG	4.74763	32.7126	26	33	38	34	315	361	330	291	13	24	17	19	222	230	234	154	560	708	557	402	621	665	606
954	I	2280443	2280491	+	SPAC4G9.14	sym1	SPAC4G9.14.1	1	GT	AG	354	-7.16212	-6.84461	0.834197	0.335029	0.317508	0.70639	A	A	T	T	ATGTTCATAGCGAAATCAATGTATGTTTGATTATTTCTGTGTATTTAAATAAATACTTACGATAATTAGAGTAATCGGATTATTAATAT	ATCAATGTATGTTTG	TAAATACTTACGATAATTAGAGT	1.59117	1.16984	3	5	4	1	5	4	2	3	4	5	6	1	8	6	3	3	398	634	454	349	563	564	385
955	I	2280767	2280859	+	SPAC4G9.14	sym1	SPAC4G9.14.1	2	GT	AG	712.5	-5.02756	-4.51299	0.249512	0.279619	0.514578	2.7462	A	T	G	C	AATTCGTTATGCTGCCTATGGTACGTTAAAGGTTTGCATTACTTTGAAACCTTATAAAGTGAACCTTGTTATTTCTCCCTCTTTCTATGCAAGATACTAACATAATTGAACAGGTCTATGCCTTACTCCTATC	CCTATGGTACGTTAA	ATACTAACATAATTGAACAGGTC	3.01882	4.35572	24	45	25	30	55	44	34	48	30	32	24	23	47	34	43	42	889	1311	962	686	1090	1146	904
956	I	2280883	2280991	+	SPAC4G9.14	sym1	SPAC4G9.14.1	3	GT	AG	608	-6.03275	-4.57287	0.102143	0.122935	1.45987	18.2676	C	A	A	A	TATGCCTTACTCCTATCCAAGTAAGAAAAACTACTCTTAATGATTAAATTCAGTATCAAAGTTCACAATGACTTTTGATACCAAGTTTGATTATGTGTACACCAATTTTTTATGCTAACGCGAATCTAGTTCCGATGGTTTGTTGCCTT	ATCCAAGTAAGAAAA	TTATGCTAACGCGAATCTAGTTC	1.50129	4.06049	15	19	18	12	43	48	43	43	9	14	8	8	35	38	20	26	811	1164	851	598	982	972	820
957	I	2281121	2281167	+	SPAC4G9.14	sym1	SPAC4G9.14.1	4	GT	AG	423	-4.22108	-3.44987	0.0977478	0.0749187	0.77121	12.5241	A	T	G	C	TGTTTTTCTTTTTATTCATGGTACTACTATTATCAACAAATAAAGCATCAGAATTAACAGTTTTTAGGGTATCACCGAATGCAAGTC	TTCATGGTACTACTA	TCAGAATTAACAGTTTTTAGGGT	5.0891	8.38422	41	57	47	35	86	82	63	51	19	31	19	11	52	46	37	39	614	818	607	400	749	668	536
958	I	2281240	2281307	+	SPAC4G9.14	sym1	SPAC4G9.14.1	5	GT	AG	510	-5.91646	-4.87763	0.813585	0.16932	1.03883	2.50014	A	A	A	A	ATTACTGGCCTACATTAAAAGTAAGGAATCTCTTTGACATTTGCACCAGCTGCCTTAAATTATTATAGTCATTTGCTAACATATTTAGGCTAATTATATACTTTGGCC	TTAAAAGTAAGGAAT	TCATTTGCTAACATATTTAGGCT	1.861	3.29955	12	31	11	17	35	40	28	30	5	20	4	13	21	35	20	25	827	1088	743	494	962	976	718
959	I	2282243	2282302	+	SPAC4G9.15	ifa38	SPAC4G9.15.1	1	GT	AG	1023	-4.85144	-4.54175	0.366535	0.159809	0.309684	1.54897	A	A	G	T	TTGCAATATGGACGGAGAAGGTATATACACTAATATTTGTGTTTTAGGGTATAATATTTAGAATACTAATAGACTTTTAGTTCTTGCAAACAAATCTTGC	GAGAAGGTATATACA	GAATACTAATAGACTTTTAGTTC	3.41909	4.12923	9	9	4	5	22	15	11	10	102	99	86	51	95	123	69	76	1156	1669	1268	1077	1324	1449	1091
960	I	2282434	2282482	+	SPAC4G9.15	ifa38	SPAC4G9.15.1	2	GT	AG	1639	-7.29727	-7.01007	0.525226	0.422363	0.287199	0.852245	A	A	G	A	TCTTTGCCAAAGGTGTCAAGGTAAGAAAACTATTATATCAATCCTTAGACAGTGCTCTAACTTCTTTAGCTGTCTGTTTACGGAGCCAA	GTCAAGGTAAGAAAA	CAGTGCTCTAACTTCTTTAGCTG	0.666469	0.974346	3	7	5	2	7	8	8	6	28	36	24	10	26	27	34	13	2025	2663	2050	1633	2151	2394	1842
961	I	2284718	2284844	-	SPAC4G9.17c	mrp5	SPAC4G9.17c.1	1	GT	AG	1098	-5.06119	-5.05489	0.304504	0.175258	0.0062996	0.0358607	C	C	G	T	ATTACGATCTCGTCCAGCCGGTATGTTGTTCATTTGTTCTATAAATAATCTTTTAAAAGCTTAGACAGTTCTGTTTTCTGTTTATCGATTAGTTTTATTCGACATGTTTACTTGTCCTGCAATGACAATTTTACTAACTAAATATAGGTTTTGGACTTCGATGCAAC	CAGCCGGTATGTTGT	ATTTTACTAACTAAATATAGGTT	3.11565	3.0536	52	53	51	38	46	46	49	33	40	48	32	12	37	47	34	28	1178	1749	1364	1071	1415	1399	1268
962	I	2289547	2289947	-	SPAC4G9.20c	SPAC4G9.20c	SPAC4G9.20c.1	1	GT	AG	1748.5	-5.23585	-5.16677	0.0374555	0.140117	0.0690818	0.952608	T	C	G	T	AGGGCGCTCTTTCGCAATCGGTATGTAAAGTGTGGTTGAAGTGGATATTTTTCATTTAGTTTGATTTTTATCCGACAAAAAATGCAGCGTTGATTATTTTTTTAGGGAAAGGGGTTTAGTTTTATTCATTCTTTCTTTTCTTCAGGTTTTTGTTTCTTTCATTCTTTATTTTTTCTTTTTTTTTGTTTGTTTGTTTCTTTTTTTTTTATTATATTTTTCCTTCTTCTTCTTCTCCATAATCCTTTCTTTTGTTTCCTGTTTAATGCCCTAATGCACGAAAAAGGTGATAAAAACTTATTGGCAATACTAGTTTTTTCTTTCGTATCTTTTTACTTTTTCTTGTTTTGCTCCCTCCAAAATGATGAAAACACTGCATTTATGAATCTCCTTCATCTTCCC…	CAATCGGTATGTAAA	TCCTCTACTAACTTGTTTAGACT	2.6168	2.82113	80	118	94	67	114	96	72	84	18	24	17	20	15	24	21	21	1821	2631	2081	1705	2150	2224	1893
963	I	2294894	2294939	-	SPAC13G7.01c	erg7	SPAC13G7.01c.1	1	GT	AG	702.5	-8.0815	-6.94977	0.611984	0.398795	1.13174	3.09872	T	T	A	A	ATTTCCTAGGTTTTGATTTAGTAAGTAATCGTTTTCTGTTTTATGGCATATACTAACTTTTCTTAGGATCTACCTAAACGACCTCC	GATTTAGTAAGTAAT	CATATACTAACTTTTCTTAGGAT	0.3872	1.14334	1	7	1	1	1	8	7	7	6	8	5	2	9	9	9	7	861	1235	915	701	925	1043	796
964	I	2293755	2293810	-	SPAC13G7.01c	erg7	SPAC13G7.01c.1	2	GT	AG	1183.5	-6.29256	-4.91781	0.715856	0.135332	1.37475	3.77401	C	A	G	C	AGTTTTTGGATCGACAACAGGTGCGCTTCTTTTTTTCCAAATATGTTGAATTAGACGATGACTAACTTTAATTTAGATTCGAACGCAATATGAAGG	CAACAGGTGCGCTTC	GATGACTAACTTTAATTTAGATT	1.40192	3.2267	19	33	10	30	60	63	45	45	13	29	13	23	54	48	39	33	1506	2054	1612	1157	1558	1592	1339
965	I	2293089	2293136	-	SPAC13G7.01c	erg7	SPAC13G7.01c.1	3	GT	AG	1307.5	-4.4523	-4.31727	0.0557571	0.0541005	0.135033	3.4762	A	T	G	T	GATGGAGTGAGAGTTACATGGTATGGATACAAAATAGATAATGGGAGATTGACTAACGGATGATTTAGGCTTGTGTTACTGGAGTTTA	TACATGGTATGGATA	TTGACTAACGGATGATTTAGGCT	4.42119	4.86202	124	156	124	98	151	137	128	112	26	43	18	13	27	39	25	32	1573	2133	1612	1252	1702	1771	1599
966	I	2299134	2299192	+	SPAC13G7.03	upf3	SPAC13G7.03.1	1	GT	AG	505.5	-4.22339	-3.6162	0.322219	0.358056	0.607199	2.52109	T	G	G	T	AAAGGGAAAGCAACTGTTGGGTATTTATTTATTTCTTTAACCTTTCTTGCAAATAGTTACTAATATCGTGCCTTTGTAGTACTCGATCTGAATTGCTAT	TGTTGGGTATTTATT	CTAATATCGTGCCTTTGTAGTAC	6.57603	8.3163	35	58	47	21	58	59	38	47	32	38	28	16	50	58	26	37	598	807	590	480	552	597	553
967	I	2299300	2299349	+	SPAC13G7.03	upf3	SPAC13G7.03.1	2	GT	AG	321	-2.23817	-1.58064	0.0962708	0.170956	0.657528	6.70265	A	G	A	A	TACCTTCATAGATAAGAAGAGTAAGTTGTTACCATTCAAATTTTTCTTTTTTAACTCAAACATGCATTAGACAACACTTATAGGGCAATT	AGAAGAGTAAGTTGT	TTAACTCAAACATGCATTAGACA	18.4365	25.9573	73	97	79	66	109	116	105	113	52	73	54	54	85	75	83	76	300	406	335	258	320	314	269
968	I	2309213	2309258	+	SPAC13G7.07	arb2	SPAC13G7.07.1	1	GT	AG	232.5	0.125002	0.471845	0.200471	0.272413	0.346843	2.05095	T	T	G	G	ATTCTATTTTGCTGTACTTGGTAGGGTAATCATTTAATTCAGGAGTTAACTTGCAATTGAAATTAGATCACGTTTACAGTTGGACT	TACTTGGTAGGGTAA	TAACTTGCAATTGAAATTAGATC	54.6973	58.4956	150	182	137	106	199	212	185	156	161	189	149	115	222	239	203	164	116	182	144	106	148	171	110
969	I	2309570	2309609	+	SPAC13G7.07	arb2	SPAC13G7.07.1	2	GT	AG	244	-3.45661	-2.63096	0.386784	0.154505	0.825655	3.96471	A	G	G	T	AAAGCATTAATTTCCCTAGGGTATGTGCAAATTTATTCAATAATGTTTACCAAAATTTAGACAACCCGTTATTTCACCTC	CCTAGGGTATGTGCA	TAATGTTTACCAAAATTTAGACA	8.73074	13.9754	29	48	19	23	65	58	47	44	28	46	24	19	58	71	58	47	322	375	330	222	388	370	299
970	I	2309668	2309713	+	SPAC13G7.07	arb2	SPAC13G7.07.1	3	GT	AG	194.5	-4.76811	-4.04021	0.243466	0.177358	0.727901	4.83307	A	A	G	A	TAAAAAATCTATCATAAAAGGTAAGATTGATTCCTAATATCCAATGAAATTTTTAACAAAGAATAGACGTCGAGACTCCAGAGAGC	TAAAAGGTAAGATTG	AAATTTTTAACAAAGAATAGACG	3.71449	5.81411	10	6	11	8	22	19	19	19	11	12	12	7	23	18	16	12	291	311	271	187	309	332	304
971	I	2309947	2309997	+	SPAC13G7.07	arb2	SPAC13G7.07.1	4	GT	AG	409.5	-1.26198	1.68259	0.110865	0.152467	2.94458	31.24	G	A	A	A	ATGTTAGCTACCTGATAGAAGTGAGAAAATAATCTTTTCAAATGGAAATAAATAATAACTAAGACTTTCAGCATGCACGAAATTATCTCCC	ATAGAAGTGAGAAAA	ATAATAACTAAGACTTTCAGCAT	29.4683	76.2573	155	179	176	108	401	441	418	372	139	220	181	125	410	479	463	422	382	459	393	293	108	150	148
972	I	2310089	2310129	+	SPAC13G7.07	arb2	SPAC13G7.07.1	5	GT	AG	285	-2.35284	-2.23894	0.0720665	0.12978	0.113902	1.53458	C	A	G	T	CATACCTAACTTTTCAGCAGGTATGGAAACCTTGACTTAGAACAAAATTTTAACAAGTTAGGAAAATATATCGATGAATTC	CAGCAGGTATGGAAA	ACAAAATTTTAACAAGTTAGGAA	16.4252	17.5943	58	84	80	58	81	108	96	92	43	51	48	38	66	62	65	58	271	358	311	237	387	363	366
973	I	2311572	2311693	-	SPAC13G7.08c	crb3	SPAC13G7.08c.1	1	GT	AG	812	-5.01341	-4.60889	0.203227	0.20509	0.40452	2.8021	A	A	G	G	ATATTCACAATTTTGGAAAGGTAGGTTCTCTCTGCACTGCATTAGTTGTACGCTTACTTCGTTTATAACAGCAGTTTTACAGCTAATTTCAAGCTAAAGTAGCTAAACACATTTTAAATGAGTAAAACTAATACAAGTGTAGGAAATTTTGGATCAATCAAT	GGAAAGGTAGGTTCT	TAAAACTAATACAAGTGTAGGAA	4.04199	5.53291	46	85	57	35	48	67	49	41	22	44	35	25	44	36	25	22	1299	1823	1349	1036	1270	1176	764
974	I	2310518	2310560	-	SPAC13G7.08c	crb3	SPAC13G7.08c.1	2	GT	AG	1245	-6.33439	-5.85987	0.297987	0.231517	0.474517	2.51497	G	T	C	T	AAATCAGCTCTGATATTGTCGTATGTCCACTTCTTAAAGATTTTGAACTAACATAATTTTTAGACACAAGGCTCAGAGTCCAG	ATTGTCGTATGTCCA	TGAACTAACATAATTTTTAGACA	1.3909	1.83513	25	42	27	17	27	35	20	30	18	38	27	11	24	28	22	27	1898	2583	1963	1445	1819	1807	1221
975	I	2313962	2314048	+	SPAC13G7.10	teb1	SPAC13G7.10.1	1	GT	AG	313	-6.69636	-6.20919	0.381024	0.583502	0.487174	1.39814	A	T	T	T	TACTACGGGGATGTCAAATTGTATGTTAATTCAATACTGACATTGTCTTTTTATTAGTAATTGAATATATAAAAATGATTTTTTTTTCGAAAACTAACCGTCTCTAGCATGGTGTTGGTAATTGGAA	CAAATTGTATGTTAA	CGAAAACTAACCGTCTCTAGCAT	1.83229	1.75665	3	9	7	2	6	11	6	4	4	4	3	2	7	11	2	7	364	535	464	308	483	485	476
976	I	2314132	2314189	+	SPAC13G7.10	teb1	SPAC13G7.10.1	2	GT	AG	386.5	-5.28904	-4.24765	0.234481	0.353081	1.04139	4.91397	C	A	G	T	CCCAATGATTTAAAAGACAGGTATGCATGATCAAATTTTTTTCATTGCCTAAATCAATTGCTAATGGGTATATGCAAGATTTCGGACAATTTTACCAG	AGACAGGTATGCATG	TGCTAATGGGTATATGCAAGATT	2.54528	5.22335	12	12	10	9	38	26	23	25	16	14	17	12	44	34	23	27	467	626	557	376	553	617	553
977	I	2315350	2315385	+	SPAC13G7.11	mba1	SPAC13G7.11.1	1	GT	AG	634	-1.89458	-2.04574	0.0461752	0.0494043	-0.151157	-4.47056	T	G	C	T	TATGGATATACCGTTTTTGCGTATGTTTAGTGTATATAATAGTGCTGACTCTATAGAATGTTACATTGAACCTATC	TTTTGCGTATGTTTA	TAATAGTGCTGACTCTATAGAAT	21.333	19.546	217	279	218	155	289	280	268	233	165	215	180	123	226	226	214	165	724	945	737	495	1061	1097	977
978	I	2315600	2315700	+	SPAC13G7.11	mba1	SPAC13G7.11.1	2	GT	AG	694.5	-0.791822	0.0972511	0.101841	0.154275	0.889073	9.619	T	A	A	C	GTCAACAAGGCACTTGCTAAGTACGTATTTCTGTAACGTTAATATTGGTTTGCTTTTTTTAGAATTTCCGTTAGCCATTAAACTTATCACATTTCAGTTTTGCTAACTTAGCGTTGTTAAGTCATGATTTACAGCAATTAG	TGCTAAGTACGTATT	GCTAACTTAGCGTTGTTAAGTCA	38.0231	52.4697	266	339	308	207	562	675	576	505	416	552	453	308	861	901	814	778	611	838	619	422	595	687	724
979	I	2327499	2327549	-	SPAC6C3.03c	SPAC6C3.03c	SPAC6C3.03c.1	1	GT	AG	25	-2.72376	-0.860576	0.643133	0.323972	1.86318	5.17463	A	T	T	A	CCAAACAGTAAGAAAAAATTGTAATGAAGAAAGAAAGCCTTATTTATCACATATTTACTAATGAACTTTAGCCTACAACTTACAAACCCGT	AAAATTGTAATGAAG	TATTTACTAATGAACTTTAGCCT	70.6559	60.4035	1	6	4	2	15	10	8	17	1	3	2	0	11	8	6	14	13	22	20	5	25	12	16
980	I	2327863	2328646	+	SPAC6C3.04	cit1	SPAC6C3.04.1	1	GT	AG	2502	-6.34094	-5.83434	0.122322	0.230899	0.506599	3.87754	C	A	T	A	ATTGTAATACCCTTTTTCATGTAAGTGCAAGCCTAAAGGTGTTTGAGATTTGATCTTGTCGAGAGGCAGTAGGATATTCTCTAGTGCATAGTTTAGAAAATCCTCCTTTGTGATAATTTTGATTTTGCGTTTCGTTGGCCTTTTGGTCTTACGAAATGTCGGTTTTCTTGAAAGAAAGTCTTATATTTTTGGTTGGAAATATAGTTTACTCGATGCTCTAATTCATGTCTGCCAATGCTAGGACTTTTTTCATCTGCGCTTATCTTGGGGTCAATCCTATACATAGCGTATGCAAATTTTCACTCAAAATGGGTTCATTTCTCTTACTTTGAAGAGGATAGAAAAGGTCTTCAAAAGCTCAATTTTTTTTTCTATTTAAAATTAGATGCCGTTATTGAT…	TTTCATGTAAGTGCA	ACTAACTTTTAAATTATTAGGAT	1.24327	1.74382	9	14	20	6	29	29	29	17	52	88	59	54	80	87	94	77	2697	3680	3263	2471	3347	3741	2777
981	I	2332564	2332604	-	SPAC6C3.06c	SPAC6C3.06c	SPAC6C3.06c.1	1	GT	AG	158.5	-3.18151	-3.32199	0.0997337	0.247358	-0.140473	-1.05338	A	A	G	T	TCTCATTAGCGTATATCAAGGTATGTTAAATTTTATTTCATTACCATACTTACAAACATAGGATTAATTATCCAACTGTTT	ATCAAGGTATGTTAA	TACCATACTTACAAACATAGGAT	10.376	10.374	4	14	7	5	7	7	5	5	56	67	46	28	58	45	38	37	289	345	256	142	269	320	229
982	I	2332386	2332436	-	SPAC6C3.06c	SPAC6C3.06c	SPAC6C3.06c.1	2	GT	AG	316.5	-4.12767	-4.11777	0.253556	0.295954	0.0099031	0.050822	A	T	G	A	GCTTTACAGATTAACACATGGTAAGTTTACCTTTCTCACTTGTGTGTAGGTATATATACTAACGACGTTAGGGAACAAACAATTGTAATGT	CACATGGTAAGTTTA	ATATATACTAACGACGTTAGGGA	5.76466	6.18137	46	47	45	30	40	46	43	38	10	14	18	11	13	14	27	9	575	613	497	296	525	565	448
983	I	2332257	2332305	-	SPAC6C3.06c	SPAC6C3.06c	SPAC6C3.06c.1	3	GT	AG	404.5	-6.56307	-5.68122	1.23033	0.105528	0.881852	1.42828	T	T	G	T	ATTTTTAACTAATTATTTTGGTATGTTTAATATATTTACGAAGAATTTTAGAGAAGCTAATACATATAGAACTCAAATTCCTCCTTGGA	ATTTTGGTATGTTTA	AGAGAAGCTAATACATATAGAAC	1.3485	1.90785	3	13	18	8	15	16	16	16	1	6	10	5	12	11	8	6	667	794	683	398	636	758	608
984	I	2338280	2338417	+	SPAC6C3.08	nas6	SPAC6C3.08.1	1	GT	AG	646.5	-5.41075	-5.50799	0.496303	0.165194	-0.0972439	-0.371817	G	A	T	T	CTCTTAATGCGGTAGATGATGTATGTGAAACTAATAATTAATATTGTTATTCTATTGTGAATTCGAAAAAGAAAATGAATATGCATTGACAAGAATAACAAGTGTAACTAAGCTACTAAATGACTCATGTTGTTTTTACTAATCACAAATATTGTTAGGACAAACGTACACCTCTCCA	GATGATGTATGTGAA	CTAATCACAAATATTGTTAGGAC	2.66025	2.17806	42	33	34	16	27	48	27	31	9	7	4	5	12	6	10	10	691	1000	767	636	953	1052	932
985	I	2339977	2340020	+	SPAC6C3.09	rpp40	SPAC6C3.09.1	1	GT	AG	596	-5.11115	-5.27055	0.305191	0.499306	-0.159401	-0.544784	A	A	G	T	AGAATGCATATAATGGAAAGGTATGTAGATCCGCTTATATCTTAATCCTAATAATAAAACTTAGTTAGATATTTTGTTGCCAGT	GGAAAGGTATGTAGA	ATCCTAATAATAAAACTTAGTTA	17.6255	15.7326	21	26	19	8	21	13	15	28	17	38	33	14	25	18	23	25	702	943	756	501	849	962	690
986	I	2340169	2340218	+	SPAC6C3.09	rpp40	SPAC6C3.09.1	2	GT	AG	450	-4.70531	-4.47921	0.165049	0.338109	0.226099	1.20188	C	T	G	A	TTCAACGTTTATTCATACTGGTAAGAAACTTTCTAGGAACACTTTTTTGTAGCTAATTTTTTCAATATAGGAATTGCAACCATTGTTTCT	ATACTGGTAAGAAAC	AGCTAATTTTTTCAATATAGGAA	3.77087	4.35749	29	32	26	17	17	31	24	33	19	26	26	13	31	47	37	26	543	821	654	435	761	776	589
987	I	2340276	2340391	+	SPAC6C3.09	rpp40	SPAC6C3.09.1	3	GT	AG	337	-2.69444	-2.06219	0.147584	0.161748	0.632255	5.77506	A	A	G	A	TAAAATATGTATAAGTCAAGGTGAGTTATTTTACGGTACTGTTCGCTTTTCATATCTCTATAGGATATTATTACCCAGCCAAACAATTTCGGGTATCTTTAAGATTTTGAAATTTTTATTGCTTACAGTTAATAAGGTATTCTATCTGTCACTCTT	GTCAAGGTGAGTTAT	TATTGCTTACAGTTAATAAGGTA	15.6864	24.6646	76	80	81	43	138	179	133	119	67	92	55	39	95	103	44	52	403	549	472	289	517	498	387
988	I	2340951	2340990	+	SPAC6C3.09	rpp40	SPAC6C3.09.1	4	GT	AG	386	-2.77975	-2.46184	0.113626	0.107368	0.317905	4.06712	A	A	G	A	GAACTTTACGAGTTAATAAGGTAATAACTACTTATACGTTTTTAGATGCTAACAGTAAAGGAATATTTCTTGGAATTTTA	AATAAGGTAATAACT	TTTAGATGCTAACAGTAAAGGAA	12.8218	15.4052	64	72	59	50	89	91	82	80	88	91	97	54	126	124	92	106	543	614	503	334	628	584	507
989	I	2348089	2348208	+	SPAC17G8.15	wip1	SPAC17G8.15.1	1	GT	AG	164	-3.09124	-3.5006	0.0879073	0.21414	-0.409359	-3.53686	T	T	G	T	AAAGTTCCGCATTGGATTTGGTATGGAAAGTTATAAATGAAACTAGCTATTTCTCAGTCAGTATCTTTTTGGACGCGCTATTCTAATAAAGATATTCAAATTTTTTATATTGAATGTTTTCAACTAACAGAATTTTCAAGGTATATTTGGATTACTGTCT	GATTTGGTATGGAAA	CAACTAACAGAATTTTCAAGGTA	13.5968	8.90419	41	53	40	24	27	37	26	28	15	15	7	10	19	20	19	9	246	271	215	141	304	303	214
990	I	2348323	2348424	+	SPAC17G8.15	wip1	SPAC17G8.15.1	2	GT	AG	328	-6.81493	-5.57415	0.541564	0.134072	1.24079	4.44796	A	G	A	A	ATGTTCGAAGTATTCAAAGAGTAAGCTAATATTGAATAAACTAGATTTATTATCTTTTCAGCAAAGGCGTAAATCGATTGCACTTTATTTTTTAAAATGGAACATACTTACTAACCATTTAGAAAATTCTAGCTCAATTTAA	CAAAGAGTAAGCTAA	CATACTTACTAACCATTTAGAAA	1.33019	4.36887	5	8	5	2	14	8	8	10	5	10	2	2	14	14	10	12	529	619	502	325	615	596	438
991	I	2349081	2349124	-	SPAC17G8.04c	arc5	SPAC17G8.04c.1	1	GT	AG	2315	-9.01436	-8.53031	0.459436	0.737148	0.484053	1.11456	A	A	C	T	GCCCGGTCTGCCATTCAAACGTATGTTTATTTAAAAGAAGCAATTTTTTTATTAATTAAAATAGAGGAAATGCCTTACAAGGTT	TCAAACGTATGTTTA	TTTTTTATTAATTAAAATAGAGG	0.66896	0.708822	5	9	7	3	9	8	6	19	4	9	8	3	12	5	8	15	2729	3689	2927	2301	3666	4040	3285
992	I	2348882	2349007	-	SPAC17G8.04c	arc5	SPAC17G8.04c.1	2	GT	AG	2398.5	-4.88111	-4.80763	0.158905	0.24957	0.0734793	0.49671	A	G	G	T	ATGATGTTCAAGAAGTTAGGGTATGTGCAAACTGTACAAACTGCTTAAAGACGGTTTATATCAATTACGTTTTTATTTATTGATTAAATTTACAATTCTTCTTGATTTCATTTTATTATGGTGTAAATGAATTTTAACTTTTTTAGACTCAATATTTGAATGCTTT	GTTAGGGTATGTGCA	ATGAATTTTAACTTTTTTAGACT	3.79356	3.90689	146	183	151	72	219	168	147	141	70	82	86	63	144	135	84	92	3006	3920	3165	2319	3976	4277	3723
993	I	2348615	2348704	-	SPAC17G8.04c	arc5	SPAC17G8.04c.1	3	GT	AG	2684	-2.85059	-2.73066	0.167469	0.0420345	0.119928	1.38916	A	A	G	A	TACTTAATTGGCACGAAAAGGTAACTTTTAGTTTATTGCTTTTCCCAACGCTCTAGCATTGCTTATCTCATGCTTTACATTTTTATTCGGTCACTAATACGGTTTTGTAGGTGGTGGAAATATCCGGTAT	GAAAAGGTAACTTTT	TCACTAATACGGTTTTGTAGGTG	12.379	13.3033	827	974	766	498	1036	1193	1047	944	128	164	131	100	275	278	233	214	2913	4298	3311	2380	4317	4726	4260
994	I	2350341	2350382	+	SPAC17G8.05	med20	SPAC17G8.05.1	1	GT	AG	367.5	-3.47496	-0.834671	0.314984	0.235902	2.64029	13.4185	C	G	G	A	TAAAATATGCCTGTTCACGGGTAAAAAGCATACCGATTGACTATTTTGCTGATTGATTATAGAGTTATTTATTATTCATCGC	TCACGGGTAAAAAGC	ATTTTGCTGATTGATTATAGAGT	8.42749	35.9931	43	67	45	43	189	256	184	221	29	43	26	36	143	196	141	165	434	605	495	328	378	378	268
995	I	2350472	2350540	+	SPAC17G8.05	med20	SPAC17G8.05.1	2	GT	AG	252.5	-4.02145	-1.80513	0.221707	0.064614	2.21632	19.1947	T	A	A	A	CTACTTTGCACAACATTTAAGTAAGCTGACACTGGTTTGGATTTTATTTCTTATGATTGATGATTTCAAGATCTAACTTTGAATTTCAGAAAAATGGGTAGTTCAGTAT	ATTTAAGTAAGCTGA	GATCTAACTTTGAATTTCAGAAA	5.8834	22.9229	15	18	21	15	92	90	75	79	21	32	26	12	100	100	102	78	321	430	304	239	335	352	294
996	I	2356155	2356425	-	SPAC17G8.08c	SPAC17G8.08c	SPAC17G8.08c.1	1	GT	AG	1143	-4.08179	-1.72939	0.230718	0.117615	2.3524	18.1675	G	C	T	A	TGCTGTCAACCGTCGTGGCTGTAAGTTTTTTCCTTGTCCTTTAGAACACGTCTCATTGGTTCTTGTGCAATACAATCGTGATTAGTTTATTGTTGTACAAAGACGAAATAAATTCCGTGCAAATATGCAGGTGATGCAGAATTTACTTTGTCTCAGTAATTTACGATTTTGCTATAATCGTTTTTCTACATTCTTAAATCAATGATATTCACTTTTCCTTTTGGAAGAAGTAATGTTTTGATAGATAATTGAAATCAAAGTTTTTTTGCATTGAATCTAACACTACTTTAGAAAAAAATCGTTGGCGAAGG	GTGGCTGTAAGTTTT	TGAATCTAACACTACTTTAGAAA	6.36694	24.022	109	104	106	74	350	350	249	246	69	101	112	70	419	424	345	304	1630	2067	1525	1148	1379	1366	918
997	I	2357469	2357575	+	SPAC17G8.09	shg1	SPAC17G8.09.1	1	GT	AG	342	-4.00121	-3.23117	0.402556	0.162462	0.770044	3.54775	A	A	G	G	TAGAAACAGTAAATGAAAAGGTAGGGTCATCGATAGTTTCCTCAAAAATTAAACTATCACTATTTTTTTTAACTATCATAATGATACCAATGTCACTCACTCTTTTGCCATACTAACATCGCCTCAGGAATCAGGGCCTTTATTAGA	GAAAAGGTAGGGTCA	CCATACTAACATCGCCTCAGGAA	6.49077	9.8094	24	46	37	19	39	53	29	35	22	40	27	9	47	43	30	37	390	529	438	325	422	413	319
998	I	2357698	2357762	+	SPAC17G8.09	shg1	SPAC17G8.09.1	2	GT	AG	201	-2.26604	-1.84645	0.252942	0.312233	0.419585	2.08836	T	A	G	A	ATTGCAGGTGCCGTAGATAGGTAAGCTTACGACTTAATAATGGTTTTTTTTCTTTTCTTTTTGGAAACTCAGTCTAACCCATAAGATCTTCATTGTATGAAGATA	AGATAGGTAAGCTTA	AACTCAGTCTAACCCATAAGATC	17.4495	21.9149	54	90	45	47	85	79	48	73	45	69	39	28	65	53	30	50	219	320	254	187	243	294	162
999	I	2361932	2361980	-	SPAC17G8.11c	imt3	SPAC17G8.11c.1	1	GT	AG	34	-5.3192	-2.74498	0.653448	0.228426	2.57422	7.43753	T	T	T	A	TTTTTTATTTTTTCTTATTTGTAAGGATATAATTGACCAAAATTTGGATGTTTACTAATTTTTCTCCAGTTTTTTATTTTGATAATATA	TTATTTGTAAGGATA	GTTTACTAATTTTTCTCCAGTTT	2.55204	13.0337	8	3	3	1	28	22	16	17	8	1	3	1	39	23	11	13	210	151	128	33	185	182	88
1000	I	2366265	2366380	-	SPAC17G8.13c	mst2	SPAC17G8.13c.1	1	GT	AG	337	-4.20225	-3.02831	0.128226	0.120814	1.17395	13.327	A	A	G	A	ATGTACTACAAAGGCACAAGGTAAACAACTTTTCAAGTAAGATCATAATGTTATTCGCTATTGCTTGAGTTTAAACGAGGTGTACATTAAAAGATCATAATCTATCCAAATTGAATTTACGGACTAACATAATCAGATGAAATGCTCATGGAGTTA	CACAAGGTAAACAAC	TTACGGACTAACATAATCAGATG	6.38459	12.4761	25	35	30	20	82	76	84	71	30	32	23	18	58	78	59	51	514	602	547	317	552	685	528
1001	I	2366128	2366174	-	SPAC17G8.13c	mst2	SPAC17G8.13c.1	2	GT	AG	231	-3.81696	-3.47401	0.331769	0.210372	0.34295	1.74598	C	C	G	A	TTGATGGTCAACGGCAACCGGTAAGTAATTTTTTATGCATTTTATACTTATTGATGTTTTTCCTTAGATATATTGTCAAAATTTATG	CAACCGGTAAGTAAT	TTATTGATGTTTTTCCTTAGATA	8.07271	8.77559	40	35	22	20	48	54	54	38	22	27	15	8	36	33	31	27	335	407	346	210	456	499	395
1002	I	2368202	2368256	-	SPAC17G8.14c	pck1	SPAC17G8.14c.1	1	GT	AG	287	-6.20116	-5.30449	0.666212	0.265249	0.896673	2.50092	A	A	G	G	TTTAGCGTGAAACGTGCAAGGTAGTACTTCAATCTTTATTTTTATTTTTATTTTTATTTTTTATTAACCCCATAGATTTTATGGTGCTGAGGTTT	TGCAAGGTAGTACTT	ATTTTTTATTAACCCCATAGATT	1.46747	2.6727	13	6	10	2	20	15	6	10	5	11	4	2	11	16	14	9	417	594	464	285	477	608	469
1003	I	2367956	2367999	-	SPAC17G8.14c	pck1	SPAC17G8.14c.1	2	GT	AG	607.5	-6.19547	-5.34686	0.803105	0.508129	0.848611	1.78589	G	A	A	A	CCGAATTCATGGCTCCAGAAGTAAGGCGGAACTTGTTTTGGTTTATTTTATCTAACGAAAATAGATTTTATTAGAACAGCAATA	CCAGAAGTAAGGCGG	ATTTTATCTAACGAAAATAGATT	1.60599	2.57772	22	13	12	4	35	23	15	24	19	10	14	5	31	21	12	21	728	1045	886	603	914	956	865
1004	I	2367726	2367766	-	SPAC17G8.14c	pck1	SPAC17G8.14c.1	3	GT	AG	714.5	-5.67591	-5.41777	0.402376	0.344996	0.258143	0.974077	G	G	G	T	CGGTTTCGTTATTGAGAGGGGTATGCAAATTTCTAAATATGTTAACTAATTCAAAAAATAGCTTTTAACAAGAGATCCAAA	AGAGGGGTATGCAAA	TTAACTAATTCAAAAAATAGCTT	1.96253	2.40135	23	22	28	24	26	29	43	27	15	9	14	5	11	13	17	18	782	1194	948	700	1014	1003	940
1005	I	2367497	2367541	-	SPAC17G8.14c	pck1	SPAC17G8.14c.1	4	GT	AG	691	-4.60228	-3.87138	0.237567	0.0798976	0.730893	5.83215	C	A	A	T	TTTTGATGAAGAATTTACAAGTATGACAATTGTTAAAATATGGTTAATTACTAACGATCGATTAGGTGCATGTCCAACTTTGACA	TTACAAGTATGACAA	AATTACTAACGATCGATTAGGTG	3.98303	6.46362	32	52	33	27	68	71	69	71	36	54	28	31	70	75	68	76	771	1153	948	662	986	1120	1049
1006	I	2371810	2371876	+	SPAC22H10.02	SPAC22H10.02	SPAC22H10.02.1	1	GT	AG	804	-5.87891	-5.20777	0.336993	0.206757	0.671142	3.39505	A	A	T	A	TATTCCTTATGGCTATCAATGTAAGCTTTTGAGAGCTAATTAGTTCTAAATGTGCGTGTGGTGATCCTCTGCTAACTGTTGAACTAGTGAATGATTTTCGTGCTTCC	ATCAATGTAAGCTTT	TCTGCTAACTGTTGAACTAGTGA	1.88415	2.73323	29	28	18	13	41	51	31	28	19	23	21	7	25	34	33	18	1083	1407	1198	793	1236	1437	1051
1007	I	2371966	2372102	+	SPAC22H10.02	SPAC22H10.02	SPAC22H10.02.1	2	GT	AG	1296	-2.61552	-1.97864	0.0799901	0.107562	0.636879	9.50247	G	A	G	G	CATCTCTTTCAGACGAAGAGGTAGGTTTTAAAACAAATTGAAAATTATGTTCCTGAGTCAAGCCTGAAGTGCTCATTGCCATTACATTTCTGTTTTGTACCATATACTTTTTATTCATAGAGGAATAAAAGCGTGCGTACTAACTTTATTGGTTTAGTTAGTATCTATTTATCAGTC	GAAGAGGTAGGTTTT	TACTAACTTTATTGGTTTAGTTA	14.1975	20.3552	163	250	226	141	327	346	273	247	272	372	271	201	449	484	382	362	1349	1786	1501	1122	1369	1716	1321
1008	I	2376224	2376279	-	SPAC22H10.03c	kap114	SPAC22H10.03c.1	1	GT	AG	443.5	-4.54168	-3.77766	0.137302	0.207959	0.764019	6.13188	A	C	G	T	AGACCTTGAGAAATATCACGGTATGCTACTTAAGCTATAAACTAACCGAAAAAATTACTAACTATCTTTTACGAAGATTTTGCTGCGAAGTTAACA	ATCACGGTATGCTAC	ACTAACTATCTTTTACGAAGATT	4.12224	6.82991	46	65	48	36	65	66	56	58	7	12	7	7	20	24	11	17	559	848	677	557	581	758	410
1009	I	2373962	2374001	-	SPAC22H10.03c	kap114	SPAC22H10.03c.1	2	GT	AG	503	-5.79335	-4.70661	0.32772	0.240096	1.08674	5.34997	C	A	A	A	AACAACCACGGTTTATTCAAGTAAGTTCTTATTGAATACCTGTTTCTGACTTTTATTTAGAGTATAATTTACGTTTTTGC	ATTCAAGTAAGTTCT	TGTTTCTGACTTTTATTTAGAGT	2.09203	4.01078	8	14	19	12	32	29	27	19	11	13	14	8	32	24	24	20	666	873	713	491	697	782	605
1010	I	2373745	2373791	-	SPAC22H10.03c	kap114	SPAC22H10.03c.1	3	GT	AG	568	-6.43531	-5.18559	0.400714	0.267528	1.24972	5.18758	A	A	T	T	TTCAAAAACATTTCTATAATGTATGTCCTTATATTATTTGATGCTTATATAAATTCTAACCTGAAAGTTGTATTGCTATGACTAAAA	TATAATGTATGTCCT	TATAAATTCTAACCTGAAAGTTG	1.7529	3.06403	12	23	8	9	34	30	22	26	10	11	6	5	25	24	8	18	913	1143	905	556	907	949	713
1011	I	2373584	2373625	-	SPAC22H10.03c	kap114	SPAC22H10.03c.1	4	GT	AG	753	-5.6624	-5.15768	0.408346	0.1994	0.504717	2.22132	T	T	C	T	CCGGTCGCAGTCTAAACTTCGTATGTTAAAAGCTTTTGATAGTTTTCATTAACCAAAACTAGATCCCGAGGAATATTCATAT	AACTTCGTATGTTAA	TTTTCATTAACCAAAACTAGATC	2.04662	2.79612	20	27	33	15	29	37	25	24	11	16	29	11	24	31	20	17	953	1229	1032	739	947	1021	814
1012	I	2373377	2373412	-	SPAC22H10.03c	kap114	SPAC22H10.03c.1	5	GT	AG	382.5	-2.3657	-2.17292	0.15167	0.0902415	0.192778	2.18462	A	T	G	C	GTTTGGGCTATCAGCTAATGGTACGCGAGACCTTTAAAAGAAAAGGCTAACAATAGATGTTAACGAATTGTCCAAA	CTAATGGTACGCGAG	AAAGAAAAGGCTAACAATAGATG	17.1222	18.849	81	102	79	66	99	105	90	91	81	113	85	73	99	123	96	95	414	593	461	310	477	475	413
1013	I	2373264	2373302	-	SPAC22H10.03c	kap114	SPAC22H10.03c.1	6	GT	AG	475	-3.63116	-3.18763	0.110324	0.0929143	0.443534	6.15005	C	A	G	G	AGGATAATACTGATTTGCAGGTGGGTTAAAGTTTTGGTTTTTAGGGCTAACATTTTTAGTTTTATCTTCTAGAGTTTTT	TTGCAGGTGGGTTAA	TTTAGGGCTAACATTTTTAGTTT	7.55758	9.95637	45	66	44	27	63	63	54	46	56	77	60	47	93	84	85	74	685	820	668	438	684	663	606
1014	I	2377516	2377581	+	SPAC22H10.04	ppa3	SPAC22H10.04.1	1	GT	AG	485.5	-2.56613	-2.25117	0.150889	0.163445	0.314959	2.83179	T	G	G	T	GTGGTTGGTGATATTCATGGGTATGCATAGATTCAATATTGCAAAAAGTTCATTCTTTGTGGACATTCTGCTTACAAAGTATATAGCCAATTTGATGATCTACTTG	TCATGGGTATGCATA	TCTGCTTACAAAGTATATAGCCA	14.5522	17.4561	85	107	85	72	149	150	97	101	97	139	121	85	156	157	111	125	609	728	618	407	631	700	542
1015	I	2377653	2377764	+	SPAC22H10.04	ppa3	SPAC22H10.04.1	2	GT	AG	315	-3.17241	-2.6972	0.118216	0.320976	0.475215	2.7786	T	C	G	A	CACAAACTATCTTTTTCTCGGTAAGTTAAAATGATGTTCATTAGAATCACATTAGCTGATTACTACAAATCATTAAAACTGAACATTGAGAACACAGCACATGCTTTATTATTCGTTGCTAACTATTTGAAGGTGATTATGTTGATCGGGGC	TTCTCGGTAAGTTAA	TCGTTGCTAACTATTTGAAGGTG	10.0326	13.5543	60	93	74	39	106	81	83	109	21	32	21	21	50	32	41	39	392	504	425	285	469	509	370
1016	I	2380027	2380171	-	SPAC22H10.05c	SPAC22H10.05c	SPAC22H10.05c.1	1	GT	AG	1065.5	-5.68746	-4.484	0.242643	0.164068	1.20346	8.21736	C	G	A	A	AACCGGCAATTCAAATTCGAGTAAGTTCGTGGTGATATTGTTGTTTACGACATGAAGTAGCTTACTTTTGCTACTTCAGATTCTAGCAAATATTTACTTAATTTATTTAACTCTTTCTTTAAATTTTTTTTTTCTTTCTTGGAAGTATTTTCCTAACATGTTTAGCTCGTGTCTGGAAATGCAGA	ATTCGAGTAAGTTCG	TATTTTCCTAACATGTTTAGCTC	2.07533	4.42531	42	47	38	24	110	97	78	72	11	15	16	9	29	32	25	24	1140	1690	1289	1048	1351	1407	1312
1017	I	2383181	2383233	+	SPAC22H10.07	scd2	SPAC22H10.07.1	1	GT	AG	227.5	-9.37348	-7.7898	2.51458	1.07283	1.58369	1.15857	A	A	G	T	TTCCAGTCTCTATGTTAAAGGTATGCTTCAAAAAAAATTTTTTGTTAATTAATCAATTATTAACCATCTCTAGATTAAAAGGACTTGGAAAAC	TTAAAGGTATGCTTC	CAATTATTAACCATCTCTAGATT	0.268491	0.682913	0	0	1	0	2	3	0	1	0	3	3	1	7	2	2	0	432	456	378	227	468	383	289
1018	I	2387266	2387321	+	SPAC22H10.08	SPAC22H10.08	SPAC22H10.08.1	1	GT	AG	696.5	-5.67088	-5.6955	0.225544	0.351018	-0.0246221	-0.118026	G	A	T	A	GTGCAGACAATTGGTTTGATGTAAGTTAAAATTATCTATCTATATATATATCTGTTTAATTACTAACTAGCTCTAGGCTGGCAGTTGTATTGATGG	TTTGATGTAAGTTAA	TAATTACTAACTAGCTCTAGGCT	2.20759	2.12273	29	36	24	26	24	24	19	28	7	8	6	3	9	5	9	9	782	1151	941	693	936	923	776
1019	I	2390241	2390278	+	SPAC22H10.10	alp21	SPAC22H10.10.1	1	GT	AG	126	-4.71668	-3.96987	0.580937	0.110798	0.746814	2.52554	A	T	T	A	TGGAGAAACAAAAAACCATTGTAAGATTGTTATTGACGACAAGAAACTAAACTATTAGAATTGTAAAAGAAGGAAAAA	ACCATTGTAAGATTG	ACAAGAAACTAAACTATTAGAAT	3.9818	6.25825	7	8	18	4	15	16	11	13	5	6	11	4	13	11	9	11	196	239	210	122	227	233	150
1020	I	2390548	2390589	+	SPAC22H10.10	alp21	SPAC22H10.10.1	2	GT	AG	90.5	-5.68099	-6.32944	0.468502	0.644249	-0.648454	-1.62808	C	T	G	T	GTATTCTAAAATACTACCTGGTATGTCACTTATTTTCAACTAAATGTTAACGGAATTTGTAGAAGTTATCGACTTAGATTTA	TACCTGGTATGTCAC	AATGTTAACGGAATTTGTAGAAG	5.28262	4.65889	2	3	3	2	2	2	1	1	4	3	7	1	6	3	3	1	181	201	161	86	205	213	139
1021	I	2390690	2390735	+	SPAC22H10.10	alp21	SPAC22H10.10.1	3	GC	AG	74	-2.10202	-1.28902	0.652494	0.184597	0.812998	2.39786	A	G	A	T	TTAAGAAATTTAACTCTAGAGCATGTGTTTTTGTTTATCTCTACACGTATATTCTAACTCTTTCAGTTCAAACTTATTTTCAAATT	TCTAGAGCATGTGTT	GTATATTCTAACTCTTTCAGTTC	19.8756	29.0759	47	34	32	8	53	45	32	34	44	32	31	8	58	49	35	29	126	133	119	65	113	128	83
1022	I	2391012	2391054	+	SPAC22H10.10	alp21	SPAC22H10.10.1	4	GT	AG	224.5	-2.24424	-1.97764	0.188775	0.181238	0.266599	2.03749	A	G	G	A	GCAGTTGATGTGTTCCAAGGGTAAGTATATTTGAGAAATACGAATTAGGTTTCTAATCTAAAGAATTAACAATTTGAATTTAT	CCAAGGGTAAGTATA	ATTAGGTTTCTAATCTAAAGAAT	17.4775	20.2969	35	68	58	29	72	63	50	54	53	80	69	50	82	78	71	75	239	369	253	185	275	334	227
1023	I	2396616	2396700	-	SPAC22H10.12c	gdi1	SPAC22H10.12c.1	1	GT	AG	1033.5	-6.77214	-3.60616	0.238584	0.118528	3.16598	23.7683	A	G	C	A	AGAAACGATTATTATGGAGCGTAAGTTAGATGTGGTTAATATTTCACATAACCGTTGTTAATACCTGGATATGGACATTCTCAGTCAGTTACTAACTCCTCTTAGTGATTCTGCTAGTTTGAATT	TGGAGCGTAAGTTAG	CAGTTACTAACTCCTCTTAGTGA	0.948334	8.09606	5	16	14	12	133	150	161	129	10	13	9	13	134	135	118	119	1026	1592	1217	1143	1764	1842	1601
1024	I	2397824	2397878	-	SPAC15F9.01c	SPAC15F9.01c	SPAC15F9.01c.1	1	GT	AG	17.5	-1.69841	-1.19322	1.23019	0.569328	0.505186	0.745361	A	C	G	C	TAATGATAAACAATCAAACGGTGCGTCAAAAATAGGATAATGACACTTTGTTTTCTTAAATTTTAACAGCTGTAGTTCATAATTTTAAAGGAAAA	CAAACGGTGCGTCAA	TTAAATTTTAACAGCTGTAGTTC	25.8639	30.8456	8	11	10	1	14	10	12	9	12	7	11	2	18	10	11	12	27	27	14	16	23	34	22
1025	I	2399488	2399528	+	SPAC15F9.02	seh1	SPAC15F9.02.1	1	GT	AG	928.5	-6.6529	-6.26273	0.423139	0.412508	0.390172	1.32052	A	C	G	A	AGTGAATGATGTTACATACGGTAAGGAAATATTATTTTAGATTTTGTAGCTAATTGTCAAGACTTTTATGGCCGTCGAATG	CATACGGTAAGGAAA	TTTTGTAGCTAATTGTCAAGACT	1.05816	1.37227	7	6	1	2	10	4	11	5	22	24	18	11	23	20	25	17	1016	1425	1052	922	1212	1268	961
1026	I	2400463	2400516	+	SPAC15F9.02	seh1	SPAC15F9.02.1	2	GT	AG	638	-6.45219	-5.60589	0.522945	0.237111	0.846299	2.94781	A	A	A	A	TCTGTCGTTTCTTTAGAAAAGTAAGTTCAGAGATGCTTTCGGCCTCATGAATATATGATACTAACTTGTGACAGAAAACCTGAAAAATTGTGAT	AGAAAAGTAAGTTCA	ATGATACTAACTTGTGACAGAAA	1.6113	2.09547	12	7	9	6	23	21	18	25	11	11	10	16	17	24	26	19	937	1225	905	624	1191	1125	1051
1027	I	2401524	2401565	-	SPAC15F9.03c	nxt2	SPAC15F9.03c.1	1	GT	AG	2713	-4.16606	-3.65004	0.13562	0.0370728	0.516023	7.34049	C	T	G	A	ACCATCTTTCATTATGGCTGGTAAGATAAAAATTTGTATGATTTATTGCTAATACTCTGCAGACTATAATGCTTTGGCGACC	TGGCTGGTAAGATAA	TTATTGCTAATACTCTGCAGACT	5.38897	7.49716	373	418	316	259	464	454	363	367	29	23	18	15	62	72	50	42	3172	3943	3276	2573	3290	3405	2512
1028	I	2401372	2401440	-	SPAC15F9.03c	nxt2	SPAC15F9.03c.1	2	GT	AG	5884	-4.88016	-4.80897	0.130118	0.089458	0.0711933	0.901734	T	A	C	T	CTCAACTTTCTTCACTATACGTATGCGACTTCTAATTATGAAATTAATCCTACGTGTATTTATCTGGGCAGCTAACTTATATATATTAGAGAGAAGAGTCGATGCTGAG	CTATACGTATGCGAC	AGCTAACTTATATATATTAGAGA	3.52434	3.68592	267	389	326	233	314	327	254	282	185	265	216	157	195	237	165	185	7580	9213	7415	5677	7504	7972	6057
1029	I	2401248	2401299	-	SPAC15F9.03c	nxt2	SPAC15F9.03c.1	3	GT	AG	6697	-8.46324	-7.88857	0.19392	0.232954	0.574678	3.79195	G	T	T	T	CCATTGTGGAAAAACTTGTTGTATGATAATAACTGAAACGTCTTCCTTTTTTTTATTAACTGTTTGGTATAGAGCCTGCCTTTTCAACGCGT	CTTGTTGTATGATAA	TTATTAACTGTTTGGTATAGAGC	0.479834	0.575356	25	39	23	19	40	32	41	32	16	34	24	19	32	31	33	29	8411	10821	8617	6666	8833	9101	7243
1030	I	2401068	2401145	-	SPAC15F9.03c	nxt2	SPAC15F9.03c.1	4	GT	AG	3848.5	-4.91896	-4.45027	0.0915393	0.0946738	0.468688	7.11799	T	T	G	A	TGGTTACAGGTGAGCTTTTGGTAAGTTATAAGATTGATGTTACTTATTCTATTCATTTTTTTTTTTTTTGCTTTGCTCTTTTTTTAACCTTTTTGTAGTTGGATGAAGAGCAAATGGC	CTTTTGGTAAGTTAT	TTTTTTTAACCTTTTTGTAGTTG	3.36487	4.42033	193	329	253	217	320	321	313	289	57	77	61	46	124	92	87	82	4111	6056	4758	3709	5047	4849	4184
1031	I	2404251	2404366	-	SPAC1B9.02c	sck1	SPAC1B9.02c.1	1	GT	AG	975	-8.08608	-7.41245	1.09867	0.618348	0.673632	1.06864	C	A	G	T	CTCAGCTTCACAAAGAACAGGTATGTTATAATTGATTTTTTGCTTGAAAGACAATCTTCCCCATAGCTTTCTTTATTGTGTTTTTCAAAAATCACTGTCTCCATAAATTGTTGTTCACTTGGCTAACCTATCATAGTCCTTAAAGGAAGATAAAGA	GAACAGGTATGTTAT	ACTTGGCTAACCTATCATAGTCC	0.44795	0.68553	7	9	2	7	7	15	6	5	7	6	1	1	5	15	5	6	993	1503	1257	971	1296	1351	1211
1032	I	2403511	2403559	-	SPAC1B9.02c	sck1	SPAC1B9.02c.1	2	GT	AG	591	-2.87764	-2.87221	0.18231	0.0455549	0.00542266	0.0577137	A	A	G	A	CCTTCGTTTAATCGGAAAAGGTAAAGCTGCTTTAAGCTAAAAAATTTACGGTATACTAACTTTATTTAGGCACTTTTGGGCAAGTTTAT	GAAAAGGTAAAGCTG	GGTATACTAACTTTATTTAGGCA	12.02	12.0383	19	15	12	5	26	19	26	16	177	221	203	119	202	219	163	160	714	885	674	529	831	900	664
1033	I	2402494	2402543	-	SPAC1B9.02c	sck1	SPAC1B9.02c.1	3	GT	AG	1300	-6.309	-5.96612	0.255719	0.226743	0.342876	2.00649	T	T	T	A	AGATTTCGTGGTTTCACTTTGTAAGTTTATTTTTAAATATTTGACCATCAACTAACCTTAAACTTTATAGTGTCAATAAGTCCATTGATG	CACTTTGTAAGTTTA	ACTAACCTTAAACTTTATAGTGT	1.27205	1.60955	18	31	24	15	27	36	30	41	14	28	27	15	22	25	33	32	1578	1992	1784	1285	1815	2060	1878
1034	I	2406688	2406745	+	SPAC1B9.03c	SPAC1B9.03c	SPAC1B9.03c.1	1	GT	AG	1002	-5.20423	-4.33921	0.218555	0.226742	0.865023	5.4935	C	G	G	T	GAGGCATTGGTAAAAAACGGGTATGTTGAGAATGGATAGTTTAAAAGAAATACTTTATTTAAACTAATTTAATTATAGGTAAAAAAGAGGACGCATTT	AAACGGGTATGTTGA	TTAAACTAATTTAATTATAGGTA	2.65955	4.7831	35	52	24	20	37	59	35	35	81	122	77	52	88	107	69	76	2057	2677	1939	1593	1600	1566	950
[truncated: 4,022 more rows]
[truncated: 25 more columns]
