# Supplementary material for: A single m6A modification in U6 snRNA diversifies exon sequence at the 5’ splice site
Source: Nat Commun. 2021 May 28;12:3244. doi: 10.1038/s41467-021-23457-6 (PMC8163875; doi:10.1038/s41467-021-23457-6)
Supplement: Supplementary file 4 — Supplementary Data 2 [file 41467_2021_23457_MOESM4_ESM.xlsx]

## Sheet: Sheet1
Supplementary Table 2. Differential gene expression upon deletion of mtl16
(a)
ID	logFC	logCPM	PValue	FDR	name	Function
SPCC338.18	1.41678	1.58733	0.000303265	0.025977	SPCC338.18	Uncharacterized membrane protein C338.18
SPBC215.11c	1.43251	6.55741	0.000101816	0.011428	SPBC215.11c	Uncharacterized oxidoreductase C215.11c
SPAC869.08	1.48185	-0.328909	0.000403491	0.0324287	pcm2	Probable protein-L-isoaspartate O-methyltransferase
SPBP4G3.03	1.52896	2.37983	9.77902e-05	0.0111687	fub2	Uncharacterized protein P4G3.03
SPAP8A3.04c	1.5456	8.57687	5.07058e-07	0.00016781	hsp9	Heat shock protein hsp9
SPCC417.06c	1.55851	0.328143	0.000132566	0.0134845	mug27	Serine/threonine-protein kinase ppk35
SPAC4H3.03c	1.56572	4.00609	1.23729e-06	0.000309798	SPAC4H3.03c	Uncharacterized protein C4H3.03c
SPAC4F10.17	1.61004	1.24748	5.4724e-05	0.00685103	SPAC4F10.17	Uncharacterized protein C4F10.17
SPBC29B5.02c	1.63012	7.35657	0.000474241	0.0369582	isp4	Sexual differentiation process protein isp4
SPBC1773.06c	1.63644	6.21653	1.92376e-06	0.000447274	adh8	Zinc-type alcohol dehydrogenase-like protein C1773.06c
SPAC521.03	1.64768	9.21819	0.000209199	0.0194555	SPAC521.03	NADP-dependent 3-hydroxy acid dehydrogenase
SPAC869.07c	1.68172	0.0253085	3.58814e-05	0.00496996	mel1	Alpha-galactosidase mel1
SPCC737.04	1.80691	4.37589	7.73785e-07	0.00022897	SPCC737.04	UPF0300 protein C737.04
SPAC23H3.15c	1.82528	3.21125	1.35932e-08	8.04471e-06	SPAC23H3.15c	Uncharacterized protein C23H3.15c
SPAC1039.09	1.86885	5.18927	0.000515812	0.0395051	isp5	Sexual differentiation process putative amino-acid permease isp5
SPBC23G7.13c	1.88187	0.642665	7.30034e-06	0.00144016	SPBC23G7.13c	Probable urea active transporter 1
SPAC4H3.08	1.8838	4.21732	4.99149e-05	0.00649892	SPAC4H3.08	Uncharacterized oxidoreductase C4H3.08
SPBC56F2.06	1.89744	3.90072	2.47653e-06	0.000537406	mug147	Meiotically up-regulated gene 147 protein
SPAC29A4.12c	2.0105	1.85197	1.7639e-06	0.000425295	mug108	Meiotically up-regulated gene 108 protein
SPAC22H10.13	2.02047	5.07929	5.15545e-07	0.00016781	zym1	Metallothionein zym1
SPAC1039.10	2.02888	3.58748	0.000110618	0.0117663	mmf2	Protein mmf2, mitochondrial
SPBC21C3.19	2.1055	3.76476	1.00083e-06	0.000260615	SPBC21C3.19	SDO1-like protein C21C3.19
SPAC637.03	2.13201	5.79786	1.20017e-08	8.04471e-06	SPAC637.03	Uncharacterized protein C637.03
SPAC1399.04c	2.17594	7.38631	0.000429133	0.034069	SPAC1399.04c	Uracil phosphoribosyltransferase 2
SPAC1002.17c	2.18662	10.6372	0.000126667	0.0130889	urg2	Putative uracil phosphoribosyltransferase urg2
SPBPB21E7.04c	2.21911	3.27797	4.82871e-09	5.23915e-06	SPBPB21E7.04c	Probable catechol O-methyltransferase 2
SPBC3E7.02c	2.42248	7.81173	1.16399e-10	4.06047e-07	hsp16	Heat shock protein 16
SPAC1002.19	2.50808	10.9133	9.17578e-05	0.0106668	urg1	Uracil-regulated protein 1
SPAC869.01	2.54683	1.58789	0.000278313	0.0241576	SPAC869.01	Putative amidase C869.01
SPBC1683.06c	2.74648	6.73503	7.49661e-05	0.0090017	SPBC1683.06c	Uncharacterized protein C1683.06c
SPAC27D7.09c	2.83537	6.7672	1.24746e-10	4.06047e-07	SPAC27D7.09c	Uncharacterized but2-like protein C27D7.09c
SPAC11D3.03c	3.04522	5.05381	0.000179059	0.0171423	SPAC11D3.03c	Uncharacterized protein C11D3.03c
SPAC3G6.07	3.54824	-1.337	1.0516e-05	0.00185024	SPAC3G6.07	Uncharacterized protein C3G6.07
(b)
ID	logFC	logCPM	PValue	FDR	name	Function
SPBC577.09	-5.37114	-2.48591	8.38842e-07	0.000237429	ckn1	DNA excision repair protein ckn1
SPAC1F3.09	-4.57429	1.92925	1.60606e-08	8.71286e-06	mug161	CWF19-like protein mug161
SPAC212.12	-3.97076	0.390443	1.04384e-09	1.69885e-06	SPAC212.12	Uncharacterized GPI-anchored protein SPAC212.12
SPAC922.03	-3.23063	-0.758	9.93849e-06	0.00179721	SPAC922.03	Probable 1-aminocyclopropane-1-carboxylate deaminase
SPAC18B11.09c	-2.9483	2.67702	1.76785e-09	2.30173e-06	SPAC18B11.09c	Putative acetyltransferase C18B11.09c
SPAC27D7.08c	-2.90524	1.28544	5.89195e-08	2.73976e-05	SPAC27D7.08c	U6 small nuclear RNA (adenine-(43)-N(6))-methyltransferase
SPAC212.07c	-2.85037	-2.28617	4.42218e-05	0.00599758	SPAC212.07c
SPCC4E9.01c	-2.76545	0.220537	0.000169549	0.0167237	rec11	Meiotic recombination protein rec11
SPAC144.06	-2.24085	5.5704	6.82644e-09	6.34859e-06	apl5	AP-3 complex subunit delta
SPAC212.08c	-2.21368	-1.62666	0.000236876	0.0210065	SPAC212.08c	Uncharacterized GPI-anchored protein C212.08c
SPBC29A3.14c	-2.16891	-0.273577	1.61504e-07	6.57119e-05	trt1	Telomerase reverse transcriptase
SPBPB2B2.06c	-2.06131	4.00276	2.54226e-10	5.51671e-07	SPBPB2B2.06c	Uncharacterized protein PB2B2.06c
SPAC750.05c	-1.98985	-1.08652	2.69528e-05	0.00408053	SPAC750.05c	Uncharacterized membrane protein C750.05c
SPAC6G9.13c	-1.97332	-1.55522	0.000346996	0.029337	bqt1	Telomere bouquet protein 1
SPCC777.02	-1.9274	3.73775	1.37958e-07	5.98738e-05	SPCC777.02	Uncharacterized transcriptional regulatory protein C777.02
SPBCPT2R1.08c	-1.81128	0.224867	2.20987e-06	0.000496078	tlh2	ATP-dependent DNA helicase tlh2
SPBP8B7.08c	-1.72952	3.30476	6.62807e-07	0.00020547	ppm1	Leucine carboxyl methyltransferase 1
SPAC343.08c	-1.72074	5.65305	3.02881e-08	1.51673e-05	mrp17	37S ribosomal protein MRP17, mitochondrial
SPCC126.02c	-1.69278	1.95274	0.000527256	0.0399121	pku70	ATP-dependent DNA helicase II subunit 1
SPAC23H4.16c	-1.6352	2.14036	2.00766e-05	0.00318777	SPAC23H4.16c	Uncharacterized protein C23H4.16c
SPAC26H5.06	-1.6288	4.12449	8.12056e-06	0.00155485	pot1	Protection of telomeres protein 1
SPAC4A8.12c	-1.61576	4.4069	2.32586e-07	8.41188e-05	sds22	Protein phosphatase 1 regulatory subunit SDS22
SPCC1281.08	-1.61292	4.35317	3.00248e-05	0.00441482	wtf11
SPAC13G7.07	-1.60848	1.74603	1.90395e-05	0.00309869	arb2	Argonaute-binding protein 2
SPAC212.04c	-1.58052	1.24413	1.28982e-05	0.00220966	SPAC212.04c
SPAC12B10.05	-1.57133	3.90589	4.63097e-06	0.000942113	icp55	Intermediate cleaving peptidase 55
SPAC823.14	-1.56016	5.82454	1.07199e-08	8.04471e-06	ptf1	Pdp3-interacting factor 1
SPAC8F11.07c	-1.54457	2.7808	2.62057e-05	0.00406188	cdc24	Cell division control protein 24
SPAC3H1.13	-1.33851	4.21924	0.000174258	0.0169317	ppk13	Serine/threonine-protein kinase ppk13
SPCC330.03c	-1.27288	2.76493	0.000218489	0.019755	SPCC330.03c	Uncharacterized heme-binding protein C330.03c
SPAC9G1.05	-1.23605	6.40503	4.15519e-06	0.00087259	aip1	Uncharacterized WD repeat-containing protein C9G1.05
(c)
ID	logFC	unshrunk.logFC	logCPM	PValue	FDR
SPBC3E7.02c	2.42246	2.42248	7.81173	1.16399e-10	4.06047e-07
SPAC27D7.09c	2.83531	2.83537	6.7672	1.24746e-10	4.06047e-07
SPBPB2B2.06c	-2.06108	-2.06131	4.00276	2.54226e-10	5.51671e-07
SPAC212.12	-3.95986	-3.97076	0.390443	1.04384e-09	1.69885e-06
SPAC18B11.09c	-2.94722	-2.9483	2.67702	1.76785e-09	2.30173e-06
SPBPB21E7.04c	2.21869	2.21911	3.27797	4.82871e-09	5.23915e-06
SPAC144.06	-2.24076	-2.24085	5.5704	6.82644e-09	6.34859e-06
SPAC823.14	-1.56012	-1.56016	5.82454	1.07199e-08	8.04471e-06
SPAC637.03	2.13194	2.13201	5.79786	1.20017e-08	8.04471e-06
SPNCRNA.1470	1.90495	1.90551	2.53225	1.28359e-08	8.04471e-06
SPAC23H3.15c	1.82495	1.82528	3.21125	1.35932e-08	8.04471e-06
SPAC1F3.09	-4.5686	-4.57429	1.92925	1.60606e-08	8.71286e-06
SPAC343.08c	-1.72068	-1.72074	5.65305	3.02881e-08	1.51673e-05
SPAC27D7.08c	-2.90248	-2.90524	1.28544	5.89195e-08	2.73976e-05
SPCC777.02	-1.92716	-1.9274	3.73775	1.37958e-07	5.98738e-05
SPBC29A3.14c	-2.1641	-2.16891	-0.273577	1.61504e-07	6.57119e-05
SPNCRNA.130	-2.94654	-2.95685	-0.537435	2.17686e-07	8.33608e-05
SPAC4A8.12c	-1.61564	-1.61576	4.4069	2.32586e-07	8.41188e-05
SPAP8A3.04c	1.54559	1.5456	8.57687	5.07058e-07	0.00016781
SPAC22H10.13	2.02037	2.02047	5.07929	5.15545e-07	0.00016781
SPBP8B7.08c	-1.72925	-1.72952	3.30476	6.62807e-07	0.00020547
SPCC737.04	1.80676	1.80691	4.37589	7.73785e-07	0.00022897
SPBC577.09	-5.15351	-5.37114	-2.48591	8.38842e-07	0.000237429
SPNCRNA.1160	1.77604	1.77693	1.69814	9.22625e-07	0.000250262
SPBC21C3.19	2.10522	2.1055	3.76476	1.00083e-06	0.000260615
SPAC4H3.03c	1.56557	1.56572	4.00609	1.23729e-06	0.000309798
SPAC29A4.12c	2.00954	2.0105	1.85197	1.7639e-06	0.000425295
SPBC1773.06c	1.6364	1.63644	6.21653	1.92376e-06	0.000447274
SPBCPT2R1.08c	-1.80873	-1.81128	0.224867	2.20987e-06	0.000496078
SPBC56F2.06	1.89723	1.89744	3.90072	2.47653e-06	0.000537406
SPAC9G1.05	-1.23603	-1.23605	6.40503	4.15519e-06	0.00087259
SPAC12B10.05	-1.57117	-1.57133	3.90589	4.63097e-06	0.000942113
SPBC23G7.13c	1.87985	1.88187	0.642665	7.30034e-06	0.00144016
SPAC26H5.06	-1.62865	-1.6288	4.12449	8.12056e-06	0.00155485
SPNCRNA.860	1.93305	1.93354	2.75843	8.7999e-06	0.00163678
SPAC922.03	-3.21601	-3.23063	-0.758	9.93849e-06	0.00179721
SPAC3G6.07	3.52003	3.54824	-1.337	1.0516e-05	0.00185024
SPAC212.04c	-1.57949	-1.58052	1.24413	1.28982e-05	0.00220966
SPNCRNA.1541	1.99073	1.99704	-0.82484	1.52886e-05	0.00255202
SPAC13G7.07	-1.60773	-1.60848	1.74603	1.90395e-05	0.00309869
SPAC23H4.16c	-1.63462	-1.6352	2.14036	2.00766e-05	0.00318777
SPAC8F11.07c	-1.54422	-1.54457	2.7808	2.62057e-05	0.00406188
SPAC750.05c	-1.98234	-1.98985	-1.08652	2.69528e-05	0.00408053
SPCC1281.08	-1.61279	-1.61292	4.35317	3.00248e-05	0.00441482
SPNCRNA.687	1.24916	1.24931	3.60135	3.09287e-05	0.00441482
SPNCRNA.1123	1.82855	1.83569	-1.18394	3.11954e-05	0.00441482
SPAC869.07c	1.67906	1.68172	0.0253085	3.58814e-05	0.00496996
SPAC212.07c	-2.81622	-2.85037	-2.28617	4.42218e-05	0.00599758
SPNCRNA.850	1.58327	1.58534	0.270845	4.88781e-05	0.0064938
SPAC4H3.08	1.88363	1.8838	4.21732	4.99149e-05	0.00649892
SPNCRNA.940	1.72985	1.73376	-0.463103	5.24096e-05	0.00668993
SPAC4F10.17	1.60898	1.61004	1.24748	5.4724e-05	0.00685103
SPNCRNA.15	1.35634	1.35672	2.38511	7.05423e-05	0.00866472
SPBC1683.06c	2.74642	2.74648	6.73503	7.49661e-05	0.0090017
SPNCRNA.935	2.41399	2.41411	5.27637	7.60512e-05	0.0090017
SPAC1002.19	2.50808	2.50808	10.9133	9.17578e-05	0.0106668
SPBP4G3.03	1.52851	1.52896	2.37983	9.77902e-05	0.0111687
SPBC215.11c	1.43249	1.43251	6.55741	0.000101816	0.011428
SPNCRNA.742	1.36525	1.36528	5.89962	0.000109876	0.0117663
SPAC1039.10	2.02859	2.02888	3.58748	0.000110618	0.0117663
SPNCRNA.451	2.01666	2.01831	1.08276	0.000111483	0.0117663
SPNCRNA.1223	1.98838	1.99278	-0.321319	0.00011206	0.0117663
SPAC1002.17c	2.18662	2.18662	10.6372	0.000126667	0.0130889
SPCC417.06c	1.55659	1.55851	0.328143	0.000132566	0.0134845
SPNCRNA.997	1.70262	1.70853	-1.06491	0.000154795	0.0155033
SPCC4E9.01c	-2.76023	-2.76545	0.220537	0.000169549	0.0167237
SPAC3H1.13	-1.3384	-1.33851	4.21924	0.000174258	0.0169317
SPAC11D3.03c	3.04499	3.04522	5.05381	0.000179059	0.0171423
SPNCRNA.577	2.13374	2.13474	1.9417	0.000187968	0.0177344
SPAC521.03	1.64768	1.64768	9.21819	0.000209199	0.0194555
SPNCRNA.540	1.87518	1.88358	-1.34486	0.000214556	0.0196726
SPCC330.03c	-1.27261	-1.27288	2.76493	0.000218489	0.019755
SPAC212.08c	-2.20055	-2.21368	-1.62666	0.000236876	0.0210065
SPNCRNA.1131	1.84159	1.85149	-1.6206	0.000238783	0.0210065
SPAC869.01	2.5451	2.54683	1.58789	0.000278313	0.0241576
SPCC338.18	1.41608	1.41678	1.58733	0.000303265	0.025977
SPAC6G9.13c	-1.963	-1.97332	-1.55522	0.000346996	0.029337
SPNCRNA.528	1.70145	1.70286	0.937035	0.000367768	0.0306945
SPNCRNA.1512	1.8506	1.86419	-2.02715	0.00038481	0.0314613
SPNCRNA.1155	1.41873	1.42076	0.0795127	0.000386621	0.0314613
SPAC869.08	1.47897	1.48185	-0.328909	0.000403491	0.0324287
SPAC1399.04c	2.17591	2.17594	7.38631	0.000429133	0.034069
SPBC29B5.02c	1.6301	1.63012	7.35657	0.000474241	0.0369582
SPNCRNA.1076	2.40888	2.453	-2.96999	0.00047688	0.0369582
SPAC1039.09	1.86877	1.86885	5.18927	0.000515812	0.0395051
SPCC126.02c	-1.69209	-1.69278	1.95274	0.000527256	0.0399121
SPCPB1C11.02	1.33834	1.33846	4.06467	0.000691067	0.0517108
SPAC977.13c	1.4088	1.40968	1.24838	0.000747565	0.0553028
SPNCRNA.1122	1.54587	1.54782	0.28616	0.000896783	0.0655961
SPCC1620.05	-1.10655	-1.10662	4.47674	0.000936969	0.0677741
SPAC869.04	2.28797	2.32321	-2.80579	0.000960261	0.0686956
SPAC25B8.13c	1.74151	1.74152	7.44561	0.000973449	0.0688821
SPAPB1A11.02	1.91921	1.91996	2.11222	0.00118314	0.0828196
SPAC186.07c	2.20127	2.22657	-2.47922	0.00121631	0.0842359
SPCC1223.09	1.69382	1.69385	6.51456	0.00130204	0.0892242
SPCC191.11	1.70675	1.7068	5.66712	0.00139561	0.0946396
SPAC222.15	-2.39499	-2.42909	-2.68232	0.00212501	0.142616
SPNCRNA.1240	1.44236	1.44488	-0.207047	0.00215524	0.14317
SPBC16E9.16c	1.27023	1.27029	5.03507	0.00247199	0.162552
SPBC725.03	1.37871	1.37882	4.09997	0.00265784	0.172819
SPAC186.03	1.5967	1.60781	-2.04938	0.00268122	0.172819
SPAC869.10c	1.49663	1.49665	7.07613	0.00278901	0.178005
SPNCRNA.1485	1.48253	1.48679	-0.873817	0.00284724	0.179957
SPNCRNA.563	1.64507	1.64566	2.12517	0.00293262	0.183571
SPNCRNA.1641	-1.16579	-1.16612	2.29047	0.00312617	0.193823
SPCC1223.03c	1.47383	1.47393	4.49484	0.00336141	0.206441
SPBC2G2.15c	-1.55759	-1.559	0.777229	0.00377809	0.229863
SPBC18E5.10	-1.1553	-1.15545	3.45055	0.00388674	0.234284
SPBC725.10	1.15084	1.15087	6.03435	0.0041572	0.247038
SPBC13A2.04c	1.49856	1.49859	6.23681	0.00417422	0.247038
SPAC16C9.01c	-1.1414	-1.14148	4.31493	0.0042759	0.250776
SPAC17A5.16	-1.09233	-1.09235	6.03978	0.00444488	0.258359
SPCC338.12	1.31008	1.31011	6.21151	0.00460117	0.265076
SPNCRNA.852	1.46601	1.469	-0.399244	0.00467983	0.267243
SPBC1709.10c	-1.10767	-1.10771	5.14891	0.0054227	0.303489
SPNCRNA.1229	1.16249	1.16335	0.946005	0.0054406	0.303489
SPBPB2B2.17c	1.67097	1.68908	-2.59419	0.00545441	0.303489
SPBC582.04c	-1.27226	-1.27245	3.32879	0.00557281	0.307449
SPAC1002.18	1.37413	1.37414	8.78498	0.00604626	0.330766
SPBC19C7.04c	1.46719	1.46722	6.14013	0.00611473	0.331724
SPBC11C11.06c	1.11378	1.1138	6.22024	0.0069777	0.375412
SPAC13A11.03	-1.21084	-1.21103	3.20492	0.00769597	0.410662
SPNCRNA.1273	1.1755	1.17589	2.09631	0.0080281	0.424902
SPNCRNA.998	1.40364	1.40394	2.78175	0.00813251	0.426957
SPAC27F1.05c	1.35254	1.35258	5.5678	0.00901182	0.469336
SPNCRNA.137	-1.61645	-1.63164	-2.43723	0.00909761	0.470043
SPBC1289.02c	-1.19124	-1.19147	2.8156	0.0093957	0.481622
SPBC2A9.14	-1.15669	-1.15685	3.3377	0.0100918	0.513264
SPNCRNA.14	1.31753	1.31979	-0.208414	0.0102166	0.513434
SPNCRNA.821	1.74901	1.75929	-1.75907	0.0102529	0.513434
SPNCRNA.1217	1.16736	1.16738	6.02314	0.0111536	0.554276
SPCC1840.12	-2.38922	-2.40193	-1.39117	0.0114991	0.566805
SPAC19D5.07	1.56861	1.56866	5.67001	0.0115799	0.566805
SPBC1861.01c	-1.09551	-1.09552	6.85328	0.0119817	0.582097
SPNCRNA.1415	1.23438	1.23706	-0.555716	0.012157	0.586237
SPAP7G5.06	1.29056	1.29057	7.28888	0.0125548	0.600971
SPAPB1E7.03	-1.1449	-1.14493	6.0062	0.0134037	0.636922
SPNCRNA.1219	1.43919	1.45137	-2.35268	0.0142176	0.670699
SPNCRNA.938	1.33764	1.342	-1.10998	0.0158902	0.74421
SPBC18H10.04c	-1.06801	-1.06802	9.3819	0.0162225	0.754346
SPAC15E1.02c	1.2099	1.21002	3.79054	0.0165457	0.762769
SPNCRNA.1405	1.26921	1.27236	-0.734847	0.016638	0.762769
SPNCRNA.1165	1.31933	1.32154	-0.168942	0.0171679	0.78156
SPCC1183.05c	-1.34751	-1.34858	0.899053	0.0177029	0.800318
SPAC22G7.11c	1.15021	1.15035	3.54184	0.0181523	0.814978
SPNCRNA.583	1.14078	1.14081	5.92724	0.0189977	0.847091
SPAC19G12.09	1.12799	1.12801	6.66624	0.0192539	0.852673
SPCC191.01	1.21101	1.21104	5.54633	0.0195571	0.857355
SPAC17A5.11	-1.34669	-1.3485	0.136617	0.0196753	0.857355
SPNCRNA.1632	1.24359	1.24498	0.361179	0.0198792	0.857355
SPCC1223.02	1.44555	1.44556	7.01223	0.0198864	0.857355
SPBP26C9.02c	1.24819	1.24822	5.83865	0.0236796	1
SPNCRNA.1397	-1.10578	-1.10596	3.0767	0.0255169	1
SPNCRNA.911	1.12912	1.13022	0.541072	0.0259799	1
SPNCRNA.139	-1.46313	-1.47317	-2.06721	0.0260561	1
SPNCRNA.1589	1.09268	1.09296	2.41412	0.0264943	1
SPAC922.09	1.17653	1.17708	1.60618	0.0265092	1
SPAC22F8.05	1.07074	1.07078	5.12691	0.0290869	1
SPNCRNA.31	1.21312	1.21362	1.79475	0.0295209	1
SPNCRNA.1475	1.31701	1.32184	-1.2491	0.0313123	1
SPNCRNA.61	1.15246	1.15344	0.740987	0.033701	1
SPAC4H3.17	1.1648	1.16617	0.28622	0.0345988	1
SPAPB1A11.03	1.44091	1.44158	1.72288	0.0362146	1
SPCPB16A4.07	1.16927	1.16941	3.5599	0.0362934	1
SPAC23C11.10	-1.26376	-1.26793	-1.14787	0.036966	1
SPCC1223.15c	-1.07204	-1.0723	2.54459	0.0384654	1
SPBC1198.14c	1.21918	1.21927	4.27704	0.0386874	1
SPAP27G11.08c	1.37869	1.38252	-0.87487	0.0388033	1
SPNCRNA.1348	1.21175	1.21667	-1.42391	0.0459617	1
ENSRNA049677681	-1.12966	-1.13042	1.06316	0.0466225	1
SPSNORNA.44	-1.12966	-1.13042	1.06316	0.0466225	1
SPNCRNA.1638	1.12498	1.12636	0.2301	0.0487539	1
SPAC11D3.17	1.20039	1.20043	5.23484	0.0495708	1
SPAC186.02c	1.5645	1.57382	-1.83442	0.0504849	1
SPCC1393.07c	1.09494	1.09512	3.05431	0.0516988	1
SPAC4A8.04	1.20393	1.20394	7.38284	0.0537259	1
SPAPB24D3.10c	1.1141	1.11413	6.01848	0.0573816	1
SPAC1556.06	1.45147	1.45547	-0.795177	0.0599747	1
SPAC1039.01	1.23425	1.23428	6.11267	0.0610097	1
SPBC660.05	1.12038	1.1205	3.65366	0.0612863	1
SPNCRNA.230	1.39951	1.4241	-3.25075	0.0628892	1
SPAC977.07c	-1.17455	-1.17731	-0.68109	0.0631721	1
SPBC1347.07	-1.05599	-1.05607	4.1584	0.0647485	1
SPAC922.07c	1.15466	1.15468	6.09713	0.0660033	1
SPCC1529.01	-1.12203	-1.12209	4.84836	0.0667012	1
SPNCRNA.791	1.16677	1.17099	-1.28654	0.0668285	1
SPNCRNA.750	1.13021	1.13222	-0.314743	0.0675587	1
SPAC139.05	1.08504	1.08526	2.77784	0.0677472	1
SPAC2F3.05c	1.13169	1.13175	4.78614	0.0706212	1
SPNCRNA.1514	1.1334	1.13629	-0.818019	0.0744849	1
SPNCRNA.1289	1.06297	1.06371	1.00637	0.0760928	1
SPBC1348.08c	-1.23236	-1.24531	-2.68509	0.0776523	1
SPAC13C5.04	1.07992	1.07998	4.72769	0.0785342	1
SPBC83.19c	1.24573	1.2616	-2.91359	0.0811584	1
SPNCRNA.1339	1.09349	1.09479	0.25028	0.0846587	1
SPBPB8B6.05c	-1.08443	-1.08447	5.04533	0.0849688	1
SPAC1F7.06	1.10968	1.11054	0.8671	0.0879628	1
SPNCRNA.847	1.12033	1.12319	-0.822682	0.0883127	1
SPAC343.07	1.14509	1.14722	-0.381468	0.0886866	1
SPCC285.05	1.10439	1.10443	5.16779	0.0927017	1
SPAC26F1.11	1.07172	1.07206	2.17067	0.0954727	1
SPNCRNA.927	1.09293	1.09458	-0.0713161	0.106337	1
SPNCRNA.602	1.06126	1.06213	0.777632	0.107292	1
SPNCRNA.932	1.14409	1.15124	-2.01775	0.10913	1
ENSRNA049678002	1.24572	1.26159	-2.91087	0.111328	1
SPRRNA.39	1.24572	1.26159	-2.91087	0.111328	1
SPCPB1C11.01	1.11536	1.11537	7.18337	0.115089	1
SPCC417.02	1.14229	1.14255	2.64521	0.118875	1
SPAC3A12.05c	2.20754	2.22899	-2.25608	0.119742	1
SPNCRNA.448	1.16199	1.17558	-2.83328	0.122599	1
SPCC285.07c	-1.18486	-1.189	-1.23749	0.123472	1
SPAC212.02	1.1991	1.20876	-2.33106	0.128844	1
SPCC320.04c	-1.04039	-1.04045	4.64031	0.132884	1
SPNCRNA.883	1.06506	1.06611	0.506574	0.136384	1
SPNCRNA.1005	1.04704	1.04744	1.87584	0.136535	1
SPAC186.06	1.08515	1.0853	3.25522	0.143254	1
SPNCRNA.1507	1.12303	1.12918	-1.85966	0.145598	1
SPCC1450.07c	1.0788	1.07882	6.20103	0.148488	1
SPNCRNA.1075	1.1113	1.11792	-1.97666	0.149911	1
SPNCRNA.521	1.06347	1.06563	-0.519432	0.154296	1
SPBPB2B2.08	-1.05519	-1.05626	0.469385	0.156328	1
SPBC30B4.09	1.03295	1.03306	3.69645	0.160178	1
SPBC36.13	1.04861	1.04934	1.00781	0.161039	1
SPBC16G5.12c	-1.02008	-1.02015	4.31649	0.164106	1
SPAC13F5.03c	1.02642	1.02651	3.96958	0.169842	1
SPNCRNA.691	1.02141	1.02162	2.77112	0.176521	1
SPSNORNA.01	1.04329	1.04412	0.815198	0.176929	1
SPNCRNA.811	1.04922	1.05367	-1.53656	0.177161	1
SPAC8E11.08c	-1.03243	-1.03322	0.860535	0.178487	1
SPNCRNA.1631	1.04092	1.0434	-0.746901	0.180751	1
SPNCRNA.570	1.02291	1.02307	3.1131	0.186744	1
SPAC1039.08	1.04024	1.04031	4.50779	0.189764	1
SPCC965.06	1.01616	1.01618	6.5315	0.193438	1
SPNCRNA.1046	1.02158	1.0226	0.473696	0.200756	1
SPNCRNA.1396	1.03897	1.04592	-2.13438	0.202653	1
ENSRNA049626982	-1.03718	-1.04431	-2.18596	0.20306	1
SPBTRNAGLU.05	-1.03718	-1.04431	-2.18596	0.20306	1
SPAC19D5.10c	-1.02891	-1.0331	-1.48638	0.203467	1
SPAC186.08c	1.032	1.03676	-1.64275	0.205048	1
SPNCRNA.1378	1.00977	1.00993	3.1305	0.206755	1
SPNCRNA.787	1.02975	1.03651	-2.11822	0.20681	1
SPNCRNA.566	1.05312	1.0599	-2.06828	0.20761	1
SPAC5H10.01	1.01876	1.0189	3.40012	0.225292	1
SPAC977.16c	-1.01271	-1.01274	5.4171	0.225529	1
SPNCRNA.1244	-1.00893	-1.00922	2.22047	0.22754	1
SPCC70.04c	1.01451	1.01476	2.46033	0.228537	1
SPAC1687.11	-1.00688	-1.00689	7.62118	0.233719	1
SPNCRNA.734	0.998174	1.00233	-1.51971	0.24796	1
SPCPB16A4.06c	0.999944	1.00014	2.80256	0.249543	1
SPAC23H4.04	-0.999641	-0.999735	3.87128	0.250741	1
SPNCRNA.1535	0.995266	0.99599	0.934525	0.261681	1
SPAC1F8.03c	-0.984046	-0.986584	-0.855531	0.269646	1
SPBC460.05	-0.976347	-0.976406	4.49852	0.283748	1
SPNCRNA.89	0.959965	0.966264	-2.14495	0.284224	1
SPAC11H11.03c	-0.988755	-0.988902	3.19716	0.285408	1
SPBC2D10.19c	-0.988234	-0.988275	5.0175	0.28676	1
SPNCRNA.1542	0.983996	0.984468	1.52152	0.30695	1
SPAC167.06c	0.975536	0.975681	3.20556	0.308566	1
SPNCRNA.919	0.974355	0.975022	0.999497	0.312071	1
SPBC30D10.14	0.974736	0.974761	5.72558	0.317354	1
SPNCRNA.1608	0.937848	0.943302	-1.96842	0.328151	1
SPNCRNA.398	-0.873205	-0.886889	-3.23454	0.338895	1
ENSRNA049631250	-0.875345	-0.886665	-3.01301	0.339123	1
SPATRNACYS.02	-0.875345	-0.886665	-3.01301	0.339123	1
SPNCRNA.1354	0.963344	0.963726	1.78841	0.344322	1
SPNCRNA.1003	0.973877	0.974048	2.96341	0.345712	1
SPNCRNA.665	0.933553	0.935621	-0.656902	0.34953	1
SPCTRNAASN.05	-0.900306	-0.909883	-2.76901	0.352107	1
ENSRNA049623168	-0.900306	-0.909883	-2.76901	0.352107	1
SPNCRNA.25	0.85467	0.863524	-2.74185	0.355897	1
SPNCRNA.292	-0.901989	-0.907071	-1.95576	0.358094	1
SPAC11D3.16c	0.948111	0.948146	5.17627	0.361702	1
SPBC1348.14c	-0.948037	-0.950785	-1.03614	0.362865	1
SPCC70.03c	0.950777	0.950779	9.48027	0.362988	1
SPCC417.04	0.946488	0.947005	1.32944	0.363954	1
SPBPB2B2.05	0.934213	0.934276	4.31882	0.365461	1
SPNCRNA.820	0.944241	0.945784	-0.230952	0.367668	1
SPBP8B7.16c	-0.934372	-0.934375	8.91733	0.373143	1
SPAC683.02c	-0.91011	-0.910153	4.84054	0.378616	1
SPAC869.09	0.83303	0.833762	0.662372	0.379277	1
SPNCRNA.1670	0.85184	0.857606	-2.2128	0.392245	1
SPNCRNA.394	0.879934	0.883156	-1.37803	0.397609	1
SPAC29B12.13	0.964954	0.96503	4.11741	0.399238	1
SPNCRNA.1462	0.943286	0.944816	-0.217641	0.399721	1
SPNCRNA.822	0.900347	0.904221	-1.57593	0.412944	1
SPAC3A12.08	0.949369	0.949476	3.58608	0.414665	1
SPCC548.04	-0.97499	-0.975089	3.74193	0.415889	1
SPAC11D3.18c	0.893476	0.893536	4.33344	0.42948	1
SPBC21C3.18	0.834486	0.840925	-2.36151	0.438776	1
SPCC550.12	-0.94908	-0.949171	3.83619	0.440259	1
SPNCRNA.1661	0.952714	0.95285	3.25411	0.454554	1
SPAC13F5.07c	0.92182	0.922315	1.34084	0.455632	1
SPBC460.04c	-0.962683	-0.962763	4.03204	0.456482	1
SPAC26F1.14c	0.89644	0.89646	5.93214	0.463971	1
SPCC1739.08c	0.906174	0.906569	1.63857	0.465491	1
SPNCRNA.1137	0.917304	0.917706	1.63593	0.480427	1
SPNCRNA.574	0.82624	0.831831	-2.19205	0.481983	1
SPNCRNA.1221	0.706208	0.714845	-2.96999	0.482383	1
SPAC23H4.05c	0.974834	0.975023	2.81763	0.48551	1
SPBC1348.02	-0.835173	-0.840588	-2.13785	0.485547	1
SPNCRNA.987	0.917976	0.918909	0.441331	0.496886	1
SPAC32A11.01	-0.889256	-0.889442	2.69335	0.498808	1
SPNCRNA.920	0.945696	0.945868	2.90324	0.505585	1
SPNCRNA.392	-0.893594	-0.895607	-0.69985	0.511425	1
SPBC1773.03c	0.87138	0.871404	5.60059	0.519546	1
SPBC1105.09	-0.946259	-0.946297	5.08559	0.520473	1
SPNCRNA.1271	0.944411	0.944657	2.38872	0.535137	1
SPNCRNA.604	-0.850845	-0.851476	0.867911	0.535929	1
SPBC2G2.17c	-0.8285	-0.828989	1.16795	0.547	1
SPAC869.11	-0.901623	-0.901637	6.4365	0.551841	1
SPNCRNA.529	0.88757	0.889179	-0.389016	0.553364	1
SPNCRNA.632	0.879296	0.88131	-0.725648	0.55797	1
SPAC23C11.06c	0.941343	0.941382	5.02825	0.558303	1
SPNCRNA.739	0.909109	0.909485	1.72069	0.560262	1
SPNCRNA.279	0.766459	0.771913	-2.28053	0.570531	1
SPNCRNA.757	0.791563	0.795946	-1.94027	0.57283	1
SPNCRNA.439	0.773523	0.775661	-1.0019	0.573329	1
SPNCRNA.134	-0.676918	-0.684399	-2.85837	0.574329	1
SPNCRNA.234	0.709943	0.715126	-2.30496	0.577921	1
SPAC1639.02c	-0.929854	-0.929919	4.26877	0.589274	1
SPAC19A8.07c	-0.857073	-0.857088	6.29203	0.590032	1
SPAC29A4.17c	0.863071	0.863213	3.03037	0.590727	1
SPNCRNA.348	0.624968	0.630444	-2.56326	0.592862	1
ENSRNA049630111	-0.658026	-0.665064	-2.79524	0.593646	1
SPBTRNAASN.01	-0.658026	-0.665064	-2.79524	0.593646	1
SPBC19C2.13c	-0.834651	-0.834691	4.79528	0.596484	1
SPAC23E2.03c	0.797744	0.797786	4.65402	0.599027	1
SPNCRNA.324	0.621298	0.625748	-2.31267	0.600002	1
SPAC1751.01c	0.852923	0.852948	5.49291	0.601629	1
SPAC3H1.06c	0.814408	0.814419	6.74785	0.601792	1
SPNCRNA.1225	0.560828	0.567255	-2.89897	0.603103	1
SPNCRNA.79	0.697318	0.706135	-3.01208	0.603521	1
SPCC794.16	0.600597	0.601468	-0.154887	0.605595	1
SPAC19B12.10	-0.889071	-0.889129	4.3755	0.613911	1
SPAC4H3.04c	0.893626	0.893786	2.91138	0.617352	1
SPBPB21E7.02c	0.711761	0.716108	-2.08802	0.624603	1
SPAC22H12.01c	0.908568	0.9086	5.23446	0.625113	1
SPBPB21E7.10	0.491549	0.494185	-1.90849	0.629885	1
SPAC19B12.01	-0.825018	-0.825029	6.65887	0.631597	1
SPCC1322.08	-0.599045	-0.60004	-0.333449	0.632745	1
SPAC6B12.16	0.809054	0.812166	-1.44056	0.636823	1
SPRRNA.05	0.60651	0.612682	-2.74543	0.643675	1
SPAC186.09	0.809527	0.810533	0.131978	0.64457	1
SPAC4G9.22	0.831485	0.831507	5.65419	0.644695	1
SPNCRNA.931	0.632877	0.636183	-1.88441	0.658838	1
SPNCRNA.1072	0.752692	0.756461	-1.82098	0.661967	1
SPMIT.05	-0.673459	-0.673516	3.95219	0.662223	1
SPRRNA.33	0.637809	0.640847	-1.77103	0.665048	1
SPBC365.12c	0.905425	0.905448	5.77081	0.67169	1
SPBC16E9.10c	-0.840527	-0.840546	5.87257	0.671748	1
SPBC21H7.06c	0.899897	0.900038	3.10563	0.675655	1
ENSRNA049678019	0.646175	0.650073	-2.05634	0.676559	1
SPRRNA.34	0.646175	0.650073	-2.05634	0.676559	1
SPNCRNA.892	0.896814	0.896919	3.53373	0.682195	1
SPBC24C6.09c	0.874931	0.87521	2.08388	0.682433	1
SPNCRNA.1554	0.778198	0.778346	2.8229	0.683506	1
SPSNORNA.48	0.461812	0.46604	-2.61646	0.683812	1
SPNCRNA.616	0.881047	0.881976	0.371287	0.695273	1
SPAC513.02	0.853506	0.853762	2.16339	0.695457	1
SPNCRNA.869	0.798579	0.79967	-0.00985684	0.695802	1
SPAC22F3.03c	-0.677883	-0.678403	0.820731	0.697453	1
SPMIT.02	0.655576	0.655836	1.75194	0.702263	1
SPCC330.09	-0.830832	-0.83084	7.063	0.70281	1
SPMIT.08	0.699864	0.700277	1.19262	0.703414	1
SPNCRNA.1216	0.81213	0.812382	2.09839	0.703985	1
SPNCRNA.1660	0.855851	0.856289	1.40609	0.709577	1
SPNCRNA.1043	0.502246	0.50596	-2.3496	0.714031	1
SPNCRNA.1124	0.846218	0.846584	1.65258	0.717947	1
ENSRNA049625531	-0.675525	-0.680432	-2.32273	0.718278	1
SPCTRNAPHE.04	-0.675525	-0.680432	-2.32273	0.718278	1
SPNCRNA.1152	0.694934	0.697782	-1.5575	0.720245	1
SPAC26A3.13c	-0.639202	-0.642459	-1.84769	0.721882	1
SPSNRNA.02	-0.536745	-0.538146	-0.99122	0.72495	1
SPNCRNA.933	0.769978	0.770458	1.09962	0.730012	1
SPBC1711.07	-0.784281	-0.784288	7.04994	0.732569	1
SPAC5D6.10c	0.530916	0.535143	-2.45695	0.733053	1
SPAC18B11.06	-0.741635	-0.741653	5.77902	0.744066	1
SPAC20G4.03c	0.857956	0.857975	5.9535	0.745354	1
SPNCRNA.694	0.735253	0.736644	-0.464181	0.750425	1
SPNCRNA.310	0.576832	0.578713	-1.26389	0.751147	1
SPAC29A4.22	0.568564	0.571006	-1.64308	0.753368	1
SPNCRNA.1427	0.761212	0.763422	-1.0703	0.758148	1
SPNCRNA.790	0.657073	0.661786	-2.28672	0.76428	1
SPNCRNA.835	0.458628	0.461392	-2.10956	0.764768	1
SPNCRNA.1033	0.878346	0.878468	3.28515	0.76655	1
SPNCRNA.1438	0.732824	0.734552	-0.79018	0.768578	1
SPAC977.03	0.474444	0.47901	-2.69498	0.768753	1
SPNCRNA.338	-0.390655	-0.39587	-3.10361	0.768858	1
SPCC794.04c	0.894116	0.894596	1.34012	0.768989	1
SPNCRNA.26	0.787283	0.787875	0.854202	0.768993	1
SPNCRNA.1233	0.77405	0.775892	-0.782216	0.769829	1
SPAC24C9.11	-0.798424	-0.798444	5.76306	0.773807	1
SPAC869.03c	0.470768	0.473747	-2.16139	0.77477	1
SPBC651.01c	-0.825063	-0.825066	8.80719	0.776015	1
SPNCRNA.1523	0.848496	0.848851	1.69319	0.77607	1
SPBC19F5.05c	-0.793728	-0.793732	8.06386	0.781085	1
SPSNORNA.49	0.439142	0.442325	-2.37252	0.781374	1
SPBC1347.14c	-0.614598	-0.616581	-1.2375	0.781709	1
SPNCRNA.620	0.565317	0.567889	-1.6947	0.783536	1
SPCC4B3.01	0.82683	0.826851	5.7006	0.785131	1
SPAC14C4.03	0.293699	0.294809	-1.44938	0.786241	1
SPNCRNA.603	0.356228	0.359698	-2.6953	0.788364	1
SPBC2F12.09c	0.753764	0.755842	-1.00658	0.789637	1
SPBC119.14	-0.27442	-0.274823	-0.0719888	0.791076	1
SPNCRNA.486	0.753634	0.756515	-1.45335	0.791203	1
SPNCRNA.1280	0.816945	0.817143	2.47134	0.795713	1
ENSRNA049624522	-0.456006	-0.459925	-2.5593	0.79618	1
SPCTRNATHR.10	-0.456006	-0.459925	-2.5593	0.79618	1
SPAC1071.02	-0.925474	-0.925504	5.38273	0.796598	1
SPNCRNA.649	0.751492	0.752692	-0.245366	0.803063	1
SPBC119.03	0.881476	0.881486	6.88426	0.804131	1
SPAC3F10.16c	-0.787707	-0.787714	7.17799	0.804831	1
SPNCRNA.576	0.685122	0.687857	-1.51871	0.808762	1
SPNCRNA.256	-0.618365	-0.619453	-0.401739	0.809414	1
SPNCRNA.845	0.842881	0.843386	1.17972	0.809947	1
SPBPB2B2.19c	-0.454787	-0.457155	-1.86206	0.812265	1
SPBC31F10.05	-0.474307	-0.475019	-0.19925	0.812527	1
SPCC188.05	0.630356	0.631778	-0.735879	0.813188	1
SPAC1F7.02c	-0.731334	-0.731339	7.64076	0.813473	1
SPCC13B11.03c	0.463745	0.464079	0.900151	0.814269	1
SPCC584.02	0.400171	0.40258	-2.08167	0.814536	1
SPNCRNA.189	-0.469714	-0.47129	-1.28637	0.816622	1
SPNCRNA.913	0.644951	0.646749	-1.0442	0.817291	1
SPNCRNA.22	0.643328	0.644473	-0.394604	0.821003	1
SPNCRNA.1328	0.590606	0.592191	-1.01381	0.825733	1
SPAC664.08c	-0.724749	-0.724762	6.13376	0.826745	1
SPNCRNA.192	-0.56215	-0.563644	-0.97676	0.827718	1
SPNCRNA.1577	0.788202	0.788307	3.32605	0.827975	1
SPBC26H8.08c	-0.739492	-0.739496	7.8106	0.828971	1
SPAC1002.06c	0.363284	0.365517	-2.1186	0.829589	1
SPAC20G8.09c	-0.726786	-0.72679	8.01202	0.830037	1
SPAC750.06c	-0.286103	-0.289887	-3.11955	0.830262	1
SPBPB21E7.09	0.753723	0.753741	5.82312	0.830305	1
SPNCRNA.567	0.672911	0.676155	-1.78296	0.830584	1
SPBC28E12.02	-0.576512	-0.578521	-1.34598	0.831179	1
SPNCRNA.68	0.396983	0.402178	-3.08859	0.832565	1
SPNCRNA.388	-0.450869	-0.453377	-2.02333	0.835338	1
SPNCRNA.1590	0.528033	0.530799	-1.91101	0.83564	1
SPAC24B11.05	0.759776	0.759804	5.20427	0.839195	1
SPNCRNA.505	0.595329	0.596892	-0.970473	0.839361	1
SPCC576.01c	0.692012	0.692032	5.50389	0.83965	1
SPBC106.14c	-0.743054	-0.74306	7.35237	0.840447	1
SPAC30C2.02	-0.761194	-0.761201	7.00489	0.840799	1
SPAC15A10.05c	0.650521	0.650582	3.80421	0.845551	1
SPRRNA.45	0.194725	0.197861	-3.28453	0.848203	1
SPAC22G7.05	-0.73832	-0.738328	6.78129	0.848408	1
SPBC2G5.03	-0.750651	-0.75069	4.66744	0.848441	1
SPNCRNA.955	0.831041	0.83135	1.85644	0.848512	1
SPBC2G2.08	-0.788479	-0.788484	7.65731	0.848847	1
SPNCRNA.1364	0.793872	0.794492	0.782753	0.848886	1
SPNCRNA.1617	0.695404	0.696109	0.396198	0.849988	1
SPAC212.03	-0.28732	-0.290354	-2.83415	0.851769	1
SPAC3A11.10c	0.783389	0.783396	7.16402	0.853452	1
SPAC13G7.02c	0.888133	0.888151	6.02815	0.85372	1
SPRRNA.46	0.194919	0.195486	-1.05119	0.85517	1
SPNCRNA.855	0.619891	0.622738	-1.71562	0.855751	1
SPNCRNA.421	0.72085	0.721506	0.539173	0.856077	1
SPAC977.06	-0.541404	-0.543567	-1.52244	0.856698	1
SPAC22H10.06c	-0.259356	-0.262329	-2.96779	0.857551	1
SPNCRNA.1315	0.61572	0.616964	-0.587261	0.859136	1
SPNCRNA.358	0.704834	0.706677	-0.924018	0.861588	1
SPBC32H8.01c	-0.703457	-0.703652	2.24027	0.86264	1
SPCC622.15c	0.711369	0.711381	6.32841	0.862963	1
SPCC663.14c	0.528409	0.530232	-1.33253	0.864555	1
SPBC359.02	0.640095	0.640277	2.19493	0.865234	1
SPBC24C6.02	-0.727695	-0.727706	6.37423	0.865574	1
SPNCRNA.714	0.466107	0.467853	-1.42835	0.867893	1
SPNCRNA.264	0.553119	0.553809	0.0836524	0.868573	1
SPCC162.11c	0.751377	0.751386	6.79589	0.868914	1
SPAC977.12	-0.829655	-0.829672	6.01957	0.871625	1
SPAC23H4.15	-0.691331	-0.691338	7.12404	0.871809	1
SPCC188.12	0.805627	0.805913	1.90964	0.872186	1
SPAC27E2.13	-0.318861	-0.320101	-1.51069	0.873432	1
SPNCRNA.693	0.439562	0.44097	-1.23935	0.873799	1
SPCC736.13	0.76458	0.764588	6.941	0.874883	1
SPNCRNA.1479	0.790236	0.79033	3.48282	0.874904	1
SPBP8B7.20c	-0.702404	-0.702408	7.63896	0.875929	1
SPNCRNA.1145	0.859978	0.86046	1.27368	0.876712	1
SPAC4F8.04	-0.665419	-0.665431	6.1264	0.878315	1
SPNCRNA.543	0.65458	0.656003	-0.694326	0.878555	1
SPNCRNA.1071	0.600215	0.601216	-0.296701	0.880606	1
ENSRNA049627029	-0.388727	-0.393537	-2.99881	0.880785	1
SPBTRNAHIS.02	-0.388727	-0.393537	-2.99881	0.880785	1
SPNCRNA.748	0.461808	0.463122	-1.0902	0.881604	1
SPNCRNA.745	0.604522	0.605195	0.23727	0.882023	1
SPBC1348.05	0.257251	0.259674	-2.696	0.883756	1
SPBC23G7.10c	0.62281	0.623967	-0.483902	0.883811	1
SPCC737.07c	-0.857127	-0.857162	5.02259	0.883877	1
SPNCRNA.1207	0.397478	0.399335	-1.75954	0.88552	1
SPNCRNA.1093	0.487823	0.48959	-1.43478	0.886713	1
SPBC1711.14	0.52975	0.531373	-1.20193	0.886971	1
ENSRNA049628168	-0.403063	-0.405775	-2.22805	0.887183	1
SPBTRNAPRO.07	-0.403063	-0.405775	-2.22805	0.887183	1
SPNCRNA.1346	0.492285	0.494392	-1.66429	0.887588	1
SPNCRNA.1272	0.263985	0.266821	-2.85917	0.887616	1
SPBC1348.07	-0.494034	-0.495931	-1.48849	0.887665	1
SPAC27E2.12	0.476523	0.48002	-2.34257	0.887795	1
SPAC24C9.15c	-0.545002	-0.545453	0.687466	0.888476	1
SPNCRNA.1330	0.631724	0.632971	-0.546276	0.88849	1
SPNCRNA.638	0.495219	0.498624	-2.27153	0.888643	1
SPNCRNA.1179	0.81086	0.810903	4.65724	0.888918	1
SPAC688.04c	0.787112	0.787125	6.26682	0.889203	1
SPAC1399.05c	0.624267	0.624281	5.91642	0.889524	1
SPNCRNA.1623	-0.16271	-0.164121	-2.58302	0.889938	1
SPNCRNA.735	0.836009	0.836278	2.05787	0.890413	1
SPBC83.15	-0.791125	-0.791136	6.5245	0.891451	1
SPNCRNA.758	0.730402	0.731743	-0.424224	0.892377	1
SPNCRNA.673	0.626528	0.626838	1.43345	0.893121	1
SPBPB2B2.01	0.577465	0.577499	4.48501	0.893339	1
SPSNRNA.07	-0.370983	-0.371808	-0.785584	0.893903	1
SPNCRNA.1613	0.735468	0.735982	0.939633	0.894257	1
SPAPB15E9.02c	0.718168	0.718327	2.58462	0.89474	1
SPNCRNA.1048	0.543315	0.543495	1.96199	0.899076	1
SPCC191.10	0.399898	0.401701	-1.70189	0.900387	1
SPSNRNA.06	-0.451936	-0.452022	2.73598	0.900631	1
SPNCRNA.98	-0.294849	-0.294948	1.87083	0.902157	1
SPNCRNA.428	0.77914	0.780137	0.0796542	0.902559	1
SPNCRNA.385	0.281507	0.28405	-2.66185	0.902646	1
ENSRNA049676787	-0.293657	-0.293756	1.87137	0.902737	1
SPCC417.15	-0.418518	-0.418651	2.01769	0.905302	1
SPBC1348.11	-0.411978	-0.413839	-1.71494	0.905445	1
SPBC25B2.05	-0.602229	-0.602237	6.56362	0.906192	1
ENSRNA049676666	-0.43686	-0.436929	3.01355	0.908756	1
SPCC285.04	0.770604	0.770632	5.18268	0.908863	1
SPAC6F6.03c	-0.726648	-0.726653	7.48205	0.909147	1
SPAC823.08c	-0.622761	-0.62277	6.57895	0.909182	1
SPNCRNA.335	-0.171679	-0.173145	-2.60198	0.910805	1
SPNCRNA.957	-0.528454	-0.52967	-0.791479	0.910823	1
SPCC613.08	-0.639198	-0.639209	6.16407	0.910836	1
SPNCRNA.156	0.373622	0.376072	-2.20731	0.91109	1
SPNCRNA.805	0.635129	0.635701	0.561803	0.911482	1
ENSRNA049678320	0.527383	0.528277	-0.353577	0.913015	1
SPNCRNA.40	0.392243	0.395614	-2.54996	0.91339	1
SPNCRNA.71	-0.288111	-0.290064	-2.26833	0.913738	1
SPNCRNA.1445	0.749045	0.749576	0.918643	0.913778	1
SPBC21H7.04	-0.711823	-0.711837	6.13363	0.913816	1
ENSRNA049677710	-0.295386	-0.296101	-0.930675	0.913971	1
SPAC1F8.04c	-0.753234	-0.75329	4.16461	0.914901	1
SPAC222.06	-0.705931	-0.705941	6.57217	0.91492	1
SPBC8D2.19	0.404567	0.406601	-1.84449	0.914963	1
SPAC22E12.03c	0.722525	0.722542	5.76229	0.91502	1
SPBC2A9.03	-0.447061	-0.447229	1.74612	0.915353	1
SPNCRNA.1171	0.562413	0.563237	-0.139138	0.915355	1
SPBC1861.05	0.650129	0.650133	7.91358	0.9156	1
SPBC16A3.02c	0.826399	0.826407	7.28917	0.915657	1
SPBC8D2.07c	-0.77927	-0.779302	4.98331	0.915708	1
SPNCRNA.1205	0.72468	0.725843	-0.228606	0.915751	1
SPCC1450.10c	-0.691104	-0.691125	5.43713	0.91584	1
SPBC16G5.02c	0.754015	0.754026	6.4925	0.916254	1
SPAPB8E5.08	0.241501	0.242639	-1.81892	0.916825	1
ENSRNA049677621	-0.478321	-0.479966	-1.33488	0.91731	1
SPSNORNA.35	-0.478321	-0.479966	-1.33488	0.91731	1
SPNCRNA.550	0.370151	0.37173	-1.65329	0.917581	1
SPNCRNA.80	-0.229321	-0.231624	-2.80625	0.917783	1
SPBC29A10.14	-0.105121	-0.106158	-2.62857	0.918496	1
SPNCRNA.925	0.768958	0.769031	3.81462	0.919952	1
SPMIT.11	-0.328587	-0.32863	3.25446	0.920396	1
SPAC1142.04	-0.692131	-0.692136	7.63265	0.920714	1
SPAC1786.04	0.352412	0.354707	-2.19948	0.920911	1
SPAC926.10	0.195804	0.197555	-2.57103	0.921679	1
SPNCRNA.568	0.351317	0.352795	-1.57355	0.921927	1
SPBP35G2.11c	0.69514	0.695151	6.42627	0.922114	1
SPNCRNA.1401	0.687698	0.689182	-0.668769	0.922257	1
SPAC3G9.11c	0.636295	0.636353	3.85094	0.922308	1
SPCC4G3.03	0.731821	0.731949	2.91268	0.922493	1
SPNCRNA.1117	0.768431	0.76871	1.88307	0.922519	1
SPNCRNA.237	0.404017	0.405948	-1.76904	0.922612	1
ENSRNA049630944	-0.42467	-0.426489	-1.65455	0.923603	1
SPATRNACYS.01	-0.42467	-0.426489	-1.65455	0.923603	1
SPNCRNA.467	0.17095	0.173166	-3.08918	0.923694	1
SPNCRNA.1085	0.664297	0.664896	0.578394	0.923946	1
SPNCRNA.453	0.590033	0.592199	-1.41812	0.92408	1
SPBC800.06	-0.660078	-0.660084	7.00146	0.924195	1
SPAC27E2.14	-0.682537	-0.682766	1.96636	0.924588	1
SPNCRNA.1322	0.300423	0.301796	-1.74312	0.924923	1
SPNCRNA.450	-0.290218	-0.292526	-2.47901	0.924946	1
SPNCRNA.278	-0.304356	-0.306109	-2.00781	0.925428	1
SPMTR.02	0.191723	0.193412	-2.55075	0.926117	1
SPNCRNA.707	0.715631	0.716315	0.485187	0.92629	1
SPNCRNA.32	-0.288091	-0.288149	2.66846	0.926578	1
SPBPB10D8.03	-0.640401	-0.640555	2.44221	0.926714	1
SPBC29A3.06	-0.671236	-0.671245	6.65591	0.92711	1
SPBC713.13	0.262751	0.265838	-2.9848	0.927269	1
ENSRNA049678178	-0.118704	-0.118977	-1.07272	0.927851	1
SPNCRNA.323	0.444481	0.445879	-1.2476	0.928538	1
SPNCRNA.999	0.608987	0.609785	0.0382765	0.928626	1
SPAC10F6.10	-0.687795	-0.687813	5.64376	0.928821	1
SPNCRNA.164	0.140744	0.141983	-2.62886	0.928987	1
SPBC1773.17c	0.693536	0.693549	6.07838	0.929064	1
SPNCRNA.200	-0.389067	-0.390205	-1.11065	0.929146	1
SPBC215.06c	-0.585212	-0.585229	5.46143	0.930401	1
SPAC8E11.10	-0.845838	-0.845841	8.79873	0.931962	1
SPNCRNA.160	0.537633	0.538903	-0.809889	0.932304	1
SPBC1347.02	-0.70569	-0.705692	8.9476	0.932479	1
SPCC1020.09	-0.596291	-0.596688	0.97715	0.933371	1
SPAC6C3.05	0.762246	0.762648	1.35329	0.933413	1
SPBPB2B2.14c	-0.148555	-0.150354	-2.98243	0.933654	1
SPNCRNA.556	0.252824	0.253624	-1.2288	0.934196	1
SPAC11E3.09	-0.858697	-0.85874	4.74284	0.934379	1
SPNCRNA.1120	-0.512848	-0.513583	-0.117608	0.934491	1
SPNCRNA.795	0.782836	0.782921	3.61626	0.934836	1
SPNCRNA.744	0.774939	0.775752	0.359935	0.934882	1
SPCC1827.01c	-0.569932	-0.569942	6.23858	0.935571	1
SPAC1039.02	0.545878	0.545878	10.0148	0.935735	1
ENSRNA049678201	-0.115342	-0.115941	-2.07536	0.936029	1
SPNCRNA.774	0.720674	0.721159	0.994176	0.936446	1
SPNCRNA.816	0.651185	0.652077	-0.0263155	0.936619	1
SPAC8F11.05c	0.625409	0.625978	0.543138	0.936641	1
SPCC1450.08c	-0.481752	-0.48295	-0.862707	0.93677	1
SPNCRNA.1299	-0.328759	-0.330281	-1.728	0.937199	1
SPBC336.02	-0.62633	-0.626342	6.09105	0.937786	1
SPMIT.07	0.188283	0.188389	1.25339	0.938313	1
SPBC19F8.06c	0.726534	0.726644	3.12565	0.939138	1
SPAC2E1P3.01	0.586684	0.586692	6.58549	0.939365	1
SPNCRNA.555	0.30573	0.306828	-1.39667	0.93946	1
ENSRNA049676282	-0.330097	-0.330961	-1.02731	0.9397	1
SPAC1565.05	-0.628235	-0.628241	7.02471	0.940354	1
SPAC22F8.09	-0.615802	-0.61581	6.68276	0.940689	1
SPRRNA.52	-0.120416	-0.120438	2.70968	0.941025	1
SPNCRNA.871	0.814515	0.814676	2.7596	0.941133	1
SPAC15E1.07c	-0.176861	-0.177899	-2.00471	0.941535	1
SPNCRNA.1473	0.601921	0.601972	3.95368	0.941855	1
SPNCRNA.187	0.552537	0.554681	-1.50446	0.942095	1
SPAC4H3.12c	0.0819981	0.0827977	-2.8357	0.942157	1
SPCPJ732.03	0.240354	0.241691	-2.05076	0.942201	1
SPNCRNA.1676	0.762039	0.762926	0.202913	0.942451	1
SPSNRNA.01	0.287362	0.287983	-0.670157	0.942755	1
SPNCRNA.1564	0.755852	0.756222	1.45196	0.9433	1
SPNCRNA.1682	0.701585	0.701738	2.58386	0.943333	1
SPNCRNA.1430	0.509732	0.510704	-0.536491	0.94338	1
SPAC5H10.02c	0.578145	0.578675	0.525152	0.943619	1
SPNCRNA.117	-0.477902	-0.479216	-1.00629	0.943697	1
SPBC56F2.03	0.560398	0.562412	-1.38492	0.944947	1
SPBP22H7.02c	-0.697322	-0.69733	6.67757	0.945082	1
SPNCRNA.1020	0.557512	0.55817	0.146485	0.945121	1
SPAC25H1.09	0.681504	0.681771	1.7467	0.94588	1
SPNCRNA.983	0.707942	0.708507	0.740765	0.947099	1
SPNCRNA.1439	0.601481	0.602179	0.179528	0.947651	1
SPNCRNA.726	0.668811	0.669025	2.04323	0.947812	1
SPNCRNA.155	0.586399	0.58838	-1.30068	0.948037	1
SPNCRNA.307	0.379219	0.382367	-2.50855	0.948227	1
SPAC22F3.08c	-0.630872	-0.63089	5.50856	0.948376	1
SPSNORNA.53	-0.412097	-0.413378	-1.18377	0.948447	1
SPBC1734.01c	-0.600478	-0.600482	7.4706	0.948494	1
SPAC17H9.05	-0.604182	-0.604186	7.64542	0.94907	1
SPNCRNA.1349	0.345689	0.348361	-2.40696	0.949851	1
SPAPJ695.02	0.580421	0.580533	2.75415	0.950097	1
SPBC1683.05	0.526094	0.526097	7.76079	0.950564	1
SPCC1235.13	0.448345	0.449652	-1.124	0.950574	1
SPCC320.11c	-0.569755	-0.569763	6.47789	0.95096	1
SPAC4D7.02c	0.787421	0.787448	5.26831	0.950974	1
SPNCRNA.263	0.406059	0.40863	-2.17589	0.951568	1
SPAC6G9.02c	-0.631884	-0.631889	7.41112	0.95194	1
SPNCRNA.273	-0.299598	-0.302228	-2.61585	0.952219	1
SPCC757.03c	0.759758	0.759827	3.8715	0.952581	1
SPBC1706.02c	-0.258197	-0.261074	-2.87332	0.952759	1
SPNCRNA.248	-0.264454	-0.265528	-1.54788	0.95327	1
SPCC1739.05	-0.585263	-0.585287	4.94306	0.953312	1
SPAC20G4.09	-0.432235	-0.433292	-0.876606	0.953391	1
SPNCRNA.1646	0.650504	0.651013	0.761437	0.953413	1
SPBP4H10.10	0.681764	0.681852	3.33808	0.953617	1
SPAC31A2.07c	-0.674875	-0.674881	7.01655	0.953919	1
SPAC323.05c	-0.767373	-0.767498	3.02715	0.954026	1
SPAC926.08c	-0.586013	-0.586019	6.97077	0.954036	1
SPAC1399.01c	0.55361	0.553643	4.45283	0.954104	1
SPAC977.11	-0.535356	-0.535439	3.07612	0.954479	1
SPAC56F8.16	0.52173	0.521738	6.44888	0.954536	1
SPNCRNA.168	-0.0832347	-0.0843591	-3.07474	0.954593	1
SPNCRNA.1578	0.428972	0.43007	-0.912522	0.95471	1
SPNCRNA.1039	-0.43092	-0.431356	0.370977	0.955277	1
SPBC1289.16c	0.626972	0.627	4.89521	0.956021	1
SPMIT.06	0.123987	0.123993	4.71467	0.956023	1
SPAC13D6.01	0.725386	0.725473	3.45289	0.956085	1
SPNCRNA.908	0.65096	0.651247	1.58546	0.956586	1
SPBC8E4.03	0.612	0.612005	7.28074	0.956628	1
SPNCRNA.1030	0.525429	0.525988	0.311556	0.956664	1
SPNCRNA.480	0.522554	0.52503	-1.76927	0.956736	1
SPNCRNA.1496	0.685274	0.6855	1.99287	0.957045	1
SPCC1393.14	0.579805	0.580257	0.743043	0.957108	1
SPNCRNA.575	0.246224	0.247833	-2.17635	0.957114	1
SPNCRNA.07	0.403331	0.403826	0.0383081	0.957427	1
SPNCRNA.1252	0.772595	0.772658	4.02344	0.957442	1
SPNCRNA.631	0.22092	0.221666	-1.27055	0.958734	1
SPNCRNA.1404	0.710273	0.710549	1.75954	0.958736	1
SPNCRNA.539	-0.278641	-0.281084	-2.62547	0.958842	1
SPAC1B9.03c	-0.639896	-0.639903	6.88864	0.960208	1
SPNCRNA.654	0.733383	0.734261	0.164939	0.960511	1
SPNCRNA.45	-0.431133	-0.431943	-0.521904	0.960605	1
SPAC2E1P3.04	0.604288	0.60429	8.30414	0.960679	1
SPNCRNA.1344	0.60453	0.604698	2.2196	0.960994	1
SPNCRNA.194	0.336825	0.338195	-1.56473	0.961422	1
SPCC74.04	0.556125	0.556144	5.25638	0.961645	1
SPNCRNA.403	0.235247	0.236552	-2.03776	0.961747	1
SPBC4F6.09	-0.583782	-0.583809	4.81064	0.962012	1
SPNCRNA.1261	-0.687383	-0.687637	1.83568	0.962104	1
SPAC6B12.03c	0.711697	0.712702	-0.0803662	0.962642	1
SPNCRNA.1441	0.496025	0.497133	-0.74475	0.963018	1
SPBC17D1.06	-0.659719	-0.659722	8.2931	0.963122	1
SPBC1198.12	-0.489894	-0.49198	-1.64814	0.963279	1
SPBC1604.09c	-0.604565	-0.604598	4.55792	0.9634	1
SPNCRNA.1249	0.347252	0.34811	-0.925252	0.963445	1
SPNCRNA.495	0.640373	0.641624	-0.516087	0.963557	1
SPAC140.02	-0.660428	-0.660429	9.66707	0.963977	1
SPNCRNA.545	0.460835	0.461954	-0.879494	0.964314	1
SPBC13G1.09	-0.563054	-0.56306	6.8536	0.964552	1
SPCC1020.10	0.629386	0.629412	5.00106	0.965247	1
SPNCRNA.401	0.168247	0.169359	-2.2196	0.965317	1
SPNCRNA.650	0.719139	0.719313	2.4503	0.965358	1
SPCC1281.04	0.799382	0.79984	1.23895	0.966021	1
SPNCRNA.573	-0.338315	-0.338972	-0.514695	0.966045	1
SPNCRNA.1161	0.500946	0.501793	-0.337546	0.966068	1
SPAC25G10.04c	0.865587	0.865645	4.30586	0.966257	1
SPBC4C3.05c	-0.668248	-0.66825	8.84361	0.966375	1
SPNCRNA.91	-0.178847	-0.179444	-1.39118	0.966515	1
SPNCRNA.633	0.617012	0.617368	1.18792	0.966663	1
SPBC4F6.07c	-0.566834	-0.566844	6.18003	0.966729	1
SPCC70.02c	0.692165	0.692179	6.02419	0.966991	1
SPNCRNA.1393	0.611593	0.61203	0.875663	0.96727	1
SPAC664.06	-0.647519	-0.647523	7.91787	0.967367	1
SPNCRNA.1113	0.514142	0.514634	0.473985	0.967592	1
SPAC17G6.03	0.467234	0.467254	4.88073	0.967899	1
SPNCRNA.831	-0.816073	-0.816121	4.50586	0.96802	1
SPNCRNA.887	0.803121	0.803271	2.84114	0.968109	1
SPNCRNA.244	0.297519	0.298724	-1.57544	0.969046	1
SPBC1539.10	-0.59746	-0.597473	6.00033	0.969153	1
SPCC1919.11	-0.474927	-0.475753	-0.403936	0.969387	1
SPBC29A3.16	-0.5501	-0.55011	6.10996	0.969565	1
SPNCRNA.66	0.372589	0.373661	-1.11908	0.969602	1
SPAC10F6.15	0.404492	0.40515	-0.2914	0.96962	1
SPNCRNA.639	0.400147	0.400602	0.186006	0.96978	1
SPNCRNA.1256	0.377619	0.378799	-1.21879	0.969798	1
SPRRNA.54	0.422953	0.423532	-0.0720895	0.969942	1
SPNCRNA.684	0.629151	0.62938	1.84848	0.969982	1
SPNCRNA.197	-0.81853	-0.818579	4.49401	0.970203	1
SPNCRNA.1647	0.767438	0.767567	2.99132	0.970293	1
SPAC9.08c	-0.816771	-0.816807	4.92682	0.970296	1
SPNCRNA.1329	0.569441	0.570075	0.263145	0.970297	1
SPNCRNA.283	0.239569	0.240527	-1.60274	0.970482	1
SPAC2F7.06c	0.715255	0.715405	2.65523	0.970581	1
SPBC1709.14	-0.599711	-0.599755	4.16689	0.970707	1
SPNCRNA.173	-0.260143	-0.260485	-0.00931721	0.970918	1
SPAC1486.09	-0.554512	-0.554519	6.60065	0.970987	1
SPRRNA.31	0.148307	0.149193	-2.14594	0.971111	1
SPNCRNA.554	0.36574	0.366706	-0.982586	0.971184	1
SPNCRNA.57	0.216075	0.216776	-1.32891	0.971196	1
SPAC1F7.09c	0.51954	0.519554	5.62723	0.971213	1
SPAC1006.01	0.714762	0.714767	7.50317	0.971275	1
SPNCRNA.1068	0.717149	0.717382	2.02638	0.971425	1
SPBC1347.11	0.677941	0.677955	6.01549	0.97156	1
SPNCRNA.166	-0.199599	-0.200412	-1.65907	0.971617	1
SPNCRNA.1527	0.677409	0.677673	1.75773	0.971835	1
SPNCRNA.1376	-0.439612	-0.440645	-0.814959	0.972	1
SPBPB8B6.04c	0.400263	0.400308	3.49476	0.972192	1
SPNCRNA.1107	0.643752	0.644317	0.602575	0.972315	1
SPCC663.08c	0.739535	0.739558	5.38593	0.97237	1
SPAC26A3.06	-0.606419	-0.606435	5.61167	0.972666	1
SPNCRNA.1513	0.586082	0.586395	1.3009	0.972771	1
SPAC1952.02	-0.623495	-0.623511	5.61702	0.972878	1
SPBC1652.01	0.620286	0.620301	5.80668	0.972999	1
SPCC550.01c	-0.768158	-0.768216	4.1325	0.973285	1
SPAC11E3.06	-0.226442	-0.226608	0.883869	0.973375	1
SPAC57A7.06	-0.645704	-0.645708	7.73123	0.973793	1
SPBC4F6.14	-0.619737	-0.619741	7.71789	0.97387	1
SPNCRNA.1047	0.56878	0.569396	0.300145	0.973937	1
SPAC922.06	0.639446	0.639478	4.70455	0.973983	1
SPBC13G1.16	0.603269	0.603782	0.622346	0.974295	1
SPNCRNA.866	0.676366	0.676412	4.26048	0.974486	1
SPNCRNA.1135	0.516995	0.517452	0.557054	0.97489	1
SPAC227.19c	-0.515979	-0.516051	3.20455	0.975075	1
SPBC543.06c	-0.662523	-0.662537	5.95729	0.975178	1
SPNCRNA.1553	0.737268	0.737366	3.32359	0.975192	1
SPAC1039.07c	0.591243	0.591256	5.82412	0.975256	1
SPAC328.03	0.719759	0.719762	8.20439	0.975843	1
SPNCRNA.1420	0.412258	0.412698	0.293475	0.975855	1
SPBC660.07	0.653179	0.653185	7.04516	0.976066	1
SPNCRNA.747	0.57225	0.57289	0.245691	0.976252	1
SPBPB7E8.02	0.454167	0.454172	6.96497	0.976391	1
SPAC9E9.09c	-0.491074	-0.491077	7.99332	0.976485	1
SPNCRNA.1453	0.590761	0.590946	2.06001	0.976513	1
SPCC18.13	-0.53158	-0.531591	5.95829	0.97659	1
SPAC17A2.10c	0.292136	0.292211	2.33615	0.976609	1
SPNCRNA.425	0.0729936	0.0736115	-2.49943	0.976656	1
SPCC548.02c	0.210055	0.210399	-0.391788	0.976759	1
SPNCRNA.209	0.326279	0.32676	-0.205789	0.976801	1
SPBC460.03	-0.575601	-0.575611	6.115	0.977242	1
SPCC16C4.08c	-0.493184	-0.493195	5.86652	0.977403	1
SPNCRNA.842	0.214369	0.215256	-1.59187	0.977475	1
SPNCRNA.701	0.655832	0.65613	1.5318	0.977584	1
SPAC1002.12c	0.482026	0.48203	7.1051	0.97761	1
SPBC16E9.17c	0.0686484	0.0691002	-2.30341	0.977623	1
SPCC16A11.02	-0.606442	-0.606449	6.69365	0.977842	1
SPAC57A7.13	-0.616814	-0.616926	2.84094	0.977919	1
SPNCRNA.92	0.0650675	0.0655147	-2.30649	0.978195	1
SPNCRNA.618	0.642237	0.642474	1.82324	0.978342	1
SPNCRNA.1304	0.262653	0.263556	-1.36335	0.978362	1
SPAC589.03c	-0.483734	-0.483783	3.66022	0.978392	1
ENSRNA049677181	-0.0287341	-0.0289	-2.7207	0.978423	1
SPNCRNA.1370	-0.299018	-0.299352	0.217694	0.978467	1
SPAPB17E12.13	-0.772255	-0.77226	7.7874	0.978603	1
SPNCRNA.1259	0.226911	0.227425	-0.803324	0.978635	1
SPNCRNA.1637	0.597121	0.597283	2.27165	0.978718	1
SPBC1718.03	-0.501252	-0.50126	6.23822	0.978933	1
SPNCRNA.52	-0.335351	-0.337329	-2.07908	0.979314	1
SPBC1683.02	0.69204	0.692085	4.34867	0.979674	1
SPBC1271.05c	0.692201	0.692212	6.29217	0.979678	1
SPAC2E1P5.05	-0.558653	-0.558658	7.04079	0.979719	1
SPNCRNA.875	0.751351	0.751495	2.79251	0.97979	1
SPCC16C4.07	0.34164	0.341647	5.97163	0.979958	1
SPBC14F5.03c	-0.561347	-0.561349	8.4621	0.980285	1
SPAC22E12.13c	-0.609132	-0.609137	7.45499	0.980442	1
ENSRNA049677729	-0.568128	-0.568386	1.52608	0.980511	1
SPSNORNA.45	-0.568128	-0.568386	1.52608	0.980511	1
SPAC7D4.08	-0.325486	-0.325761	0.613308	0.980525	1
SPBC244.02c	-0.555328	-0.555337	6.33749	0.980985	1
SPNCRNA.1483	0.465814	0.465852	3.97878	0.981026	1
SPNCRNA.605	-0.715802	-0.715849	4.35743	0.981204	1
SPCC4G3.18	-0.587535	-0.587542	6.85804	0.98121	1
SPBC14C8.19	-0.520234	-0.520266	4.35693	0.981313	1
SPAC977.05c	-0.300291	-0.302195	-2.16728	0.981392	1
SPBC947.07	-0.508262	-0.508279	5.27548	0.981401	1
SPAC17A2.09c	0.286843	0.286846	6.88387	0.981641	1
SPAPB17E12.09	0.390867	0.391354	0.112402	0.981691	1
SPNCRNA.346	-0.259881	-0.261708	-2.32298	0.982007	1
SPCC320.08	-0.583604	-0.583609	7.39674	0.982031	1
SPNCRNA.178	-0.517976	-0.518272	1.19543	0.982132	1
SPCC550.07	0.583889	0.583905	5.56753	0.9823	1
SPNCRNA.1549	0.370275	0.370876	-0.303939	0.982473	1
SPBC1348.03	-0.493817	-0.495427	-1.27209	0.982521	1
SPAC2C4.11c	-0.537065	-0.537072	6.62783	0.98261	1
SPNCRNA.515	0.162259	0.16375	-2.63814	0.982714	1
SPNCRNA.1342	0.360773	0.361077	0.609133	0.982941	1
SPNCRNA.1362	0.577831	0.578344	0.549556	0.983046	1
SPNCRNA.826	0.216694	0.216916	0.35417	0.983178	1
SPAC977.04	0.258114	0.258906	-1.18085	0.983184	1
SPNCRNA.775	0.108516	0.108568	1.3341	0.983403	1
SPNCRNA.516	0.429094	0.430796	-1.51199	0.983524	1
SPNCRNA.643	0.608629	0.609102	0.750086	0.983603	1
SPAC2E12.03c	0.52102	0.521043	4.82674	0.983657	1
SPNCRNA.1573	0.603613	0.603833	1.84809	0.983678	1
SPMIT.10	-0.05219	-0.0521951	3.49635	0.983731	1
SPCC965.14c	0.750427	0.750456	5.08449	0.983761	1
SPAC14C4.11	-0.614162	-0.614166	7.81157	0.983805	1
SPNCRNA.195	-0.495076	-0.495784	-0.112444	0.983826	1
SPNCRNA.297	0.237149	0.238859	-2.3606	0.983937	1
SPBPB8B6.03	-0.384222	-0.384485	0.93585	0.98401	1
SPBC16D10.01c	-0.546113	-0.546121	6.43248	0.984033	1
SPCC417.16	-0.484355	-0.484367	5.74168	0.984048	1
SPCC24B10.18	-0.518961	-0.518973	5.81101	0.9841	1
SPNCRNA.902	0.633257	0.633582	1.357	0.984179	1
SPNCRNA.915	0.420286	0.420672	0.478785	0.984258	1
SPBC215.05	0.745016	0.745017	9.63094	0.984286	1
SPNCRNA.754	0.496877	0.49759	-0.111024	0.984379	1
SPNCRNA.1224	0.657362	0.658318	-0.122341	0.984459	1
SPNCRNA.02	0.568522	0.569001	0.645299	0.98455	1
SPNCRNA.1355	0.512972	0.513469	0.440196	0.984599	1
SPBC947.12	-0.676617	-0.676694	3.52629	0.984615	1
SPAC1B3.16c	-0.785441	-0.785442	9.43955	0.98462	1
SPNCRNA.1343	-0.748712	-0.748755	4.54435	0.9848	1
SPBC713.04c	-0.560458	-0.560463	7.41931	0.984809	1
SPAC15A10.04c	-0.508686	-0.50869	7.41104	0.984866	1
SPAC16E8.06c	-0.544512	-0.544518	6.90937	0.984895	1
SPNCRNA.1054	0.508694	0.509348	0.0370001	0.984925	1
SPAC27F1.06c	-0.620122	-0.620128	7.09072	0.984935	1
SPBC1289.14	-0.303952	-0.304115	1.26816	0.984957	1
SPAC12G12.02	-0.521529	-0.521541	5.76589	0.984978	1
SPNCRNA.1106	0.756474	0.756636	2.62572	0.984992	1
SPCC569.03	0.277548	0.277715	1.04377	0.985031	1
SPAC6F12.16c	-0.622414	-0.622417	7.88309	0.985189	1
SPBC106.13	0.602477	0.602514	4.41363	0.985211	1
SPAC9G1.14	0.4084	0.409231	-0.60923	0.985267	1
SPNCRNA.879	0.35359	0.35412	-0.218018	0.985279	1
SPNCRNA.181	0.0491867	0.0496158	-2.77071	0.985323	1
SPNCRNA.1181	-0.205881	-0.206455	-1.02826	0.98548	1
SPAC4D7.01c	-0.862202	-0.862211	6.91508	0.985553	1
SPNCRNA.507	-0.531881	-0.531958	3.13462	0.985556	1
SPNCRNA.121	-0.398969	-0.399309	0.574547	0.985591	1
ENSRNA049676312	-0.0249112	-0.0250921	-2.89782	0.985617	1
SPNCRNA.327	0.0771176	0.0780679	-2.94003	0.985748	1
SPAC57A10.10c	-0.509711	-0.509714	7.82604	0.985814	1
SPBC19F5.02c	-0.534295	-0.534299	7.20254	0.985912	1
SPNCRNA.630	-0.612923	-0.612999	3.38764	0.985938	1
SPMIT.03	0.0513265	0.0513835	0.551837	0.985971	1
SPBC1711.16	-0.587276	-0.58728	7.7147	0.985976	1
SPNCRNA.29	0.553802	0.553937	2.40947	0.986038	1
SPAC9.06c	-0.48747	-0.487506	4.13963	0.986051	1
SPNCRNA.43	0.0800054	0.0804216	-1.86718	0.986112	1
SPNCRNA.33	0.398192	0.398603	0.336465	0.986141	1
SPNCRNA.115	0.187226	0.18871	-2.46791	0.986176	1
SPAC1B3.13	-0.522614	-0.522617	7.62552	0.986347	1
SPAC2G11.05c	0.697341	0.697388	4.27565	0.986485	1
SPAC57A10.12c	-0.588548	-0.58855	8.7494	0.986705	1
SPBC23G7.07c	-0.410285	-0.410297	5.43461	0.986736	1
SPNCRNA.922	0.693581	0.693744	2.49077	0.986755	1
SPCC290.02	-0.564322	-0.564336	5.68382	0.986834	1
SPBC1A4.07c	-0.542543	-0.542551	6.53644	0.986962	1
SPCC297.04c	-0.616777	-0.616837	3.75702	0.987094	1
SPNCRNA.36	0.273536	0.274	-0.316568	0.987195	1
SPCC569.04	0.124505	0.125048	-1.75853	0.987233	1
SPAC13G7.13c	0.449884	0.449888	7.09055	0.98726	1
SPAC1687.22c	0.550425	0.550433	6.57967	0.987359	1
SPAC24H6.13	-0.657629	-0.657639	6.44787	0.987611	1
SPAC2C4.06c	-0.5459	-0.545919	5.20823	0.987639	1
SPNCRNA.664	0.349458	0.349955	-0.130488	0.987647	1
SPAC1093.05	-0.566342	-0.566347	7.33624	0.987717	1
SPNCRNA.412	0.378764	0.380432	-1.67228	0.987744	1
SPCC1827.05c	-0.549231	-0.549237	6.8264	0.98786	1
SPNCRNA.274	-0.45673	-0.457033	0.988702	0.987897	1
SPAC20H4.01	-0.550314	-0.550319	6.99277	0.987956	1
SPNCRNA.731	0.0435282	0.0438986	-2.6977	0.988016	1
SPAC227.02c	-0.445696	-0.445714	4.95928	0.988031	1
SPAC31G5.21	0.693823	0.693855	4.80507	0.988055	1
SPAC23E2.01	0.39148	0.39149	5.70519	0.988094	1
SPCC16C4.21	0.413329	0.413649	0.762692	0.988208	1
SPCC1620.04c	0.41177	0.412269	0.118842	0.988434	1
SPNCRNA.1335	0.520011	0.52048	0.533864	0.988461	1
SPNCRNA.1290	-0.585581	-0.585793	1.84758	0.988771	1
SPAPB8E5.05	0.207776	0.208459	-1.26449	0.988844	1
SPNCRNA.874	0.140044	0.140449	-1.11645	0.988908	1
SPNCRNA.1262	0.582324	0.582612	1.40675	0.988948	1
SPBC14C8.05c	0.362281	0.36265	0.321495	0.988964	1
SPNCRNA.934	0.557852	0.557865	5.76694	0.989022	1
SPCC965.09	0.575092	0.575118	4.85949	0.989039	1
SPNCRNA.1412	0.68005	0.680124	3.59389	0.989047	1
SPBC1703.05	-0.573196	-0.573206	6.16673	0.989049	1
SPBC428.10	0.608503	0.608514	6.13695	0.989097	1
SPCC1183.07	-0.62163	-0.621631	8.99642	0.989138	1
SPNCRNA.828	0.55723	0.557582	1.04994	0.989161	1
SPBC16D10.08c	0.51342	0.513428	6.40923	0.989199	1
SPCC1672.07	-0.635055	-0.63506	7.54863	0.989209	1
SPNCRNA.1644	-0.641809	-0.64183	5.31599	0.989375	1
SPBC36.02c	0.596873	0.596924	3.91533	0.989381	1
SPNCRNA.1524	0.672426	0.672498	3.61102	0.989409	1
SPNCRNA.417	0.612177	0.613161	-0.254792	0.989426	1
ENSRNA049677528	-0.361079	-0.361182	2.15636	0.989456	1
SPSNORNA.33	-0.361079	-0.361182	2.15636	0.989456	1
SPCP1E11.11	-0.543212	-0.543214	8.14289	0.989534	1
SPCC895.06	-0.622419	-0.622424	7.28264	0.989565	1
SPCC1393.06c	-0.561982	-0.561999	5.46626	0.989593	1
SPNCRNA.1367	0.517338	0.517475	2.29563	0.989668	1
SPNCRNA.377	0.0218824	0.0220895	-2.94109	0.98968	1
SPBC1711.11	0.611427	0.611514	3.1986	0.989774	1
SPNCRNA.380	0.279411	0.279669	0.436793	0.989788	1
SPNCRNA.284	-0.538942	-0.540197	-0.798541	0.989791	1
SPNCRNA.1210	-0.522402	-0.522794	0.817697	0.989883	1
SPAC144.01	-0.46936	-0.469386	4.5625	0.989917	1
SPAC22A12.02c	0.312411	0.312965	-0.418747	0.989959	1
SPNCRNA.406	0.0993168	0.0996016	-1.0698	0.99002	1
SPNCRNA.506	-0.21368	-0.21438	-1.32501	0.990033	1
SPCC569.07	0.768859	0.768878	5.75171	0.990227	1
SPBC32H8.06	0.0326872	0.0329218	-2.4584	0.9903	1
SPAC22F8.07c	-0.723749	-0.723794	4.38497	0.990301	1
SPMIT.04	0.0630305	0.0630399	3.25993	0.990409	1
SPAC19G12.01c	-0.585678	-0.585737	3.70319	0.990439	1
SPAC1039.06	0.475831	0.475837	6.6001	0.990439	1
SPAC1687.01	-0.636852	-0.636868	5.74131	0.990486	1
SPNCRNA.1064	0.286022	0.286467	-0.193387	0.990498	1
SPCC1183.11	0.45713	0.457142	5.62901	0.990506	1
SPAC11D3.07c	0.509663	0.509671	6.41084	0.990543	1
SPNCRNA.720	-0.352604	-0.352771	1.42182	0.9906	1
SPAC1250.02	0.0467587	0.0468766	-1.45235	0.990601	1
SPNCRNA.1001	0.482121	0.482263	2.13288	0.990606	1
SPNCRNA.1331	0.314248	0.31474	-0.273054	0.990725	1
SPAC513.03	0.452266	0.452494	1.34241	0.990727	1
SPNCRNA.680	-0.53733	-0.537426	2.85612	0.990741	1
SPBC16E9.20	0.206269	0.206781	-0.893324	0.990788	1
SPNCRNA.219	0.231244	0.231683	-0.596084	0.990871	1
SPNCRNA.1006	-0.477027	-0.477379	0.817628	0.990871	1
SPAC1D4.07c	-0.290903	-0.291471	-0.527062	0.990887	1
SPCC16A11.08	0.458906	0.458939	4.16272	0.990999	1
SPNCRNA.1173	0.657275	0.658106	0.0745961	0.991083	1
SPAC19A8.16	0.601561	0.601851	1.45324	0.991098	1
SPAC2G11.02	-0.504043	-0.50405	6.58945	0.991108	1
SPBCPT2R1.04c	0.283226	0.283876	-0.778092	0.991125	1
SPCC1494.06c	-0.517294	-0.517303	6.16455	0.991132	1
SPAC1002.20	0.207004	0.20762	-1.21351	0.991163	1
SPNCRNA.877	-0.19818	-0.198344	0.558608	0.991234	1
SPNCRNA.648	0.569614	0.569711	2.93417	0.991255	1
SPNCRNA.405	0.364582	0.364854	0.79786	0.991319	1
SPNCRNA.1034	-0.349962	-0.350278	0.496929	0.991434	1
SPCC1259.03	-0.395928	-0.395936	6.0085	0.991434	1
SPBPB10D8.04c	-0.282118	-0.282215	1.89838	0.991454	1
SPAC890.05	-0.472509	-0.472516	6.57679	0.991472	1
SPNCRNA.1383	0.314775	0.3154	-0.597549	0.991534	1
SPNCRNA.103	0.447958	0.448466	0.213391	0.991554	1
SPMIT.01	0.0611798	0.0611857	3.8886	0.9916	1
SPBC776.17	-0.478281	-0.478293	5.69931	0.991609	1
SPBC21D10.05c	-0.694065	-0.694074	6.64145	0.991888	1
SPNCRNA.977	-0.740014	-0.740107	3.40122	0.991947	1
SPAC26F1.12c	-0.508367	-0.508379	5.84555	0.991976	1
SPBC1D7.05	0.449563	0.44958	5.10473	0.992164	1
SPNCRNA.199	0.283685	0.28425	-0.628095	0.992174	1
SPNCRNA.500	0.309539	0.310119	-0.49205	0.992275	1
SPNCRNA.50	0.386574	0.387153	-0.208517	0.992308	1
SPNCRNA.559	0.38595	0.386498	-0.129512	0.992363	1
SPCC965.12	0.406402	0.406419	4.9814	0.992406	1
SPBC36B7.06c	0.334107	0.33438	0.656728	0.99247	1
SPAC9.10	-0.608305	-0.608307	8.76558	0.99247	1
SPNCRNA.868	0.434987	0.435327	0.733467	0.992474	1
SPBC14C8.01c	0.354199	0.354213	5.04044	0.992476	1
SPBC31E1.06	-0.592697	-0.592699	8.15398	0.992508	1
SPNCRNA.1557	-0.720953	-0.721021	3.79105	0.992516	1
SPAC4G9.19	0.449189	0.449213	4.60001	0.99269	1
SPBC16D10.04c	-0.635387	-0.635405	5.47712	0.992802	1
SPNCRNA.978	0.521861	0.522071	1.68578	0.992842	1
SPNCRNA.1059	-0.607551	-0.607725	2.18752	0.992859	1
SPAC2G11.11c	-0.491101	-0.491107	6.61335	0.992885	1
SPNCRNA.1141	0.427994	0.42808	2.65643	0.992901	1
SPNCRNA.1012	0.446042	0.446566	0.152182	0.992907	1
SPAC22G7.02	-0.58266	-0.582685	4.94293	0.992926	1
SPNCRNA.17	-0.363755	-0.365238	-1.58317	0.992941	1
SPNCRNA.1192	-0.530592	-0.530657	3.39292	0.993	1
SPAC22E12.18	-0.459659	-0.459674	5.26897	0.993036	1
SPNCRNA.163	-0.223643	-0.224167	-0.801708	0.993092	1
SPBC2D10.06	0.707027	0.707169	2.72555	0.99314	1
SPBC530.13	-0.69129	-0.691335	4.32556	0.993209	1
SPNCRNA.469	-0.301885	-0.303359	-1.8463	0.993267	1
SPAC8C9.03	0.450026	0.450047	4.7418	0.993295	1
SPAC3C7.07c	-0.552639	-0.552734	2.91869	0.993297	1
SPNCRNA.655	-0.645813	-0.645855	4.35998	0.993299	1
SPAC824.07	0.589884	0.589899	5.67514	0.993305	1
SPNCRNA.640	0.579367	0.579717	1.11771	0.993317	1
SPCC18.12c	-0.462514	-0.462527	5.60657	0.993318	1
SPCC1393.05	-0.531767	-0.531836	3.33607	0.993327	1
SPCC1919.02	-0.438029	-0.438066	3.92631	0.99333	1
SPCC663.06c	0.673732	0.673765	4.75871	0.993341	1
SPAC6G9.16c	0.53361	0.53367	3.52527	0.993455	1
SPAC8F11.04	-0.583363	-0.583366	7.85503	0.99346	1
SPBC800.14c	0.699479	0.699519	4.49662	0.993542	1
SPAC23C11.03	-0.567028	-0.567035	6.90723	0.993548	1
SPNCRNA.878	0.742082	0.742583	0.981654	0.993559	1
SPNCRNA.1478	0.480278	0.480705	0.560851	0.993582	1
SPSNORNA.19	0.39212	0.392258	1.88809	0.993649	1
SPBPB8B6.02c	-0.354554	-0.354934	0.301407	0.993661	1
SPBC32H8.05	-0.39496	-0.394966	6.38826	0.993704	1
SPNCRNA.1680	0.556093	0.556278	1.95743	0.993728	1
SPBC3H7.08c	0.319508	0.319629	1.78656	0.99373	1
SPBC17D1.02	-0.409125	-0.409136	5.58085	0.993742	1
SPAPB1A10.06c	-0.688214	-0.688222	6.82815	0.993761	1
SPAC1142.09	-0.0699108	-0.0702211	-1.89008	0.993772	1
SPAC2F3.03c	-0.52158	-0.521584	7.53542	0.993781	1
SPBC25D12.02c	-0.733585	-0.733596	6.44533	0.99379	1
SPBC30B4.01c	0.354971	0.354983	5.21501	0.993868	1
SPBC1711.15c	-0.364876	-0.364922	3.33965	0.99388	1
SPNCRNA.1307	-0.709229	-0.709262	4.81354	0.993885	1
SPCC16A11.15c	0.553927	0.553961	4.42258	0.99394	1
SPMITTRNAGLN.01	-0.012929	-0.01305	-2.49705	0.994034	1
SPAC8C9.10c	-0.449367	-0.449375	6.29	0.994039	1
SPNCRNA.120	0.0780361	0.0783522	-1.68019	0.994051	1
SPAC15A10.13	-0.711239	-0.711256	5.79091	0.994052	1
SPBC30B4.08	-0.632687	-0.632751	3.68741	0.994079	1
SPNCRNA.1373	0.434277	0.434777	0.206643	0.994145	1
SPAC458.04c	0.0810314	0.0812042	-0.774343	0.994164	1
SPBC14C8.14c	-0.58088	-0.580885	7.33719	0.994311	1
SPBC3D6.12	-0.55042	-0.550424	7.60768	0.994325	1
SPNCRNA.1241	0.477341	0.477556	1.52326	0.994359	1
SPBC4F6.13c	-0.59029	-0.590293	8.11353	0.994441	1
SPBC25B2.08	0.629939	0.629969	4.79237	0.994487	1
SPCC576.17c	0.601718	0.601773	3.83299	0.994489	1
SPBP4H10.09	0.32802	0.328217	1.1019	0.994509	1
SPBC16H5.08c	-0.562846	-0.562847	9.09177	0.994555	1
SPNCRNA.1487	-0.522168	-0.522425	1.38837	0.994588	1
SPCC191.05c	0.37189	0.371911	4.47225	0.99461	1
SPAC2F3.08	0.579135	0.579158	5.0647	0.99462	1
SPNCRNA.705	0.135471	0.13586	-1.02621	0.994625	1
SPAC19E9.03	0.54962	0.549622	8.49266	0.99464	1
SPAC27D7.03c	-0.469871	-0.469957	2.81665	0.994729	1
SPNCRNA.1683	0.24753	0.247814	0.190537	0.994751	1
SPNCRNA.867	0.618071	0.618117	4.15395	0.994788	1
SPBC646.17c	0.0164465	0.0164988	-0.550279	0.994803	1
SPAC4G9.07	0.657888	0.658032	2.58958	0.994819	1
SPNCRNA.1482	0.420848	0.42099	1.94314	0.994831	1
SPNCRNA.635	0.306909	0.307314	-0.0177652	0.994836	1
SPNCRNA.184	0.149424	0.149753	-0.817927	0.994892	1
SPAC821.09	-0.582348	-0.58235	8.48196	0.994913	1
SPBC9B6.03	0.336413	0.336425	5.18546	0.994923	1
SPAC4F10.07c	0.411778	0.411788	5.85388	0.99494	1
SPNCRNA.87	0.17281	0.173199	-0.777515	0.994979	1
SPNCRNA.1499	0.178417	0.178812	-0.765873	0.994991	1
SPNCRNA.806	0.517826	0.518081	1.41392	0.995013	1
SPAC26F1.04c	0.613374	0.613389	5.78988	0.995039	1
SPNCRNA.1297	-0.505949	-0.506052	2.65239	0.995131	1
SPNCRNA.803	0.535859	0.53606	1.81192	0.995174	1
SPNCRNA.122	0.177499	0.177884	-0.782187	0.995198	1
SPAC1834.13	0.3507	0.350961	0.82677	0.99527	1
SPNCRNA.783	-0.67395	-0.674025	3.56946	0.995385	1
SPNCRNA.1172	0.58004	0.580953	-0.234413	0.995473	1
SPAC26F1.07	0.584413	0.584416	8.26362	0.995574	1
SPBC25B2.06c	-0.611254	-0.611269	5.78916	0.995582	1
SPCC1753.03c	0.135581	0.135851	-0.663404	0.995634	1
SPBC16C6.12c	-0.472115	-0.472123	6.24724	0.995644	1
SPAPB24D3.05c	0.505622	0.506012	0.766707	0.995652	1
SPBP35G2.03c	0.222859	0.222891	3.14812	0.995657	1
SPNCRNA.834	0.455252	0.45536	2.43666	0.995692	1
SPCC1672.14	0.151033	0.151107	1.35786	0.995754	1
SPNCRNA.525	-0.0823659	-0.082541	-0.621102	0.995766	1
SPNCRNA.1258	0.279507	0.279694	0.949462	0.995785	1
SPNCRNA.58	0.548182	0.54822	4.23039	0.995795	1
SPNCRNA.1480	0.520172	0.52046	1.23331	0.995818	1
SPNCRNA.266	-0.0478261	-0.0479969	-1.6123	0.995842	1
SPNCRNA.1534	-0.501058	-0.501344	1.19849	0.995868	1
SPAPJ691.02	0.496053	0.496124	3.18608	0.995919	1
SPAC56F8.09	-0.375064	-0.375073	5.87369	0.995946	1
SPNCRNA.1497	0.46843	0.4688	0.740529	0.995947	1
SPNCRNA.158	-0.30211	-0.303433	-1.70785	0.995965	1
SPNCRNA.995	0.467994	0.468023	4.34351	0.995974	1
SPNCRNA.686	0.185357	0.185701	-0.518887	0.995994	1
SPAC29A4.11	0.272	0.272006	5.73088	0.996064	1
SPNCRNA.1526	0.503889	0.504268	0.800359	0.996066	1
SPNCRNA.541	0.607266	0.607501	1.76588	0.996078	1
SPBC16H5.10c	-0.533194	-0.533198	7.43668	0.9961	1
SPBC17D11.06	-0.739601	-0.739625	5.32009	0.996112	1
SPNCRNA.1455	0.319783	0.319925	1.52154	0.996117	1
SPCC70.12c	0.415521	0.415536	5.11442	0.996125	1
SPCC1393.12	0.75408	0.754104	5.35937	0.996131	1
SPNCRNA.513	0.141557	0.141686	0.522896	0.996171	1
SPAC27D7.11c	0.663513	0.663524	6.31038	0.99619	1
SPNCRNA.534	-0.0557422	-0.0562576	-2.54121	0.996204	1
SPNCRNA.818	-0.286084	-0.287376	-1.72754	0.996229	1
SPNCRNA.472	0.504469	0.504621	2.09976	0.996266	1
SPAC26H5.09c	-0.321244	-0.321245	8.91078	0.996269	1
SPNCRNA.1255	0.3753	0.3755	1.24094	0.99627	1
SPBC146.11c	0.565597	0.56587	1.44594	0.996294	1
SPNCRNA.1659	-0.484206	-0.484474	1.21275	0.996306	1
SPNCRNA.154	0.365296	0.365433	1.76426	0.996324	1
SPCC1739.06c	-0.208182	-0.208184	7.11688	0.996366	1
SPBP23A10.07	-0.548964	-0.548965	8.65648	0.996368	1
SPBPB7E8.01	-0.300137	-0.300139	8.12379	0.996383	1
SPAC1565.04c	-0.544638	-0.544725	3.01222	0.996414	1
SPBC685.05	0.547292	0.547369	3.19877	0.996431	1
SPNCRNA.1010	-0.230503	-0.230832	-0.120405	0.996431	1
SPBC1703.03c	-0.407956	-0.407961	6.63015	0.996456	1
SPRRNA.49	-0.316616	-0.316904	0.487437	0.996459	1
SPNCRNA.549	0.290625	0.291901	-1.69697	0.99648	1
SPNCRNA.1260	0.205506	0.206642	-1.99708	0.996487	1
SPNCRNA.1190	0.387285	0.387414	1.9413	0.99651	1
SPCC830.07c	0.564198	0.564205	6.78058	0.996515	1
SPNCRNA.1371	-0.526462	-0.526538	3.15511	0.996539	1
SPBC32F12.10	0.491697	0.491699	8.52827	0.996572	1
SPNCRNA.645	-0.46756	-0.467613	3.49832	0.996626	1
SPBC1685.06	0.339054	0.339442	0.212847	0.996642	1
SPBC2D10.05	0.572128	0.572138	6.23408	0.996664	1
SPBC1773.02c	0.591346	0.591354	6.63212	0.996678	1
SPAC18G6.09c	0.265474	0.265481	5.75047	0.996728	1
SPNCRNA.1681	0.281519	0.281775	0.499979	0.996745	1
SPBP8B7.09c	-0.462563	-0.462568	7.10363	0.996767	1
SPNCRNA.702	0.396657	0.396957	0.766531	0.996773	1
SPBC3F6.04c	-0.511285	-0.511289	7.37696	0.996795	1
SPNCRNA.571	0.479788	0.479905	2.41458	0.99683	1
SPAC31A2.02	-0.370835	-0.370847	5.28672	0.996859	1
SPAC57A10.06	-0.292896	-0.293131	0.679643	0.99687	1
SPCC24B10.14c	0.550042	0.550298	1.48427	0.99689	1
SPAC1002.16c	0.36319	0.363201	5.38379	0.996894	1
SPNCRNA.454	-0.468115	-0.468212	2.63758	0.996901	1
SPBC19C2.05	0.334155	0.33417	4.8459	0.996903	1
SPAC328.05	-0.674323	-0.674348	5.16939	0.996929	1
SPAC6C3.03c	0.247159	0.247381	0.474562	0.996937	1
SPCC364.01	-0.37256	-0.372572	5.2839	0.996945	1
SPAC1F8.01	-0.475252	-0.475502	1.30609	0.996973	1
SPNCRNA.399	-0.0578688	-0.058002	-0.842929	0.996994	1
SPAC4F10.06	-0.421082	-0.421089	6.20248	0.997002	1
SPCC4B3.02c	-0.425865	-0.425903	3.8307	0.997035	1
SPNCRNA.462	-0.146394	-0.146657	-0.490989	0.997049	1
SPNCRNA.1669	-0.17981	-0.179919	1.0345	0.997068	1
SPAPB8E5.10	-0.257385	-0.257494	1.57386	0.997076	1
SPCPB1C11.03	0.342037	0.342045	5.62462	0.997077	1
SPAC16C9.03	-0.458582	-0.458585	7.46669	0.997078	1
SPCC622.12c	0.490379	0.490379	10.1724	0.997078	1
SPNCRNA.1157	0.382974	0.383044	2.81379	0.997078	1
SPAC23A1.03	-0.560219	-0.560224	7.43348	0.99708	1
SPAC11D3.19	0.216461	0.216534	1.91341	0.997087	1
SPNCRNA.1084	-0.427276	-0.427466	1.55145	0.997094	1
SPAC57A10.04	-0.297892	-0.29808	1.02403	0.997107	1
SPNCRNA.569	0.322773	0.323124	0.229217	0.99711	1
SPNCRNA.899	0.480757	0.481834	-0.74464	0.997145	1
SPAC13G7.08c	-0.474456	-0.474461	6.77522	0.997153	1
SPNCRNA.1359	0.638982	0.639714	0.200542	0.997167	1
SPBC12C2.04	0.461082	0.461086	7.45021	0.997175	1
SPNCRNA.08	0.464508	0.464643	2.15881	0.997178	1
SPCC757.12	0.346669	0.346674	6.59242	0.997198	1
SPNCRNA.1336	0.686992	0.687063	3.65873	0.997198	1
SPNCRNA.1317	0.304988	0.305049	2.70143	0.997217	1
SPBC36.07	-0.543051	-0.543055	7.46973	0.997221	1
SPNCRNA.1323	0.283672	0.283925	0.508648	0.997242	1
SPNCRNA.1481	0.485458	0.485557	2.66898	0.997246	1
SPNCRNA.1592	0.301779	0.301994	0.86652	0.99725	1
SPNCRNA.786	-0.217185	-0.217334	0.862905	0.997287	1
SPAC4F10.09c	-0.50316	-0.503162	7.94891	0.997294	1
SPNCRNA.692	0.420504	0.420572	2.9892	0.997296	1
SPNCRNA.1650	0.449382	0.449566	1.6587	0.997301	1
SPBC21B10.14	0.454553	0.454574	4.76906	0.99731	1
SPCC306.07c	-0.461138	-0.461154	5.18539	0.997328	1
SPAC977.02	-0.273105	-0.273139	3.36226	0.997335	1
SPNCRNA.1267	0.58156	0.581754	1.97118	0.997355	1
SPBPB21E7.06	-0.0795108	-0.080082	-2.3706	0.997357	1
SPNCRNA.670	0.451703	0.451798	2.61566	0.997393	1
SPNCRNA.1365	0.267103	0.267319	0.686928	0.997418	1
SPAC17H9.04c	-0.526107	-0.526109	8.21247	0.997418	1
SPBC23G7.17c	0.0309691	0.0310936	-1.58587	0.997419	1
SPBC1289.15	-0.284283	-0.284303	4.20165	0.997422	1
ENSRNA049676244	-0.0734527	-0.0734786	1.72377	0.997426	1
SPSNORNA.43	-0.0734527	-0.0734786	1.72377	0.997426	1
SPNCRNA.581	-0.347673	-0.347905	0.937881	0.997433	1
SPBC27B12.05	-0.521186	-0.521271	2.99808	0.997434	1
SPNCRNA.562	0.342018	0.343228	-1.37768	0.997434	1
SPNCRNA.1314	-0.209418	-0.209759	-0.343641	0.997435	1
SPNCRNA.1148	-0.154106	-0.154385	-0.481297	0.997454	1
SPCC191.04c	-0.217649	-0.217996	-0.297217	0.997467	1
SPNCRNA.1602	-0.222899	-0.222913	4.36337	0.997487	1
SPBC56F2.15	0.642771	0.642793	5.2392	0.997487	1
SPNCRNA.663	0.438317	0.438481	1.7802	0.997489	1
SPAC630.04c	0.444678	0.444689	5.76188	0.997491	1
SPCC330.04c	0.474369	0.4744	4.30305	0.997501	1
SPNCRNA.768	0.562704	0.562877	2.08972	0.997516	1
SPBC30D10.15	-0.461823	-0.461829	6.48298	0.997519	1
SPAC6G10.06	-0.135228	-0.135543	-0.77343	0.997529	1
SPAC11D3.09	0.349198	0.349279	2.44192	0.997537	1
SPAC19G12.03	0.595188	0.595199	6.15575	0.997548	1
SPNCRNA.764	0.333689	0.333779	2.24503	0.997551	1
SPAC22F3.09c	0.435888	0.435903	5.21841	0.997552	1
SPBP8B7.24c	0.502705	0.502719	5.52852	0.997577	1
SPAC12B10.13	0.541826	0.541857	4.50058	0.997584	1
SPBC354.12	0.286037	0.286038	10.2327	0.997597	1
SPCC1322.07c	-0.453368	-0.453424	3.36787	0.997616	1
SPAC22A12.17c	0.509022	0.509099	3.09977	0.99762	1
SPNCRNA.1090	-0.341644	-0.341786	1.60596	0.997621	1
SPAC5D6.09c	0.326095	0.326108	5.05398	0.997624	1
SPNCRNA.808	-0.467414	-0.467455	3.88316	0.997651	1
SPNCRNA.753	0.0778426	0.0779917	-0.589861	0.997654	1
SPAC20G4.02c	0.528499	0.528525	4.66762	0.997658	1
SPAC186.01	-0.479587	-0.479669	2.91394	0.99766	1
SPAC23H4.06	0.311403	0.311403	9.77288	0.997661	1
SPAC23C4.17	-0.571623	-0.57163	6.70977	0.997682	1
SPNCRNA.729	0.512825	0.512983	2.07558	0.997687	1
SPBC1105.01	-0.559303	-0.559308	7.15137	0.997696	1
SPCC550.15c	-0.453561	-0.453564	7.42034	0.997704	1
SPAC11E3.13c	0.314201	0.314204	7.11933	0.997708	1
SPAC1A6.11	0.265975	0.266171	0.786842	0.997712	1
SPNCRNA.1416	-0.395975	-0.396278	0.759507	0.997724	1
SPACUNK4.16c	0.308688	0.30869	8.00478	0.99773	1
SPBC23G7.11	-0.320259	-0.321453	-1.47658	0.997732	1
SPAC959.03c	-0.441542	-0.441546	7.18968	0.997736	1
SPNCRNA.1086	0.321597	0.3217	2.01435	0.997753	1
SPNCRNA.1521	0.519106	0.519328	1.60008	0.99776	1
SPNCRNA.1604	0.373832	0.374018	1.36207	0.997764	1
SPCC576.02	0.510781	0.510791	6.12629	0.997791	1
SPNCRNA.1310	-0.14958	-0.149725	0.465277	0.997806	1
SPSNORNA.50	-0.305098	-0.305313	0.846404	0.997809	1
SPCC576.04	0.514832	0.514847	5.45374	0.997812	1
SPNCRNA.523	0.381116	0.381251	1.86353	0.997823	1
SPAC19D5.05c	-0.417153	-0.417162	5.84533	0.997827	1
SPAC3C7.05c	0.721773	0.72179	5.77986	0.997872	1
SPAC17G6.13	0.488625	0.488632	6.59054	0.997877	1
SPBC19F5.01c	0.460735	0.460755	4.93776	0.997883	1
SPBC1861.06c	0.499035	0.500012	-0.550711	0.997899	1
SPCC965.07c	0.696429	0.696431	8.75716	0.9979	1
SPBP4H10.20	-0.67405	-0.674068	5.60121	0.997904	1
ENSRNA049676222	-0.291145	-0.291349	0.856009	0.997905	1
SPBC32H8.02c	0.121716	0.12172	5.49865	0.997908	1
SPNCRNA.06	0.280149	0.280306	1.19185	0.997911	1
SPAC22F3.05c	-0.456836	-0.456856	4.83366	0.997912	1
SPCC576.06c	0.413845	0.41386	5.2187	0.99793	1
SPNCRNA.963	-0.489465	-0.489622	2.02652	0.997953	1
SPNCRNA.719	0.362099	0.362408	0.584182	0.997955	1
SPNCRNA.520	0.40071	0.400997	0.85601	0.997958	1
SPNCRNA.824	0.260994	0.261251	0.42284	0.997965	1
SPBC11G11.05	-0.509098	-0.509107	6.16757	0.997971	1
SPNCRNA.966	-0.0601489	-0.060275	-0.6045	0.997993	1
SPBC32F12.17	0.464416	0.46446	3.78391	0.997995	1
SPNCRNA.1619	0.14838	0.148492	0.773422	0.997995	1
SPAC11D3.15	0.423642	0.423647	6.75925	0.998002	1
SPAC630.07c	0.564982	0.565002	5.1785	0.99801	1
SPNCRNA.737	0.243538	0.243643	1.56809	0.998011	1
SPAC694.05c	-0.559641	-0.559643	9.10157	0.998044	1
SPNCRNA.247	0.00995989	0.0101012	-2.80584	0.998045	1
SPCC14G10.02	-0.457938	-0.457943	6.9437	0.998045	1
SPNCRNA.1318	0.311207	0.31124	3.56614	0.99805	1
SPCP20C8.04	0.0252291	0.0254911	-2.53819	0.998063	1
SPBC1271.08c	0.505788	0.505818	4.44557	0.998066	1
SPAPB18E9.04c	0.336525	0.336531	6.1083	0.998066	1
SPAC1F7.12	0.502566	0.50257	7.64474	0.998094	1
SPBC9B6.07	-0.477695	-0.477707	5.66184	0.998095	1
SPBC23E6.04c	-0.485593	-0.485595	8.28028	0.998101	1
SPNCRNA.1251	-0.250643	-0.250734	1.81739	0.998115	1
SPNCRNA.415	-0.0805164	-0.0810373	-2.29563	0.998134	1
SPNCRNA.580	0.209668	0.209969	-0.127996	0.99814	1
SPBC32F12.03c	0.644195	0.644199	7.77508	0.99815	1
SPCC1235.12c	0.443353	0.443674	0.843386	0.998151	1
SPNCRNA.829	0.456456	0.456511	3.42042	0.998159	1
SPNCRNA.802	0.390842	0.391017	1.51678	0.998165	1
SPAC30D11.03	-0.576985	-0.57699	7.17932	0.998185	1
SPNCRNA.1375	0.276549	0.277664	-1.60764	0.998231	1
SPAPB24D3.08c	0.672634	0.672638	7.99929	0.998239	1
SPAC15A10.10	0.395684	0.395707	4.47454	0.998241	1
SPNCRNA.144	0.096881	0.0970721	-0.651852	0.998249	1
SPNCRNA.770	0.277404	0.277594	0.931073	0.998262	1
SPCC613.09	-0.420015	-0.420034	4.84165	0.998265	1
SPAC806.07	0.565202	0.565208	6.95441	0.998267	1
SPAC15F9.01c	0.171459	0.171613	0.538367	0.998317	1
SPAC17C9.11c	0.408936	0.408948	5.47892	0.998319	1
SPAC56F8.15	0.22502	0.225042	3.72259	0.998322	1
SPNCRNA.1491	0.365848	0.366075	1.05093	0.998324	1
SPAC140.03	-0.573077	-0.573138	3.62451	0.99834	1
SPCC63.08c	0.337166	0.337172	6.09291	0.998346	1
SPNCRNA.249	0.243091	0.24327	0.767778	0.998364	1
SPAPB8E5.07c	-0.536769	-0.536771	8.2297	0.998376	1
SPNCRNA.886	0.594928	0.595089	2.26757	0.998377	1
SPNCRNA.09	0.42755	0.427626	2.85997	0.998381	1
SPNCRNA.100	-0.209483	-0.209768	-0.0330241	0.99841	1
SPNCRNA.1275	0.551382	0.55151	2.48349	0.998416	1
SPNCRNA.1437	0.406499	0.406655	1.74719	0.998427	1
SPBC337.12	-0.316311	-0.316334	4.16099	0.998435	1
SPAC26F1.10c	0.479511	0.47953	5.02284	0.998436	1
SPAC27D7.13c	0.504174	0.504274	2.70906	0.998439	1
SPNCRNA.1239	0.255159	0.255361	0.717271	0.998439	1
SPNCRNA.780	-0.253078	-0.253123	2.82353	0.998444	1
SPNCRNA.1559	0.0788564	0.0789382	0.29458	0.998446	1
SPBC651.08c	-0.527024	-0.527029	7.35275	0.998446	1
SPAC3G6.04	-0.439064	-0.439071	6.31421	0.998456	1
SPAC222.09	-0.745224	-0.745229	7.6038	0.998458	1
SPAC17G8.10c	0.604879	0.604897	5.50357	0.998459	1
SPAC323.07c	0.447574	0.447577	7.31571	0.998469	1
SPBP35G2.17	0.592879	0.592904	4.93752	0.99848	1
SPBC776.08c	-0.525047	-0.525052	7.23533	0.998482	1
SPAC1687.08	0.501698	0.50177	3.18236	0.998504	1
SPNCRNA.1640	0.494142	0.494183	3.93396	0.998506	1
SPNCRNA.478	0.390722	0.390789	2.90604	0.998517	1
SPCC1020.03	-0.556603	-0.556642	4.21409	0.998523	1
SPAC17G8.05	-0.609872	-0.609927	3.83594	0.998532	1
SPNCRNA.1163	0.401973	0.402038	2.97977	0.998533	1
SPNCRNA.721	-0.324594	-0.324697	2.02439	0.99854	1
SPAC11D3.14c	0.274134	0.27414	5.95551	0.998545	1
SPBC609.01	0.106168	0.106177	3.98035	0.998562	1
SPAC222.07c	-0.364718	-0.364743	4.28415	0.998564	1
SPNCRNA.1419	0.446718	0.446884	1.79695	0.998564	1
SPAC13C5.06c	0.52472	0.524748	4.59146	0.998569	1
SPNCRNA.870	-0.223654	-0.223816	0.796195	0.998588	1
SPBC16A3.16	0.413101	0.413124	4.57441	0.998589	1
SPAC17A5.18c	0.632881	0.633029	2.49191	0.998593	1
SPNCRNA.397	0.0167189	0.0168445	-2.73323	0.998597	1
SPNCRNA.04	0.133528	0.133749	-0.328418	0.998611	1
SPNCRNA.177	0.00753469	0.00758725	-1.80952	0.998611	1
SPNCRNA.1495	0.358336	0.358445	2.08786	0.998618	1
SPBC56F2.05c	0.376222	0.37624	4.78775	0.998622	1
SPNCRNA.1041	0.197147	0.19729	0.79896	0.998629	1
SPCP31B10.06	0.564661	0.564678	5.42153	0.998642	1
SPAC1610.03c	0.403297	0.403508	1.30956	0.998647	1
SPNCRNA.270	-0.183414	-0.183489	1.58838	0.998649	1
SPBC1604.06c	-0.477437	-0.477443	6.60266	0.998666	1
SPBC32H8.07	0.634756	0.634801	4.1904	0.998675	1
SPAC57A7.09	0.494685	0.494698	5.64815	0.998686	1
SPBC14C8.15	-0.605723	-0.605736	5.99558	0.998687	1
SPBC119.05c	0.542433	0.54244	6.80838	0.998698	1
SPBC1289.07c	-0.441072	-0.441076	7.11254	0.998714	1
SPNCRNA.1461	-0.391293	-0.39132	4.21979	0.99873	1
SPCC1183.12	0.234486	0.234776	0.108149	0.998735	1
SPNCRNA.1585	0.41734	0.417476	1.96865	0.998741	1
SPAC24H6.05	0.483884	0.48389	6.54934	0.998749	1
SPCC1259.14c	0.525317	0.525476	2.11008	0.998757	1
SPNCRNA.227	-0.137129	-0.137152	2.94974	0.998762	1
SPBC947.05c	0.439741	0.439853	2.33667	0.998766	1
SPNCRNA.1096	-0.334731	-0.334738	5.95021	0.998767	1
SPAC1F3.01	-0.476734	-0.476739	6.72498	0.998776	1
SPAPB24D3.04c	0.643637	0.643695	3.86911	0.998776	1
SPAC4F10.02	0.478615	0.478625	5.98883	0.998782	1
SPBC56F2.04	-0.484268	-0.484272	7.57529	0.998789	1
ENSRNA049676882	-0.323588	-0.323635	3.10791	0.998792	1
SPSNORNA.13	-0.323588	-0.323635	3.10791	0.998792	1
SPAC977.18	-0.0644419	-0.0644442	5.09419	0.998795	1
SPNCRNA.1195	0.411061	0.411081	4.75954	0.998801	1
SPNCRNA.1460	-0.403834	-0.404868	-0.942502	0.998807	1
SPNCRNA.1057	0.0370228	0.0371047	-0.761983	0.998809	1
SPAP27G11.13c	-0.316408	-0.316412	6.85412	0.99881	1
SPCC1795.12c	-0.342106	-0.342115	5.59297	0.998811	1
SPCC330.07c	-0.488549	-0.488567	5.11587	0.998825	1
SPAC25G10.02	0.480442	0.480629	1.73636	0.998836	1
SPNCRNA.289	0.0462259	0.0465403	-2.3148	0.998851	1
SPNCRNA.921	-0.118522	-0.118541	2.99158	0.998854	1
SPNCRNA.477	0.421214	0.422225	-0.85401	0.998861	1
SPNCRNA.311	0.00619983	0.00630109	-2.68323	0.998879	1
SPAC18G6.01c	0.643437	0.643467	4.81342	0.998883	1
SPAC890.04c	-0.447129	-0.447133	6.95012	0.998891	1
SPAC750.01	-0.61919	-0.619229	4.38056	0.998905	1
SPAP7G5.02c	-0.488909	-0.48891	9.01657	0.998912	1
SPNCRNA.637	0.264517	0.264691	1.00026	0.998931	1
SPNCRNA.1345	0.339536	0.339752	0.991149	0.998948	1
SPNCRNA.1166	0.30113	0.301263	1.54416	0.998964	1
SPBC8D2.10c	-0.389673	-0.389676	7.35141	0.998966	1
SPAC12B10.04	-0.309879	-0.30989	5.20512	0.99897	1
SPNCRNA.981	0.217022	0.217114	1.584	0.998976	1
SPACUNK12.02c	0.566943	0.566958	5.634	0.998977	1
SPBC119.04	0.176693	0.176953	-0.183985	0.998978	1
SPAC10F6.03c	-0.496354	-0.496354	9.4481	0.998978	1
SPBC1105.14	0.400396	0.40041	5.17707	0.998985	1
SPNCRNA.1199	0.358217	0.358497	0.745603	0.998989	1
SPBC20F10.01	-0.424295	-0.424296	8.8797	0.998993	1
SPNCRNA.1147	0.0868927	0.0869568	0.865843	0.999009	1
SPSNORNA.39	-0.404643	-0.404842	1.40166	0.999009	1
SPNCRNA.538	0.272567	0.272744	0.966965	0.999017	1
SPCC191.06	0.226791	0.226809	4.02893	0.999019	1
SPAC9E9.11	0.660635	0.660636	8.8129	0.999024	1
SPNCRNA.652	-0.355748	-0.355785	3.623	0.999024	1
SPNCRNA.1450	0.418091	0.418347	1.08066	0.999025	1
SPAPYUG7.04c	-0.629551	-0.629583	4.66984	0.999027	1
SPNCRNA.903	-0.221502	-0.221666	0.820946	0.999032	1
SPNCRNA.1078	0.278799	0.278896	1.86804	0.999034	1
SPBC1778.03c	-0.636719	-0.636748	4.85618	0.999035	1
SPAC13F5.04c	0.170569	0.170605	2.58866	0.999036	1
SPCC13B11.04c	0.399928	0.399998	2.8643	0.999048	1
SPBC428.19c	-0.466607	-0.466611	7.16742	0.999053	1
SPAC2C4.07c	0.493904	0.493915	5.81085	0.999065	1
SPNCRNA.1466	-0.457885	-0.458027	2.06147	0.999074	1
SPAPB18E9.01	-0.421696	-0.421716	4.74306	0.999081	1
SPBC577.02	-0.389494	-0.389495	8.71006	0.999082	1
SPNCRNA.487	-0.234806	-0.234989	0.707173	0.999082	1
SPNCRNA.1545	0.526859	0.526972	2.58962	0.999085	1
SPCC1620.02	-0.284912	-0.285048	1.44149	0.999091	1
SPAC16E8.03	0.346836	0.346931	2.2375	0.999093	1
SPAC24H6.02c	-0.332893	-0.332936	3.30693	0.999112	1
SPAC25B8.18	0.447556	0.44759	4.0733	0.999112	1
SPAC11E3.15	-0.374844	-0.374844	9.7474	0.999119	1
SPNCRNA.210	-0.166533	-0.166727	0.173658	0.999124	1
SPAC25A8.02	0.470648	0.470667	5.0012	0.999125	1
SPNCRNA.613	0.594112	0.594179	3.51182	0.999125	1
SPAC23A1.14c	0.563642	0.563651	6.29403	0.99913	1
SPCP1E11.08	-0.426972	-0.426977	6.90213	0.999133	1
SPNCRNA.1202	0.347777	0.347824	3.24319	0.999134	1
SPBC359.04c	-0.542516	-0.542591	3.22351	0.999134	1
SPNCRNA.510	-0.224712	-0.2248	1.69034	0.999141	1
SPCC11E10.01	0.423974	0.423977	7.69227	0.999142	1
SPBC428.15	-0.443435	-0.443443	6.10301	0.999167	1
SPNCRNA.1353	0.501588	0.501636	3.76108	0.999169	1
SPBC1683.01	-0.511943	-0.511946	7.77395	0.999177	1
SPAC57A7.05	0.261216	0.261226	5.01599	0.99918	1
SPCC18.05c	-0.490195	-0.490201	6.74993	0.999182	1
SPCC1620.06c	0.284003	0.284004	8.56059	0.999187	1
SPBC3B9.07c	-0.365579	-0.365583	6.6183	0.999187	1
SPBPB21E7.07	-0.328435	-0.328437	7.32316	0.999188	1
SPAC20H4.11c	0.454521	0.45458	3.31087	0.999194	1
SPCC613.07	-0.322209	-0.322219	5.36728	0.999197	1
SPAC22F3.04	0.150016	0.150236	-0.114792	0.999198	1
SPAC1B2.06	-0.248338	-0.248369	3.36282	0.999208	1
SPNCRNA.1162	0.176689	0.176821	0.784744	0.999211	1
SPBC1271.10c	-0.433813	-0.43382	6.2636	0.999211	1
SPNCRNA.799	0.390709	0.390826	2.09462	0.999214	1
SPNCRNA.1472	0.32783	0.328001	1.31738	0.999216	1
SPAC31G5.06	0.384334	0.384538	1.27389	0.999217	1
SPAC6F6.16c	-0.398193	-0.398214	4.58532	0.999219	1
SPCC1235.17	0.263459	0.26349	3.45136	0.999219	1
SPNCRNA.1294	0.449138	0.449249	2.3845	0.99922	1
SPNCRNA.1278	-0.520349	-0.520411	3.43236	0.999221	1
SPCC777.14	-0.561018	-0.561037	5.25556	0.999222	1
SPNCRNA.1696	0.618137	0.618158	5.28363	0.999226	1
SPNCRNA.1211	0.369434	0.369606	1.4673	0.999229	1
SPNCRNA.431	-0.128073	-0.128259	-0.145594	0.99923	1
SPNCRNA.1594	-0.106078	-0.1061	2.54585	0.999231	1
SPNCRNA.722	-0.441963	-0.442046	2.77865	0.999244	1
SPBPJ4664.03	0.149526	0.149618	1.03295	0.999249	1
SPNCRNA.1109	0.799975	0.800192	2.3007	0.999252	1
SPNCRNA.723	-0.3457	-0.345736	3.59139	0.999262	1
SPNCRNA.669	-0.179195	-0.179237	2.43699	0.999263	1
SPNCRNA.1522	0.37382	0.373863	3.45986	0.999263	1
SPNCRNA.530	0.225067	0.225209	1.02104	0.999272	1
SPNCRNA.1648	0.531071	0.531199	2.41499	0.999276	1
SPAC22E12.10c	-0.497689	-0.497706	5.21703	0.999277	1
SPBC725.11c	0.300434	0.300439	6.15127	0.999278	1
SPAC9G1.15c	0.0822381	0.082319	0.51383	0.999281	1
SPBC8E4.12c	0.32995	0.330028	2.45266	0.999283	1
SPNCRNA.373	-0.115634	-0.116222	-1.96696	0.999286	1
SPNCRNA.190	-0.0507195	-0.0508117	-0.310426	0.99929	1
SPBC15D4.08c	0.245608	0.245669	2.3504	0.99929	1
SPAC2F7.11	0.213677	0.213681	6.07674	0.999302	1
SPBC1711.04	-0.721294	-0.721302	6.76138	0.999303	1
SPAC16A10.05c	0.358768	0.358797	4.01852	0.999304	1
SPCC18.20	0.396134	0.396294	1.66352	0.999306	1
SPBC839.19	-0.347265	-0.347371	2.07835	0.999312	1
SPBPJ4664.02	-0.137169	-0.137172	5.86298	0.999312	1
SPNCRNA.1248	0.445068	0.445259	1.58713	0.999312	1
SPAC688.03c	0.488367	0.488418	3.62643	0.999317	1
SPAC167.02	-0.424707	-0.424736	4.24449	0.999317	1
SPNCRNA.56	0.242692	0.242924	0.467813	0.999322	1
ENSRNA049677584	-0.307023	-0.307106	2.22397	0.999323	1
SPSNORNA.40	-0.307023	-0.307106	2.22397	0.999323	1
SPBC1718.05	-0.26324	-0.263277	3.17664	0.999326	1
SPNCRNA.641	0.364711	0.364915	1.18822	0.999329	1
SPBPB8B6.06c	-0.212607	-0.212641	3.01754	0.999335	1
SPAC1006.03c	-0.686627	-0.686649	5.33142	0.999336	1
SPNCRNA.1266	0.250343	0.250569	0.496573	0.99934	1
SPAC2C4.09	0.387187	0.387209	4.52999	0.999342	1
SPNCRNA.1697	-0.561119	-0.561222	2.82022	0.999345	1
SPAC1071.08	-0.503675	-0.503676	8.39109	0.999347	1
SPAC589.11	0.42665	0.426778	2.09031	0.999353	1
SPAC23H3.13c	-0.636245	-0.636251	7.01045	0.999354	1
SPAC22G7.06c	-0.541274	-0.541275	10.3824	0.999355	1
SPNCRNA.1293	0.337447	0.337496	3.12794	0.999355	1
SPBC1703.04	-0.405507	-0.405539	4.00402	0.999356	1
SPAC17G8.08c	-0.421815	-0.421822	6.32106	0.999365	1
SPAC31G5.07	0.436107	0.436297	1.56815	0.999365	1
SPAC664.13	0.644055	0.64416	3.00216	0.999371	1
SPNCRNA.1357	0.306472	0.306511	3.32428	0.999371	1
SPAPB2B4.04c	0.391864	0.391867	7.13121	0.999373	1
SPNCRNA.1035	0.322509	0.3227	1.12093	0.999384	1
SPBC713.11c	0.412128	0.41213	7.74563	0.999385	1
SPNCRNA.432	0.399569	0.39968	2.21141	0.999386	1
SPNCRNA.1352	0.113487	0.113527	1.79385	0.99939	1
SPNCRNA.1465	0.0792565	0.0793626	0.102807	0.999391	1
SPNCRNA.1051	0.241805	0.24196	1.01358	0.999394	1
SPAC1952.07	-0.563478	-0.563512	4.42079	0.999395	1
SPNCRNA.99	-0.0659491	-0.065976	1.73541	0.999401	1
SPCC622.11	0.496917	0.496941	4.72368	0.999404	1
SPNCRNA.1091	-0.570168	-0.570336	2.14706	0.999408	1
SPNCRNA.909	-0.269871	-0.269997	1.43265	0.999413	1
SPNCRNA.1672	-0.156567	-0.156764	0.0128485	0.999415	1
SPBC1D7.02c	0.0842145	0.0842158	6.35041	0.999416	1
SPNCRNA.1552	0.572035	0.572696	0.202312	0.999417	1
SPNCRNA.610	-0.483149	-0.483232	2.91503	0.999422	1
SPAC3A11.03	-0.361925	-0.36195	4.22006	0.999428	1
SPAC1A6.06c	0.171045	0.171097	2.116	0.99943	1
SPAC4D7.04c	-0.385764	-0.385772	5.85598	0.99943	1
SPBP23A10.04	0.365608	0.365628	4.52856	0.999431	1
SPNCRNA.900	0.282788	0.282853	2.47344	0.999434	1
SPNCRNA.1022	0.274114	0.274295	0.97391	0.999436	1
SPCC757.07c	0.503018	0.503024	6.85533	0.999438	1
SPAPB1A11.01	0.318708	0.318821	1.84	0.999439	1
SPNCRNA.1062	0.103761	0.103916	-0.138089	0.999441	1
SPNCRNA.51	0.0946886	0.0947714	0.514535	0.999445	1
SPNCRNA.82	-0.408236	-0.408298	3.07409	0.999447	1
SPNCRNA.717	-0.0488246	-0.0489078	-0.318499	0.999448	1
SPNCRNA.1154	0.414832	0.415753	-0.75678	0.99945	1
SPNCRNA.261	0.164876	0.164955	1.42862	0.999451	1
SPAC16E8.05c	-0.120612	-0.120693	0.948962	0.999452	1
SPNCRNA.1622	0.0844888	0.0845257	1.52697	0.999453	1
SPCC1322.04	0.373091	0.373091	9.4042	0.999459	1
SPBC3B8.09	-0.470867	-0.470869	7.76521	0.999459	1
SPNCRNA.683	0.362593	0.362686	2.30906	0.999461	1
SPBC13G1.14c	-0.501373	-0.50141	4.12031	0.999461	1
SPNCRNA.1593	0.210543	0.210647	1.40182	0.999465	1
SPNCRNA.1695	-0.268896	-0.269818	-1.35088	0.999466	1
SPAC1556.04c	0.0523476	0.0523542	3.30679	0.999468	1
SPBC32C12.02	-0.0756272	-0.0756344	3.74056	0.99947	1
SPAC23D3.12	-0.261937	-0.261941	6.18066	0.999472	1
SPAC23C11.07	0.147794	0.147951	0.262712	0.999475	1
SPNCRNA.1197	0.349112	0.349263	1.58228	0.999476	1
SPNCRNA.862	-0.255458	-0.255473	4.40202	0.999477	1
SPAC2H10.04	-0.027935	-0.0279894	-0.37276	0.999479	1
SPNCRNA.1432	-0.376626	-0.376826	1.274	0.999479	1
SPAC8C9.14	-0.639445	-0.639449	7.682	0.999481	1
SPAPB1E7.07	-0.186519	-0.186519	9.28248	0.999481	1
SPNCRNA.1200	0.225162	0.225192	3.25586	0.999482	1
SPNCRNA.1067	0.196025	0.196194	0.598165	0.999482	1
SPBC1271.03c	0.487811	0.487821	5.98175	0.999482	1
SPBC11G11.03	-0.383888	-0.38389	7.78225	0.999484	1
SPCC569.02c	0.0981533	0.098232	0.744928	0.999485	1
SPSNORNA.42	-0.361368	-0.362321	-1.02091	0.999485	1
SPNCRNA.1114	-0.433346	-0.433538	1.54501	0.999485	1
SPCC1393.08	0.203058	0.203058	8.47358	0.999486	1
SPNCRNA.1529	0.703059	0.703443	1.28287	0.999489	1
SPBC1A4.01	0.356234	0.356312	2.56871	0.99949	1
SPBC16C6.14	0.375331	0.375352	4.5725	0.999493	1
SPNCRNA.1649	-0.0960267	-0.0960828	1.17296	0.999493	1
SPNCRNA.1510	0.426373	0.426446	2.90087	0.999498	1
SPAC2G11.13	0.528289	0.528306	5.29689	0.999498	1
SPAC19A8.05c	0.428498	0.428507	5.83884	0.999498	1
SPNCRNA.329	0.124507	0.124571	1.22946	0.9995	1
SPCC417.08	-0.563658	-0.563658	12.5775	0.999502	1
SPAC3H1.11	0.237551	0.237553	7.46445	0.999503	1
ENSRNA049676348	-0.408392	-0.408458	2.96751	0.999505	1
SPNCRNA.90	-0.302527	-0.303463	-1.21748	0.999506	1
SPNCRNA.776	0.0898823	0.0899425	0.948559	0.999507	1
ENSRNA049677768	-0.449831	-0.449924	2.64507	0.999509	1
SPSNORNA.38	-0.449831	-0.449924	2.64507	0.999509	1
SPBC23E6.05	-0.462582	-0.462586	7.35303	0.999511	1
SPNCRNA.827	0.0958674	0.0959066	1.69928	0.999512	1
SPAPB1E7.04c	-0.225707	-0.225708	8.16108	0.999516	1
SPNCRNA.316	0.238935	0.238997	2.26562	0.999516	1
SPNCRNA.1614	-0.161611	-0.161782	0.282057	0.999518	1
SPNCRNA.984	0.30459	0.304701	1.80273	0.999519	1
SPNCRNA.239	0.212353	0.212456	1.42488	0.999522	1
SPNCRNA.1464	0.472537	0.472663	2.26731	0.999524	1
SPCC584.12	0.165077	0.165207	0.677687	0.999527	1
SPCC553.05c	0.173305	0.173416	0.977281	0.999527	1
SPNCRNA.895	0.272201	0.272423	0.682355	0.99953	1
SPNCRNA.740	0.281607	0.281663	2.69851	0.999534	1
SPNCRNA.657	0.392874	0.392968	2.42735	0.999535	1
SPBPB2B2.09c	-0.494591	-0.4946	6.03729	0.999535	1
SPNCRNA.741	0.194043	0.194844	-1.5656	0.999539	1
SPNCRNA.1170	-0.274524	-0.274742	0.700241	0.99954	1
SPNCRNA.1664	0.157926	0.15802	1.10919	0.999541	1
SPBC16A3.18	0.352715	0.352718	7.20013	0.999545	1
SPAC13D6.03c	-0.286522	-0.286533	5.02213	0.999547	1
SPNCRNA.1325	0.382068	0.382153	2.54009	0.999548	1
SPCC548.07c	-0.097344	-0.0973563	3.3507	0.99955	1
SPCC1795.06	0.251545	0.251604	2.41263	0.999554	1
SPAC23C4.06c	-0.337287	-0.337299	5.17986	0.999554	1
SPAC3G9.10c	-0.349786	-0.349797	5.37165	0.999554	1
SPAC3A12.04c	-0.327378	-0.3274	4.19795	0.999554	1
SPBPB21E7.01c	-0.0623129	-0.0623213	3.16259	0.999559	1
SPNCRNA.1060	0.0912071	0.0912361	1.93447	0.99956	1
SPCC338.11c	-0.347128	-0.347136	5.79925	0.999562	1
SPBC3D6.06c	0.356761	0.356764	7.39996	0.999563	1
SPNCRNA.1562	0.186956	0.187044	1.40196	0.999564	1
SPCC330.21	-0.233186	-0.233262	1.97897	0.999566	1
SPBC14F5.11c	-0.396927	-0.396934	6.14395	0.999567	1
SPNCRNA.965	-0.125219	-0.125288	1.27059	0.999567	1
SPBC13A2.03	-0.336667	-0.33667	6.98057	0.99957	1
SPNCRNA.1296	-0.468757	-0.468812	3.45058	0.999571	1
SPAC1565.08	0.250677	0.250677	10.0292	0.999572	1
SPAC977.15	-0.533945	-0.534035	2.94726	0.999572	1
SPBC1271.07c	0.283247	0.283255	5.38169	0.999572	1
SPNCRNA.974	0.283311	0.283448	1.40392	0.999573	1
SPNCRNA.1151	0.408605	0.408783	1.55911	0.999575	1
SPBC1711.05	-0.318265	-0.318267	7.47968	0.999575	1
SPBC32H8.04c	-0.337498	-0.337504	6.1595	0.999578	1
SPAPB2B4.06	0.381598	0.381621	4.41253	0.99958	1
SPNCRNA.1667	0.463187	0.463319	2.18579	0.99958	1
SPAC17G8.06c	-0.453701	-0.453702	9.64492	0.999582	1
SPNCRNA.1350	0.400675	0.400773	2.39045	0.999586	1
SPBC1289.17	-0.236683	-0.236729	2.74111	0.999587	1
SPCC191.09c	0.230562	0.230654	1.66162	0.999588	1
SPBC947.10	0.252977	0.25298	6.54115	0.999589	1
SPNCRNA.653	0.296457	0.296527	2.41546	0.99959	1
SPBC8D2.09c	-0.294762	-0.294792	3.66534	0.999591	1
SPAC664.05	-0.46568	-0.46568	11.6672	0.999597	1
ENSRNA049677556	-0.205189	-0.205226	2.84245	0.999597	1
SPSNORNA.34	-0.205189	-0.205226	2.84245	0.999597	1
SPCC306.08c	0.511102	0.511105	8.00588	0.999598	1
SPNCRNA.188	0.0539536	0.0540123	0.380761	0.999601	1
SPBC16A3.13	0.349602	0.349644	3.43123	0.999605	1
SPCC830.02	0.538138	0.538223	3.03942	0.999606	1
SPNCRNA.1358	0.287775	0.287873	1.90628	0.999607	1
SPAC30D11.01c	0.424569	0.424579	5.72239	0.999608	1
SPNCRNA.1551	0.0333299	0.033368	-0.0238625	0.99961	1
ENSRNA049677236	0.0442973	0.0443251	1.17393	0.999611	1
SPCC18B5.02c	0.496283	0.496305	4.8743	0.999613	1
SPCC338.03c	0.274642	0.274695	2.71908	0.999614	1
SPAC23H4.01c	-0.480106	-0.480108	8.10655	0.999614	1
SPCC1494.09c	0.269053	0.269089	3.22251	0.999615	1
SPAC23A1.02c	-0.285193	-0.285205	4.84302	0.999616	1
SPCC794.01c	-0.137961	-0.13797	4.18181	0.999617	1
SPAC6B12.18	0.273497	0.273513	4.37324	0.999621	1
SPAC26H5.10c	-0.422317	-0.422318	10.4565	0.999621	1
SPNCRNA.532	0.656438	0.656477	4.46131	0.999622	1
SPBC31F10.08	0.212971	0.213779	-1.49374	0.999624	1
SPCC126.03	-0.336894	-0.336899	6.35013	0.999627	1
SPNCRNA.1489	0.545596	0.545644	3.89141	0.999629	1
SPAC1039.05c	0.257795	0.2578	6.00048	0.99963	1
SPBC1778.01c	-0.45656	-0.456561	8.9542	0.999633	1
SPAC3F10.06c	-0.476531	-0.476555	4.63532	0.999637	1
SPNCRNA.859	0.0723798	0.0723841	4.40586	0.999639	1
SPAC458.05	0.462848	0.46286	5.73086	0.999639	1
SPAC20G4.04c	-0.486363	-0.486433	3.1619	0.999641	1
SPAC1527.03	-0.182663	-0.182665	6.95645	0.999642	1
SPCC1235.18	-0.173517	-0.17353	4.00812	0.999642	1
SPAC6B12.10c	-0.684051	-0.684076	5.17056	0.999643	1
SPCC1672.02c	-0.0774769	-0.0774773	8.10985	0.999643	1
SPAC27F1.10	0.122023	0.122148	0.385329	0.999646	1
SPNCRNA.72	0.391722	0.391732	5.66653	0.999649	1
SPNCRNA.844	0.33523	0.33527	3.39962	0.99965	1
SPBC651.07	-0.46979	-0.46983	3.92565	0.99965	1
SPAC11D3.11c	-0.311936	-0.311946	5.38242	0.999652	1
SPAC3F10.18c	-0.32508	-0.325081	9.59654	0.999652	1
SPNCRNA.849	0.293531	0.293597	2.51	0.999653	1
SPCC794.02	-0.138854	-0.138869	3.5733	0.999653	1
SPCC970.01	-0.493697	-0.493726	4.46284	0.999653	1
SPAC11H11.04	0.340158	0.34025	2.24363	0.999654	1
SPAC1834.11c	0.295029	0.29503	7.98125	0.999655	1
SPNCRNA.132	-0.205506	-0.205585	1.71912	0.999657	1
SPCC1919.06c	-0.244136	-0.244158	3.81812	0.999658	1
SPAC21E11.04	0.501577	0.501594	5.29234	0.999659	1
SPNCRNA.1139	-0.256654	-0.256825	0.92856	0.999659	1
SPAC110.05	0.425365	0.425443	2.81323	0.99966	1
SPBC354.15	0.442829	0.442838	6.02454	0.99966	1
SPAC31G5.12c	0.494468	0.494518	3.69671	0.999662	1
SPNCRNA.1125	0.355759	0.355904	1.64987	0.999663	1
SPBC428.11	0.170739	0.17074	8.006	0.999663	1
SPNCRNA.1159	0.360205	0.36036	1.56874	0.999663	1
SPAC977.01	-0.0246869	-0.0246928	2.53633	0.999663	1
SPAC1565.03	0.213486	0.213535	2.45328	0.999665	1
SPNCRNA.825	0.522688	0.522811	2.45808	0.999665	1
SPAC644.06c	0.373761	0.373765	6.80319	0.999666	1
SPBC6B1.02	0.361731	0.361734	7.21567	0.999666	1
SPBC725.15	-0.335078	-0.335081	7.23374	0.999667	1
SPNCRNA.503	0.100247	0.100307	1.17353	0.999668	1
SPNCRNA.1246	0.217185	0.217254	2.00554	0.999668	1
SPNCRNA.291	-0.194634	-0.194653	3.70663	0.999669	1
SPAC3F10.07c	0.230631	0.230731	1.56443	0.99967	1
SPBC2D10.16	-0.317854	-0.317895	3.30598	0.999671	1
SPBC887.03c	-0.302021	-0.302023	7.1635	0.999672	1
SPBC1347.03	0.279976	0.280142	1.13139	0.999673	1
SPBP8B7.04	0.057925	0.0579622	0.974822	0.999673	1
SPNCRNA.440	0.418115	0.418214	2.43196	0.999674	1
SPNCRNA.1026	0.455957	0.456006	3.57286	0.999674	1
SPNCRNA.947	0.395438	0.395506	2.90066	0.999674	1
SPCC553.03	-0.327453	-0.327459	6.10588	0.999675	1
SPNCRNA.240	0.407393	0.408248	-0.668219	0.999677	1
SPBC365.04c	-0.244129	-0.244134	6.2295	0.999679	1
SPNCRNA.519	0.436249	0.436341	2.62085	0.999681	1
SPBC887.08	-0.29301	-0.293033	4.00718	0.999681	1
SPAC4G9.11c	0.480109	0.480118	6.0743	0.999682	1
SPNCRNA.918	0.252827	0.252944	1.46821	0.999683	1
SPNCRNA.936	0.594654	0.594746	3.08088	0.999685	1
SPNCRNA.1302	-0.0601922	-0.0601956	4.49763	0.999686	1
SPNCRNA.551	0.253294	0.253465	0.923175	0.999687	1
SPCC1442.13c	-0.373284	-0.373315	3.91726	0.999689	1
SPNCRNA.1183	0.228901	0.229046	0.994726	0.999693	1
SPAC222.16c	0.190991	0.191002	4.45012	0.999694	1
SPNCRNA.1361	0.249186	0.24924	2.53933	0.999695	1
SPBC18H10.07	-0.302043	-0.302069	3.89098	0.999695	1
SPCC320.14	0.560197	0.56021	5.82937	0.999695	1
SPCC63.13	0.274802	0.274817	4.577	0.999697	1
SPNCRNA.212	-0.140626	-0.1407	1.31512	0.999699	1
SPAC1834.01	-0.302618	-0.302619	8.17794	0.999699	1
SPBC1711.10c	0.422256	0.422261	6.52049	0.9997	1
SPCC1672.01	-0.591173	-0.591178	7.19881	0.999701	1
SPAC343.04c	0.376249	0.376257	5.84556	0.999702	1
SPNCRNA.268	0.0306549	0.0306973	-0.141645	0.999703	1
SPAC57A7.12	-0.401976	-0.401976	9.47521	0.999705	1
SPAC19B12.11c	-0.279287	-0.279293	6.02612	0.999705	1
SPBC23G7.06c	0.294567	0.294573	6.0093	0.999706	1
SPCC1322.09	0.394595	0.394599	6.71778	0.999706	1
SPNCRNA.626	0.566234	0.566312	3.24179	0.999707	1
SPNCRNA.1634	-0.294553	-0.294603	2.91415	0.999708	1
SPAC343.20	-0.166791	-0.166796	5.22462	0.999708	1
SPNCRNA.1149	0.364669	0.364801	1.82424	0.999708	1
SPAC1F7.14c	0.236498	0.236523	3.54509	0.999709	1
SPCC1620.08	0.393935	0.393939	6.93389	0.999709	1
SPCPJ732.02c	0.328021	0.328026	6.41757	0.99971	1
SPAC343.12	0.422247	0.422248	8.78551	0.999714	1
SPBC8D2.23	-0.225173	-0.225336	0.808872	0.999716	1
SPNCRNA.950	0.0142827	0.014317	-0.935452	0.999717	1
SPBC19C2.11c	0.252861	0.252864	6.33869	0.999717	1
SPAC11D3.04c	-0.527363	-0.527375	5.80844	0.99972	1
SPNCRNA.1677	0.249646	0.249773	1.32454	0.999721	1
SPNCRNA.1468	0.376118	0.376204	2.49294	0.999722	1
SPCC1235.14	-0.13597	-0.13597	10.0039	0.999723	1
SPBC29A10.17	-0.571555	-0.571585	4.6518	0.999723	1
SPBC14C8.12	-0.232449	-0.232453	6.16728	0.999726	1
SPAC4F8.08	-0.294174	-0.294296	1.6254	0.999728	1
SPBC32H8.11	0.245019	0.245064	2.80072	0.999729	1
SPBC11C11.11c	-0.164113	-0.16413	3.55758	0.999729	1
SPNCRNA.832	-0.243722	-0.243738	4.21911	0.999729	1
SPCC24B10.22	-0.525149	-0.525156	6.60757	0.99973	1
SPNCRNA.1111	-0.0717292	-0.0717383	3.3257	0.999731	1
SPNCRNA.1560	-0.546984	-0.547025	4.10139	0.999732	1
SPBC1198.01	0.400613	0.400636	4.49913	0.999733	1
SPAC6B12.19	-0.13701	-0.137028	3.29014	0.999733	1
SPAC27E2.10c	-0.644084	-0.644117	4.66018	0.999733	1
SPAC17A2.11	0.0303003	0.0303159	1.4849	0.999734	1
SPNCRNA.585	0.183051	0.183192	0.734122	0.999734	1
SPBC1105.16c	-0.21195	-0.211969	3.85599	0.999734	1
SPBC1734.08	0.380014	0.380025	5.41555	0.999735	1
SPBC8E4.05c	-0.208501	-0.208599	1.42129	0.999735	1
SPCC622.03c	0.247004	0.247118	1.46521	0.999736	1
SPAC10F6.11c	0.453161	0.453167	6.52914	0.999736	1
SPBC6B1.03c	-0.0127813	-0.0127948	-0.159753	0.999737	1
SPNCRNA.131	-0.292531	-0.292668	1.47514	0.999738	1
SPNCRNA.269	-0.316783	-0.316891	1.90803	0.999738	1
SPAC15E1.04	0.303701	0.303704	7.10101	0.99974	1
SPNCRNA.424	0.0232614	0.0232898	0.179376	0.999741	1
SPCC825.01	-0.430055	-0.430057	8.3318	0.999741	1
SPBC713.09	0.416586	0.416594	6.09667	0.999742	1
SPBPB10D8.02c	0.359544	0.359551	5.94681	0.999744	1
SPNCRNA.607	0.471675	0.471764	2.78536	0.999745	1
SPBC11C11.01	-0.0768658	-0.0768741	3.56012	0.999745	1
SPNCRNA.1492	0.383593	0.383668	2.70367	0.999747	1
SPAC24H6.11c	0.388965	0.388969	6.75252	0.999748	1
SPNCRNA.1444	-0.277966	-0.278046	2.16215	0.999748	1
SPCC364.02c	0.186999	0.187008	4.76336	0.999748	1
SPBC15C4.06c	0.477971	0.477995	4.71148	0.999749	1
SPNCRNA.767	0.305302	0.305337	3.43859	0.99975	1
SPNCRNA.996	-0.171718	-0.171831	0.961333	0.999751	1
SPBC685.02	-0.22971	-0.229739	3.36411	0.999753	1
SPNCRNA.1449	0.42495	0.425045	2.52281	0.999755	1
SPBC660.06	0.454237	0.454241	7.29651	0.999755	1
SPNCRNA.1382	0.202069	0.202165	1.41484	0.999756	1
SPAC11D3.05	-0.319939	-0.319961	4.17876	0.999756	1
SPBC800.08	-0.426817	-0.426824	6.43032	0.999757	1
SPAC630.05	0.477253	0.47726	6.39128	0.99976	1
SPBC3B8.05	-0.306698	-0.306707	5.43644	0.99976	1
SPNCRNA.929	0.205736	0.205902	0.67096	0.99976	1
SPNCRNA.986	-0.240762	-0.240944	0.765365	0.999762	1
SPAC23H4.09	-0.374891	-0.374892	8.42181	0.999762	1
SPNCRNA.1417	-0.185156	-0.185174	3.69517	0.999762	1
SPNCRNA.491	-0.187079	-0.187132	2.17898	0.999762	1
SPNCRNA.1409	-0.0909974	-0.0910517	1.03304	0.999762	1
SPNCRNA.321	-0.190024	-0.190101	1.65209	0.999763	1
SPBC359.06	0.196483	0.196533	2.34496	0.999764	1
SPNCRNA.1588	0.149343	0.149401	1.71382	0.999765	1
SPNCRNA.838	-0.328104	-0.328174	2.57656	0.999768	1
SPAC977.17	-0.703583	-0.703596	6.09779	0.999769	1
SPCC663.17	-0.156036	-0.156072	2.48653	0.99977	1
SPAC1486.11	0.544296	0.544323	4.7	0.999771	1
SPAC1952.13	0.383622	0.383628	6.33169	0.999774	1
SPCC1450.09c	0.310878	0.310895	4.62194	0.999779	1
SPBC36B7.05c	0.390551	0.390571	4.62397	0.999779	1
SPAC12G12.13c	-0.406839	-0.406843	7.03672	0.999781	1
SPBC28E12.05	-0.467267	-0.467278	5.87742	0.999781	1
SPNCRNA.1313	-0.0494882	-0.0495504	0.243901	0.999781	1
SPAC13C5.03	-0.132332	-0.132348	3.3744	0.999782	1
SPNCRNA.47	-0.347356	-0.348191	-0.840189	0.999783	1
SPBC1E8.04	0.327944	0.328057	1.87356	0.999784	1
SPNCRNA.1066	0.1557	0.155827	0.691987	0.999786	1
SPNCRNA.629	0.148949	0.149022	1.39235	0.999786	1
SPNCRNA.255	-0.0121801	-0.0122746	-2.20208	0.999787	1
SPAC4H3.06	-0.378963	-0.378984	4.53078	0.999787	1
SPCC1235.01	0.432698	0.432699	10.0341	0.999788	1
SPNCRNA.1598	0.0694192	0.0694925	0.286561	0.999788	1
SPBC15D4.01c	0.0899055	0.0899118	4.13018	0.999789	1
SPNCRNA.1424	0.342226	0.342269	3.32685	0.999789	1
SPNCRNA.359	0.173798	0.173912	0.931496	0.999789	1
SPBC16D10.05	-0.0782162	-0.0782176	6.127	0.99979	1
SPBC1685.05	0.355332	0.355343	5.43986	0.999791	1
SPNCRNA.749	0.377244	0.377324	2.60336	0.999792	1
SPAC227.13c	-0.178764	-0.178766	7.30972	0.999792	1
SPAC4F8.03	-0.275773	-0.275778	6.25738	0.999795	1
SPNCRNA.1129	0.37276	0.372804	3.44203	0.999796	1
SPAC3C7.08c	-0.489826	-0.489828	8.96914	0.999796	1
SPNCRNA.1180	0.434358	0.434444	2.7015	0.999796	1
SPBC17D1.07c	-0.343931	-0.34396	3.93658	0.999796	1
SPNCRNA.306	0.192846	0.192918	1.75565	0.999797	1
SPNCRNA.1108	0.0921719	0.0922225	1.20518	0.999797	1
SPNCRNA.1423	0.229235	0.2294	0.863154	0.999797	1
SPNCRNA.1579	0.288637	0.288699	2.57798	0.999798	1
SPBC23E6.10c	-0.410811	-0.410819	5.92296	0.999798	1
SPBC18E5.07	0.218766	0.218766	8.42304	0.999799	1
SPBC15D4.12c	0.221758	0.221824	2.09208	0.999799	1
SPNCRNA.253	-0.126469	-0.126519	1.62359	0.999799	1
SPAC22A12.11	0.36125	0.361252	8.01822	0.9998	1
SPBC30D10.18c	-0.32651	-0.326512	7.59232	0.9998	1
SPBC3D6.10	-0.320873	-0.320899	3.95501	0.999804	1
SPAC1751.04	-0.236998	-0.237005	5.42934	0.999804	1
SPNCRNA.1691	-0.0228043	-0.0228277	0.71275	0.999807	1
SPNCRNA.766	-0.107007	-0.107048	1.75931	0.999809	1
SPAC16E8.12c	-0.46958	-0.469598	5.05248	0.999809	1
SPCC1322.14c	-0.453657	-0.453661	7.08314	0.99981	1
SPNCRNA.1292	0.415865	0.415895	4.1506	0.999811	1
SPAC6G10.12c	-0.185151	-0.185161	4.52758	0.999811	1
SPNCRNA.1013	0.0597767	0.0598256	0.503448	0.999813	1
SPCC1494.07	-0.397527	-0.39753	7.45522	0.999814	1
SPCC1322.15	-0.235653	-0.235655	7.45393	0.999816	1
SPBC776.05	0.423914	0.423952	3.83819	0.999817	1
SPNCRNA.941	-0.311852	-0.311867	4.8171	0.999817	1
SPAC1687.14c	0.458315	0.458363	3.6192	0.999818	1
SPNCRNA.1208	0.244148	0.244173	3.60829	0.999818	1
SPBC16D10.02	-0.386865	-0.386873	5.94612	0.999819	1
SPBC106.02c	-0.0490819	-0.0490939	2.51894	0.999819	1
SPNCRNA.1387	0.0808567	0.0808918	1.44404	0.99982	1
SPCC1494.01	0.372723	0.372735	5.30453	0.99982	1
SPNCRNA.682	-0.0705333	-0.0705827	0.949971	0.99982	1
SPNCRNA.1049	0.236076	0.23612	2.82295	0.999821	1
SPAC56E4.03	0.416484	0.416485	9.45398	0.999822	1
SPCC550.05	-0.2224	-0.222409	5.01345	0.999822	1
SPAC3F10.08c	-0.235142	-0.235149	5.47738	0.999823	1
SPCC757.02c	0.267006	0.267802	-1.14471	0.999824	1
SPBC1198.10c	0.187198	0.187211	4.21461	0.999824	1
SPBP8B7.26	0.280881	0.280884	6.71138	0.999825	1
SPAC23G3.06	-0.332122	-0.332122	8.98328	0.999825	1
SPBC28E12.01c	-0.127182	-0.127256	1.15638	0.999825	1
SPBC1921.05	0.405603	0.405605	8.75808	0.999826	1
SPBC19G7.03c	-0.249967	-0.249967	8.76566	0.999826	1
SPNCRNA.1169	0.138499	0.138583	1.08177	0.999826	1
SPAPJ760.03c	-0.332779	-0.33278	8.09706	0.999826	1
SPNCRNA.904	0.31241	0.312425	4.70575	0.999827	1
SPAC1952.04c	0.192107	0.192115	4.87104	0.999827	1
SPNCRNA.1558	0.075142	0.0751613	2.21782	0.999828	1
SPBC1685.12c	0.362248	0.362278	3.95627	0.999829	1
SPCC622.02	0.359438	0.35945	5.16125	0.999829	1
SPNCRNA.1605	-0.167823	-0.167905	1.39379	0.999829	1
SPNCRNA.813	0.209596	0.209653	2.24541	0.99983	1
SPAC6G9.10c	-0.303622	-0.303624	7.37972	0.99983	1
SPNCRNA.1201	-0.340004	-0.340136	1.73004	0.99983	1
SPNCRNA.1408	0.485137	0.485202	3.26422	0.99983	1
SPBPB10D8.01	-0.156278	-0.156279	6.91814	0.99983	1
SPAPB1A10.08	0.36598	0.36599	5.4517	0.999831	1
SPNCRNA.28	-0.0304936	-0.0304957	4.19682	0.999831	1
SPBC337.08c	0.487436	0.487438	7.77317	0.999831	1
SPBC2D10.20	-0.309688	-0.309702	4.88343	0.999831	1
SPNCRNA.923	-0.0142347	-0.014326	-2.15212	0.999832	1
SPBC691.01	-0.195089	-0.195124	2.83118	0.999833	1
SPCC1020.08	-0.445824	-0.445828	7.26312	0.999833	1
SPNCRNA.1245	0.0542991	0.0543503	0.42152	0.999834	1
SPBC16H5.09c	-0.193043	-0.193051	4.93449	0.999834	1
SPCC4G3.12c	0.288926	0.288932	6.13425	0.999835	1
SPNCRNA.962	0.187746	0.187815	1.77269	0.999836	1
SPAC11H11.02c	0.182316	0.182332	3.83534	0.999836	1
SPAC19A8.01c	0.208328	0.208332	6.11701	0.999836	1
SPBC428.18	0.11312	0.113127	4.41112	0.999837	1
SPNCRNA.1626	-0.501925	-0.50193	6.81969	0.999838	1
SPAC589.08c	0.321743	0.321778	3.57688	0.999838	1
SPNCRNA.732	0.201635	0.201711	1.741	0.999839	1
SPNCRNA.1050	-0.122489	-0.122545	1.49108	0.99984	1
SPAC22A12.05	-0.223178	-0.223186	5.16684	0.99984	1
SPBC418.02	-0.229209	-0.229218	5.06843	0.999841	1
SPCC825.04c	0.25543	0.255459	3.48966	0.999841	1
SPNCRNA.1655	-0.13444	-0.134489	1.74865	0.999841	1
SPBC16G5.16	-0.263146	-0.26315	6.42667	0.999841	1
SPAC5H10.07	0.0436024	0.0436265	1.24353	0.999841	1
SPNCRNA.730	-0.194441	-0.194527	1.54643	0.999842	1
SPNCRNA.1121	0.0308103	0.0308316	1.00307	0.999842	1
SPAC3F10.17	-0.334746	-0.334753	6.09195	0.999843	1
SPAC56F8.05c	-0.353007	-0.35301	7.73023	0.999843	1
SPNCRNA.968	-0.0778538	-0.0778696	2.57078	0.999844	1
SPCC584.16c	0.343688	0.343706	4.66514	0.999844	1
SPNCRNA.1601	0.508488	0.508509	4.99889	0.999844	1
SPAC25B8.19c	0.225395	0.225399	6.10159	0.999844	1
SPBC1683.12	0.343151	0.343158	5.97312	0.999844	1
SPBC428.07	-0.377938	-0.377988	3.28292	0.999846	1
SPAC1782.10c	-0.211258	-0.211259	8.06057	0.999846	1
SPNCRNA.756	-0.122842	-0.122865	2.75945	0.999847	1
SPSNORNA.52	-0.101329	-0.101338	3.7717	0.999847	1
SPAC1D4.03c	0.389812	0.38983	4.76529	0.999847	1
SPAC1B2.03c	-0.260056	-0.260057	8.04495	0.999847	1
SPNCRNA.03	0.377278	0.377279	7.95401	0.999848	1
SPSNORNA.20	-0.05937	-0.0593771	3.37536	0.999848	1
SPAC688.02c	-0.314786	-0.314819	3.62969	0.999848	1
SPAC20G8.10c	0.514455	0.514495	4.03988	0.999848	1
SPNCRNA.444	-0.201876	-0.201925	2.43275	0.999848	1
SPBC1703.08c	-0.103948	-0.103967	2.77695	0.999849	1
SPAC458.06	0.150974	0.151	2.90625	0.999849	1
SPNCRNA.1011	0.0268069	0.0268268	0.993206	0.999849	1
SPNCRNA.1309	-0.28633	-0.286405	2.28672	0.99985	1
ENSRNA049678217	-0.0417738	-0.0417852	2.20735	0.99985	1
SPBC1683.13c	0.2626	0.262621	4.04015	0.999851	1
SPCP1E11.05c	0.50213	0.50214	6.13573	0.999851	1
SPCC1450.03	-0.321599	-0.321606	5.90729	0.999851	1
SPAC607.02c	-0.166668	-0.166674	5.18798	0.999851	1
SPBC1685.09	-0.287923	-0.287924	9.04028	0.999852	1
SPBC2F12.14c	-0.417659	-0.41766	9.82527	0.999852	1
SPNCRNA.1556	0.135788	0.135893	0.67616	0.999852	1
SPNCRNA.830	0.334122	0.334233	1.94836	0.999852	1
[truncated: 4,581 more rows]
