# Supplementary material for: A single m6A modification in U6 snRNA diversifies exon sequence at the 5’ splice site
Source: Nat Commun. 2021 May 28;12:3244. doi: 10.1038/s41467-021-23457-6 (PMC8163875; doi:10.1038/s41467-021-23457-6)
Supplement: Supplementary file 5 — Supplementary Data 3 [file 41467_2021_23457_MOESM5_ESM.xlsx]

## Sheet: Oligo DNA
Supplemetary Table 3. List of primers, probes, strains and vectors.
No.	Name	Sequence	Length	Use
1	SpU6snRNA	Ec amino-TGTCATCCTTGTGCAGGGGCCATGCTAATC	30	Isolation of S. pombe U6 snRNA
2	NheI_Spmtl16_Fw	GTGATCTGGCTAGCATGACTGATAAAACTGATATTATAAA	40	Construction of Recombinant S. pombe mtl16
3	XhoI_Spmtl16_Rv	GTGATCTGCTCGAGTTATTTTTTATTGTCCCGTAAAG	37	Construction of Recombinant S. pombe mtl16
4	HindIII-NotI-XhoI_F	AAGCTTGCGGCCGCACTCGAG	21	pE-SUMO-hMETTL16MTD construction
5	SUMO_Inv_Rv	ACCTCCAATCTGTTCGCGGTG	21	pE-SUMO-hMETTL16MTD construction
6	SUMO-METTL16_F	CACCGCGAACAGATTGGAGGTATGGCTCTGAGTAAATCAATGCATGC	47	pE-SUMO-hMETTL16MTD construction
7	HindIII_METTL16MTD_R	CTCGAGTGCGGCCGCAAGCTTCTAATCATAAAAACTCCAAGCTAAGGCCCATC	53	pE-SUMO-hMETTL16MTD construction
8	T7_SpU6_Fw	GCTAATACGACTCACTATAGATCTTCGGATCACTTTGGTCAAATTGAAACGATACAGAGAAG	62	Template DNA for S. pombe U6 snRNA transcription
9	SpU6_Rv	AAAAATGGGTTTTCTCTCAATGTCGCAGTGTCATCCTTGTGCAG	44	Template DNA for S. pombe U6 snRNA transcription
10	SpU6_19-75_Fw	GTCAAATTGAAACGATACAGAGAAGATTAGCATGGCCCCTGCACAAGGATGACACTG	57	Template DNA for S. pombe U6 snRNA transcription
11	SpU1_probe88	CGGAGCTGACCTTAGCCAGTCCAC	24	Northern Blotting Probe
12	SpU2_probe117	CGGAGCTGACCTTAGCCAGTCCAC	24	Northern Blotting Probe
13	SpU4_probe7	TCCTCACTGATAAGCGTAATACCCGTGCAC	30	Northern Blotting Probe
14	SpU5_probe31	GGCTGTTTCTGGTAAAAGGCAAGAAACAGATACGT	35	Northern Blotting Probe
15	SpU6_probe47	CCTTGTGCAGGGGCCATGCT	20	Northern Blotting Probe
16	pREP_mtl16TSS_F	TAGTCGCTTTGTTAAATCATATTTACCTAAGTAGACTCAGTG	42	p-mtl16WT construction
17	pREP_mtl16TTS_R	GACATTCCTTTTACCCGGGGATCCTATTTTATACAATTTAAGACATTTTATTC	53	p-mtl16WT construction
18	mtl16_PP169AA_QCF	GTGATGTGTAATGCCGCCTTTTATGAACATGAGGAAG	37	p-mtl16mut construction
19	mtl16_PP169AA_QCR	GTTCATAAAAGGCGGCATTACACATCACAAAGGTAAATTC	40	p-mtl16mut construction
20	vps3_i1_Fw	GCTGCATGAGTCAGCAATTC	20	RT-PCR Primer
21	vps3_i1_Rv	TACATCACCACCTTCCGTTC	20	RT-PCR Primer
22	BC13G1.14c_i1_Fw	TTCGCTTTCCAGATCTCCAG	20	RT-PCR Primer
23	BC13G1.14c_i1_Rv	CAAGCTCAGCGTTGTTCATC	20	RT-PCR Primer
24	AC222.18_i1_Fw	TTCGGAACGGATATGAGAGC	20	RT-PCR Primer
25	AC222.18_i1_Rv	GCCAACTCAGCTTTCTCTCG	20	RT-PCR Primer
26	AC18B11.09c_i1_Fw	CGACAGAAATGACTCGTACTCG	22	RT-PCR Primer
27	AC18B11.09c_i1_Rv	ATCTCGCTTGAGTCAACTCCTC	22	RT-PCR Primer
28	ckn1_i3_Fw	GGAGCCAACTCGTCTATCAATG	22	RT-PCR Primer
29	ckn1_i3_Rv	AACGGAAACCAATGCAAATC	20	RT-PCR Primer
30	NdeI_SPAC18B11.09c_Fw	AGAGAGAGCATATGACTCGTACTCGTGTACAAAAAATG	38	SPAC18B11.09c Minigene Construction
31	BamHI_SPAC18B11.09c_Rv	AGAGAGAGGGATCCTTATCGTCTTTTAATCAATTCTGCTG	40	SPAC18B11.09c Minigene Construction
32	pREP-AC18B11.09c-mini_Fw	CGCTTTGTTAATCATATGACTCG	23	Minigene RT-PCR Primer
33	pREP-AC18B11.09c-mini_Rv	TTTTACCCGGGGATCCTTATC	21	Minigene RT-PCR Primer
34	nmt1_2585_Rv	GTTTGAAAGAAAAACCCTAGCAG	23	Minigene RT Primer
35	AC18B11.09c1-T2A_QCF	ATATCTGGTCAACCGAAAGGCTAATGCTTAA	31	Minigene Mutagenesis
36	AC18B11.09c1-T2A_QCR	TTAAGCATTAGCCTTTCGGTTGACCAGATAT	31	Minigene Mutagenesis
37	AC18B11.09c1-A4T_QCF	ATCTGGTCAACCGTATGGCTAATGCTTAAAA	31	Minigene Mutagenesis
38	AC18B11.09c1-A4T_QCR	TTTTAAGCATTAGCCATACGGTTGACCAGAT	31	Minigene Mutagenesis
39	AC18B11.09c1-C-1G_QCF	GATATCTGGTCAACGGTAAGGCTAATGCTTAAAAC	35	Minigene Mutagenesis
40	AC18B11.09c1-C-1G_QCR	GCATTAGCCTTACCGTTGACCAGATATCATTTTTTG	36	Minigene Mutagenesis
41	AC18B11.09c_C_-2_A_QCFw	ATCTGGTCAAACGTAAGGCTAATGCTT	27	Minigene Mutagenesis
42	AC18B11.09c_C_-2_A_QCRv	TTAGCCTTACGTTTGACCAGATATCAT	27	Minigene Mutagenesis
43	AC18B11.09c_CC_-12_AG_QCFw	ATCTGGTCAAAGGTAAGGCTAATGCTT	27	Minigene Mutagenesis
44	AC18B11.09c_CC_-12_AG_QCRv	TTAGCCTTACCTTTGACCAGATATCAT	27	Minigene Mutagenesis
45	ura4_F	GTGCGGTATTTCACACCGCATATGGAGCTTAGCTACAAATCCCACTG	47	pDblet construction
46	ura4_R	GAGCAGATTGTACTGAGAGTGCACCATATGGAGCTTGTGATATTGACGAAACTTTTTGAC	60	pDblet construction
47	pDblet_body_F	CACTCTCAGTACAATCTGCTCTGATG	26	pDblet construction
48	pDblet_body_R	ATGCGGTGTGAAATACCGCACA	22	pDblet construction
49	pDblet_HindIII_U5locus_F	TCGAGGTCGACGGTATCGATAAGCTTTGTGAATAATTCGACGCTTG	46	pU5WT construction
50	pDblet_HindIII_U5locus_R	GGCTGCAGGAATTCGATATCAAGCTAATTCGTAACCAAACTAACCTTTTAA	51	pU5WT construction
51	SpU5_3p_15ntins_F	ATCTTTTTCGTCCCTCATTGGGGCTTGAAACATTTATTTG	40	pU5WT construction
52	SpU5_3p_15ntins_R	AAGCCCCAATGAGGGACGAAAAAGATTACAAAAACTATAC	40	pU5WT construction
53	SpU5_TTT41AGA_QCF	GTTTCTTGCCAGATACCAGAAACAGCCGTTTGTAAG	36	pU5AGA construction
54	SpU5_TTT41AGA_QCR	GTTTCTGGTATCTGGCAAGAAACAGATACGTTAG	34	pU5AGA construction
55	nhm1_inF	CCTGGTACTTGGGTGCATGT	20	RT-qPCR primer
56	nhm1_exF	TCGCCAAACTATGTCTGCTCT	21	RT-qPCR primer
57	nhm1_R	CCGTTGCGTGAACAATAGCC	20	RT-qPCR primer
58	ysh1i1_inF	AGGGCCTACTTTCTAACCAATGT	23	RT-qPCR primer
59	ysh1i1_inR	CGACCAACTTCATTTCCGGC	20	RT-qPCR primer
60	ysh1_exF	ACTGGAGTTTATTAACTTGGGAGCC	25	RT-qPCR primer
61	ysh1_exR	CCCTTTGTATTGAATAACATGGCAA	25	RT-qPCR primer
62	trk2i3_inF	TGCTGGTAAGTCATTCCGTGA	21	RT-qPCR primer
63	trk2i3_inR	TGAGCACCTTTTTCCTGCTCA	21	RT-qPCR primer
64	trk2_exF	CACGAATGGAGCTGAGCAGG	20	RT-qPCR primer
65	trk2_exR	GAGCGCTCATTCCTGTGAAGT	21	RT-qPCR primer
66	sec71_in_F	TCATCATGTTTTTAGTTCTTTATACTAACTTATTGTTTTAGCT	43	RT-qPCR primer
67	sec71_exF	TCGTGCTAACTCTCCTATACCT	22	RT-qPCR primer
68	sec71_R	TGTGCTCGAAAGATTCAAGTGTG	23	RT-qPCR primer
69	atg1803i2_inF	ACGCACCAAATAAGGTAAGTTTGA	24	RT-qPCR primer
70	atg1803i2_inR	CCGGCCTCTCTTTCACATCA	20	RT-qPCR primer
71	atg1803_exF	GATGTGAAAGAGAGGCCGGT	20	RT-qPCR primer
72	atg1803_exR	AATTTCCCATCGAAACATATTCCTTTT	27	RT-qPCR primer
73	U6modelA4_T7R	TCGATACTTACCTTCTCTGTATCGTTTCGCCCTATAGTGAGTCGTATTAGC	51	Template DNA for double strand model transcription
74	U6modelU4_T7R	TCGATACATACCTTCTCTGTATCGTTTCGCCCTATAGTGAGTCGTATTAGC	51	Template DNA for double strand model transcription
75	U6modelGuide_T7R	TTTCTTTTTTTCTTTTTCGGGCGAAACGCTTCACGGTAWGTATCGATTCCCTATAGTGAGTCGTATTAGC	70	Template DNA for double strand model methylation guide RNA transcription
76	T7GG_F	GCTAATACGACTCACTATAGG	21	Template DNA for T7 transcription
Experimental Models
No.	Name	Source		Identifier
1	S. pombe Background Strain ED668	Bioneer		Cat#BG_0000H6
2	S. pombe SPAC27D7.08cD	Bioneer		Cat#BG_H3843
Recombinant DNA
No.	Name	Source		Identifier
1	pET-28a(+)	Novagen		69864-3CN
2	pET-hMETTL16	This paper
3	pET-Spmtl16	This paper
4	pE-SUMO-TEV	K. Kato et al., Structural and Functional Analyses of DNA-Sensing and Immune Activation by Human cGAS (2013), PLoS ONE
5	pE-SUMO-hMETTL16MTD	This paper
6	pREP42-mcs+	pREP42-MCS+ was a gift from Michael Nick Boddy		Addgene #52691
7	p-mtl16WT	This paper
8	p-mtl16mut	This paper
9	pREP-AC18B11.09c	This paper
10	pREP-AC18B11.09c-T4A	This paper
11	pREP-AC18B11.09c-A4T	This paper
12	pREP-AC18B11.09c-C-1G	This paper
13	pREP-AC18B11.09c-C-2A	This paper
14	pREP-AC18B11.09c-CC-12AG	This paper
15	pTN69	NBRP Yeast		FYP336
16	pDblet	This paper
17	pU5WT	This paper
18	pU5AGA	This paper
