# Supplementary material for: A single m6A modification in U6 snRNA diversifies exon sequence at the 5’ splice site
Source: Nat Commun. 2021 May 28;12:3244. doi: 10.1038/s41467-021-23457-6 (PMC8163875; doi:10.1038/s41467-021-23457-6)
Supplement: Supplementary file 6 — Supplementary Data 4 [file 41467_2021_23457_MOESM6_ESM.xlsx]

## Sheet: Sheet1
Supplementary Table 4. Trimming and mapping statistics
Strain/replicate	# of raw read pairs	# of read pairs after trimming	survived% after trimming	# of read pairs after rRNA removal	survived% after rRNA removal	# of mapped read pairs	survived% after mapping
WT#1	117848310	117533449	0.997328	100016802	0.850965	99717175	0.997004
WT#2	152876602	152427139	0.99706	136569886	0.895968	136102725	0.996579
WT#3	135850165	135487740	0.997332	110497951	0.815557	110090389	0.996312
WT#4	112688808	112467702	0.998038	86421634	0.768413	86066572	0.995892
KO#1	129290163	128945525	0.997334	107053782	0.830225	106623241	0.995978
KO#2	129756946	129433346	0.997506	111579222	0.862059	111109655	0.995792
KO#3	125165125	124802316	0.997101	97658341	0.782504	97187056	0.995174
KO#4	114607345	114301404	0.997331	93066582	0.814221	92640343	0.99542
