# Supplementary material for: A single m6A modification in U6 snRNA diversifies exon sequence at the 5’ splice site
Source: Nat Commun. 2021 May 28;12:3244. doi: 10.1038/s41467-021-23457-6 (PMC8163875; doi:10.1038/s41467-021-23457-6)
Supplement: Supplementary file 7 — Supplementary Data 5 [file 41467_2021_23457_MOESM7_ESM.xlsx]

## Sheet: 200616_upregulated_protein_Ange
Supplementary Table 5. AnGeLi Results of upregulated genes
Category_Name	External_ID	GeneSet_Name	over_represented/under_represented	List_Frequency	Background_Frequency	Corrected_pvalue	Genes_In_Common/Interacting_Gene_Pair
Gene Expression		Caffeine and Rapamycin induced	Enriched	78.7878787878788 (26/33)	5.60747663551402 (288/5136)	2.73098e-23	SPAC11D3.03c;SPAC4H3.08;SPBP4G3.03;SPAC869.01;SPAC23H3.15c;SPAC1399.04c;SPBC3E7.02c;SPAC869.07c;SPCC737.04;SPAC1002.19;SPAC22H10.13;SPBC1683.06c;SPBC56F2.06;SPAC521.03;SPAC869.08;SPAC1039.10;SPAC27D7.09c;SPAC1002.17c;SPAP8A3.04c;SPBPB21E7.04c;SPBC21C3.19;SPAC1039.09;SPBC29B5.02c;SPAC4H3.03c;SPAC637.03;SPBC215.11c;
Gene Expression		Induced Dbr1 deletion	Enriched	57.5757575757576 (19/33)	2.41433021806854 (124/5136)	1.31295e-19	SPAC4H3.08;SPBP4G3.03;SPAC23H3.15c;SPBC3E7.02c;SPBC1773.06c;SPAC4F10.17;SPCC737.04;SPAC1002.19;SPBC56F2.06;SPCC417.06c;SPAC27D7.09c;SPAC29A4.12c;SPAC1002.17c;SPAP8A3.04c;SPBC21C3.19;SPBC23G7.13c;SPAC4H3.03c;SPAC3G6.07;SPAC637.03;
Gene Expression		Reproduction module	Enriched	54.5454545454545 (18/33)	5.74376947040498 (295/5136)	4.10995e-11	SPAC11D3.03c;SPBP4G3.03;SPAC23H3.15c;SPAC869.07c;SPAC4F10.17;SPAC1002.19;SPAC22H10.13;SPBC1683.06c;SPBC56F2.06;SPAC869.08;SPAC1039.10;SPCC338.18;SPAC29A4.12c;SPAC1002.17c;SPAP8A3.04c;SPBC29B5.02c;SPAC4H3.03c;SPAC637.03;
Gene Expression		Induced pan3 mutant	Enriched	27.2727272727273 (9/33)	0.58411214953271 (30/5136)	1.72883e-10	SPAC23H3.15c;SPBC3E7.02c;SPAC22H10.13;SPAC27D7.09c;SPAP8A3.04c;SPBPB21E7.04c;SPBC21C3.19;SPAC637.03;SPBC215.11c;
Gene Expression		Stress module	Enriched	39.3939393939394 (13/33)	2.6285046728972 (135/5136)	1.0918e-09	SPAC4H3.08;SPAC23H3.15c;SPBC3E7.02c;SPAC22H10.13;SPBC56F2.06;SPCC338.18;SPAC27D7.09c;SPAP8A3.04c;SPBC21C3.19;SPAC4H3.03c;SPAC3G6.07;SPAC637.03;SPBC215.11c;
Gene Expression		Induced Amo1 mutant	Enriched	27.2727272727273 (9/33)	0.7398753894081 (38/5136)	1.26944e-09	SPAC4H3.08;SPAC23H3.15c;SPBC3E7.02c;SPBC56F2.06;SPAC27D7.09c;SPAP8A3.04c;SPBC21C3.19;SPBC29B5.02c;SPAC637.03;
Gene Expression		Induced usp102 mutant	Enriched	27.2727272727273 (9/33)	0.876168224299065 (45/5136)	5.18219e-09	SPAC4H3.08;SPAC23H3.15c;SPBC3E7.02c;SPCC737.04;SPBC56F2.06;SPAC27D7.09c;SPBPB21E7.04c;SPBC21C3.19;SPAC637.03;
Gene Expression		Atf1 activated	Enriched	30.3030303030303 (10/33)	1.28504672897196 (66/5136)	5.18219e-09	SPAC4H3.08;SPAC23H3.15c;SPBC3E7.02c;SPBC1773.06c;SPAC22H10.13;SPAC27D7.09c;SPAP8A3.04c;SPBC21C3.19;SPAC637.03;SPBC215.11c;
Gene Expression		Late meiotic genes	Enriched	36.3636363636364 (12/33)	2.64797507788162 (136/5136)	1.6697e-08	SPAC4H3.08;SPBP4G3.03;SPAC23H3.15c;SPAC869.07c;SPBC1773.06c;SPAC4F10.17;SPCC737.04;SPAC1002.19;SPAC869.08;SPBC21C3.19;SPAC4H3.03c;SPAC3G6.07;
Gene Expression		Nitrogen depletion total meiotic genes	Enriched	39.3939393939394 (13/33)	4.04984423676012 (208/5136)	1.41987e-07	SPAC11D3.03c;SPAC869.01;SPAC1399.04c;SPBC1683.06c;SPBC56F2.06;SPAC521.03;SPAC1039.10;SPCC338.18;SPAC1002.17c;SPAP8A3.04c;SPBC29B5.02c;SPAC637.03;SPBC215.11c;
Gene Expression		Core Environmental Stress Response induced	Enriched	54.5454545454545 (18/33)	10.4361370716511 (536/5136)	3.22964e-07	SPAC4H3.08;SPAC23H3.15c;SPBC3E7.02c;SPBC1773.06c;SPCC737.04;SPAC22H10.13;SPBC1683.06c;SPBC56F2.06;SPAC521.03;SPAC869.08;SPCC338.18;SPAC27D7.09c;SPAP8A3.04c;SPBC21C3.19;SPAC4H3.03c;SPAC3G6.07;SPAC637.03;SPBC215.11c;
Gene Expression		Meiosis sporulation module	Enriched	39.3939393939394 (13/33)	5.25700934579439 (270/5136)	3.04267e-06	SPAC23H3.15c;SPBC3E7.02c;SPAC4F10.17;SPAC1002.19;SPAC22H10.13;SPBC56F2.06;SPAC1039.10;SPCC417.06c;SPCC338.18;SPAC29A4.12c;SPAP8A3.04c;SPAC4H3.03c;SPAC637.03;
Gene Expression		Sporulation module	Enriched	33.3333333333333 (11/33)	3.58255451713396 (184/5136)	6.46398e-06	SPAC4H3.08;SPAC23H3.15c;SPBC3E7.02c;SPAC869.07c;SPBC1773.06c;SPAC4F10.17;SPAC869.08;SPCC338.18;SPAC3G6.07;SPAC637.03;SPBC215.11c;
Gene Expression		htb1 brl1 brl2 set1 mutant induced	Enriched	27.2727272727273 (9/33)	2.51168224299065 (129/5136)	4.33044e-05	SPBC3E7.02c;SPCC737.04;SPBC56F2.06;SPCC417.06c;SPAC27D7.09c;SPBC21C3.19;SPAC1039.09;SPAC637.03;SPBC215.11c;
Gene Expression		Lowly expressed	Enriched	36.3636363636364 (12/33)	7.57398753894081 (389/5136)	0.00121383	SPAC11D3.03c;SPAC4H3.08;SPBP4G3.03;SPAC869.01;SPAC869.07c;SPAC4F10.17;SPCC737.04;SPAC869.08;SPCC417.06c;SPCC338.18;SPAC4H3.03c;SPAC3G6.07;
Gene Expression		Nitrogen depletion continuous meiotic genes	Enriched	18.1818181818182 (6/33)	1.32398753894081 (68/5136)	0.00167809	SPBC56F2.06;SPAC1039.10;SPCC338.18;SPAP8A3.04c;SPBC29B5.02c;SPAC637.03;
Gene Expression		Atf31 targets	Enriched	18.1818181818182 (6/33)	1.57710280373832 (81/5136)	0.00446696	SPAC4H3.08;SPBC3E7.02c;SPAC869.07c;SPBC1773.06c;SPAC4F10.17;SPAC869.08;
