# Supplementary material for: A single m6A modification in U6 snRNA diversifies exon sequence at the 5’ splice site
Source: Nat Commun. 2021 May 28;12:3244. doi: 10.1038/s41467-021-23457-6 (PMC8163875; doi:10.1038/s41467-021-23457-6)
Supplement: Supplementary file 10 — Source Data [file 41467_2021_23457_MOESM10_ESM.xlsx]

## Sheet: Figure 1e
	Glucose	Glucose	Glycerol	Glycerol
	WT	KO	WT	KO
rep 1	2.61045	2.67335	7.52351	8.47607
rep 2	2.88656	2.7024	7.38575	8.41692
rep 3	3.09294	2.67908	7.38575	8.56776
mean	2.86332	2.68494	7.43167	8.48692
sd	0.242082	0.0153861	0.0795354	0.0760017
p-value		0.271756		7.68783e-05

## Sheet: Figure 3d
A4	A	m6A
rep 1	70.03	70.37
rep 2	69.97	70.27
rep 3	69.96	70.34
mean	69.9867	70.3267
sd	0.0378594	0.051316
p-value		0.000764293
U4	A	m6A
rep 1	71.22	70.76
rep 2	71.23	70.51
rep 3	71.44	70.65
mean	71.2967	70.64
sd	0.124231	0.1253
p-value		0.00298075

## Sheet: Figure 4b
		rep 1	rep 2	rep 3	rep 4		mean	sd	p-value
WT	WT	0.0925919	0.0740899	-0.000958497	0.0671201		0.0582109	0.0408844	1.48346e-08
KO	WT	3.29323	3.52654	3.19375	3.48636		3.37497	0.158012
WT	T2A	5.92912	5.64666	2.26752	3.39138		4.30867	1.77236	0.879726
KO	T2A	5.13216	5.59983	2.71919	4.47058		4.48044	1.26226
WT	A4T	3.9744	4.89636	5.04534	5.32162		4.80943	0.583899	0.906913
KO	A4T	4.29103	5.28563	4.99213	4.84398		4.85319	0.417297
WT	AAC	-2.55103	-2.45361	-2.42722	-3.02478		-2.61416	0.278877	8.69118e-05
KO	AAC	-1.29789	-1.30048	-1.2817	-1.35232		-1.3081	0.0306306
WT	ACG	-2.66553	-2.71139	-2.94404	-3.07904		-2.85	0.195398	0.000641204
KO	ACG	-1.83676	-2.00101	-2.11918	-2.1967		-2.03841	0.156674
WT	AAG	-3.73766	-3.53138	-4.31171	-4.37777		-3.98963	0.419468	0.718827
KO	AAG	-3.07385	-3.25831	-4.14787	-4.79511		-3.81879	0.802198

## Sheet: Figure 4c
	WT	WT	WT	WT	WT	WT	WT	WT	WT	WT	WT	WT	KO	KO	KO	KO	KO	KO	KO	KO	KO	KO	KO	KO	mean						sd
	pDblet	pDblet	pDblet	pDblet	pU5WT	pU5WT	pU5WT	pU5WT	pU5AGA	pU5AGA	pU5AGA	pU5AGA	pDblet	pDblet	pDblet	pDblet	pU5WT	pU5WT	pU5WT	pU5WT	pU5AGA	pU5AGA	pU5AGA	pU5AGA	WT	WT	WT	KO	KO	KO	WT	WT	WT	KO	KO	KO
	rep 1	rep 2	rep 3	rep 4	rep 1	rep 2	rep 3	rep 4	rep 1	rep 2	rep 3	rep 4	rep 1	rep 2	rep 3	rep 4	rep 1	rep 2	rep 3	rep 4	rep 1	rep 2	rep 3	rep 4	pDblet	pU5WT	pU5AGA	pDblet	pU5WT	pU5AGA	pDblet	pU5WT	pU5AGA	pDblet	pU5WT	pU5AGA	p-value
nhm1	-3.19712	-2.98728	-3.07178	-3.16534	-2.99569	-2.96344	-2.99614	-3.00583	-3.03053	-2.98822	-2.93513	-2.99881	0.609642	0.65868	0.63252	0.758877	0.67381	0.645453	0.698359	0.575129	-1.04856	-1.06308	-0.949736	-0.978203	-3.10538	-2.99027	-2.98817	0.66493	0.648188	-1.0099	0.0950217	0.0184931	0.0396698	0.0657579	0.0532875	0.0546122	9.93341e-09
ysh1	-4.69249	-4.35224	-4.56955		-3.84201	-3.72569	-3.87319		-3.52048	-3.64905	-3.64905		-1.64011	-1.69147	-1.66618		-1.81385	-1.81406	-1.69936		-2.7027	-2.63402	-2.5077		-4.53809	-3.81363	-3.60619	-1.66592	-1.77576	-2.61481	0.172291	0.0777419	0.0742317	0.0256837	0.0661598	0.0989062	0.000258042
trk2	-1.59964	-1.8007	-1.82742		-1.65333	-1.17311	-1.56442		-2.02736	-2.10738	-1.85036		0.473021	0.651423	0.559046		0.524302	0.603143	0.509563		0.100674	-0.408902	-0.246775		-1.74259	-1.46362	-1.99504	0.561163	0.54567	-0.185001	0.124514	0.255486	0.131523	0.08922	0.0503165	0.260344	0.00882206
sec71	-4.1277	-4.09727	-3.99033		-3.98588	-3.74185	-3.96494		-3.96137	-3.85494	-4.02033		-0.128819	-0.0595404	0.0739994		-0.447488	-0.464959	-0.370689		-1.70689	-1.75545	-1.75344		-4.07177	-3.89756	-3.94555	-0.0381199	-0.427712	-1.73859	0.0721455	0.135256	0.0838219	0.103092	0.0501498	0.027475	2.40371e-06
atg1803	-1.37268	-1.50582	-1.50179		-1.3391	-1.05051	-1.25858		-1.00635	-1.0764	-1.11654		-1.73938	-1.7634	-1.87526		-1.912	-1.69094	-1.95082		-0.954033	-1.05938	-0.97126		-1.46009	-1.21606	-1.06643	-1.79268	-1.85125	-0.994892	0.0757326	0.148921	0.0557692	0.0725147	0.140186	0.0565108	0.000604509

## Sheet: Sup. Figure 2
		m6A/A				m6,6A/A				Am/A
		rep 1	rep 2	rep 3		rep 1	rep 2	rep 3		rep 1	rep 2	rep 3		p-value	p-value
		1	1	1		1	1	1		1	1	1		m6A-m6,6A	m6A-Am
		0.27864	0.22047	0.146471		0.0865693	0.0903421	0.114362		0.118122	0.14332	0.134763		0.0395084	0.0997631
		0.167507	0.0535984	0.0389166		0.0305535	0.0105042	0		0.0281537	0.0224638	0.0262534		0.154311	0.207749
		0.0286951	0.0239627	0.0158769		0.013125	0.00312931	0		0.0176366	0.0111694	0.0118767		0.0329211	0.0951422
		mean				sd
		1	1	1		0	0	0
		0.215194	0.097091	0.132068		0.066242	0.0150752	0.0128129
		0.0866739	0.0136859	0.0256236		0.0703872	0.0155232	0.00289679
		0.0228449	0.00541809	0.0135609		0.0064818	0.00685529	0.00354735
